# Supplementary material for: Burden of Breast Cancer and Its Attributable Risk Factors in the Belt and Road Initiative Countries, 1990–2021
Source: Thorac Cancer. 2025 Nov 16;16(22):e70186. doi: 10.1111/1759-7714.70186 (PMC12620255; doi:10.1111/1759-7714.70186)
Supplement: Supplementary file 4 — Table S1: The age‐standardized incidence, mortality rates and corresponding EAPC of breast cancer for males in BRI countries in 1990 and 2021. [file TCA-16-e70186-s009.xlsx]

## Sheet: Sheet1
Supplementary Table 1. The age-standardized incidence, mortality rates and corresponding EAPC of breast cancer for males in BRI countries in 1990 and 2021
Characteristics	Age-standardized incidence rate (per 100,000) (95% UI)		EAPC (95% CI)	Age-standardized mortality rate (per 100,000) (95% UI)		EAPC (95% CI)
	1990	2021	1990–2021	1990	2021	1990–2021
East Asia
China	0.41(0.29-0.57)	1.60(0.65-2.31)	6.25(5.51-7.00)	0.20(0.14-0.27)	0.33(0.13-0.47)	2.91(2.34-3.48)
Central Asia
Armenia	0.21(0.15-0.29)	0.43(0.31-0.58)	4.05(3.09-5.01)	0.12(0.09-0.17)	0.19(0.14-0.26)	3.13(2.19-4.08)
Azerbaijan	0.14(0.08-0.23)	0.18(0.09-0.32)	1.24(0.92-1.56)	0.10(0.06-0.15)	0.10(0.05-0.17)	0.56(0.28-0.84)
Georgia	0.00(0.00-0.00)	0.69(0.59-0.81)	35.20(29.17-41.50)	0.00(0.00-0.00)	0.35(0.30-0.39)	35.12(29.04-41.48)
Kazakhstan	0.11(0.08-0.16)	0.16(0.11-0.22)	1.61(1.15-2.07)	0.07(0.05-0.10)	0.08(0.05-0.10)	0.52(0.13-0.91)
Kyrgyzstan	0.14(0.11-0.18)	0.64(0.48-0.83)	7.10(5.66-8.56)	0.10(0.08-0.12)	0.34(0.26-0.43)	6.26(4.81-7.73)
Mongolia	0.04(0.03-0.09)	0.11(0.07-0.16)	3.43(3.16-3.71)	0.04(0.02-0.07)	0.06(0.04-0.10)	2.20(1.98-2.41)
Tajikistan	0.06(0.03-0.11)	0.09(0.04-0.18)	1.28(0.95-1.61)	0.04(0.02-0.08)	0.06(0.03-0.11)	1.17(0.78-1.56)
Turkmenistan	0.17(0.12-0.22)	0.33(0.21-0.52)	2.49(2.36-2.62)	0.11(0.08-0.15)	0.19(0.12-0.29)	1.92(1.82-2.02)
Uzbekistan	0.06(0.03-0.08)	0.08(0.06-0.11)	2.64(1.53-3.76)	0.04(0.02-0.06)	0.05(0.03-0.07)	2.12(1.03-3.23)
South Asia
Bangladesh	0.26(0.17-0.49)	0.44(0.27-0.73)	1.72(1.40-2.03)	0.23(0.15-0.44)	0.30(0.18-0.49)	0.80(0.39-1.21)
Bhutan	0.28(0.17-0.56)	0.52(0.28-0.88)	2.23(2.15-2.31)	0.25(0.15-0.50)	0.37(0.21-0.64)	1.43(1.32-1.54)
India	0.24(0.18-0.31)	0.55(0.30-0.70)	2.73(2.62-2.84)	0.20(0.15-0.27)	0.37(0.20-0.47)	1.97(1.80-2.15)
Nepal	0.22(0.14-0.43)	0.56(0.36-0.88)	3.48(3.29-3.68)	0.20(0.13-0.39)	0.41(0.26-0.65)	2.76(2.59-2.93)
Pakistan	0.60(0.43-0.81)	0.95(0.61-1.35)	1.32(1.11-1.53)	0.53(0.38-0.72)	0.73(0.48-1.03)	0.85(0.59-1.11)
Southeast Asia
Cambodia	0.25(0.15-0.40)	0.54(0.22-0.76)	2.77(2.68-2.85)	0.22(0.13-0.35)	0.38(0.15-0.54)	1.96(1.87-2.05)
Indonesia	0.18(0.11-0.24)	0.44(0.18-0.64)	3.18(3.00-3.37)	0.15(0.10-0.19)	0.30(0.12-0.42)	2.55(2.33-2.78)
Lao People's Democratic Republic	0.26(0.13-0.45)	0.42(0.18-0.62)	1.69(1.60-1.78)	0.23(0.12-0.40)	0.31(0.13-0.46)	1.03(0.90-1.16)
Malaysia	0.19(0.05-0.29)	0.36(0.08-0.54)	2.40(2.00-2.80)	0.14(0.04-0.21)	0.19(0.04-0.28)	1.20(0.85-1.55)
Maldives	0.20(0.12-0.31)	0.21(0.14-0.31)	0.15(0.02-0.28)	0.16(0.09-0.24)	0.11(0.07-0.16)	-1.41(-1.51--1.32)
Myanmar	0.23(0.14-0.35)	0.44(0.19-0.62)	2.20(2.09-2.30)	0.20(0.12-0.31)	0.31(0.14-0.43)	1.43(1.28-1.58)
Philippines	0.38(0.24-0.47)	0.59(0.36-0.78)	1.56(1.44-1.68)	0.29(0.18-0.36)	0.38(0.23-0.49)	1.13(0.98-1.29)
Sri Lanka	0.35(0.26-0.50)	0.56(0.30-0.84)	2.25(1.92-2.58)	0.25(0.19-0.36)	0.27(0.10-0.42)	0.87(0.53-1.22)
Thailand	0.16(0.11-0.23)	0.28(0.16-0.40)	1.41(1.23-1.59)	0.11(0.07-0.16)	0.12(0.07-0.16)	-0.33(-0.54--0.12)
Viet Nam	0.39(0.27-0.53)	0.89(0.52-1.20)	3.06(2.90-3.21)	0.31(0.21-0.41)	0.48(0.27-0.63)	1.73(1.58-1.89)
High-income Asia pacific
Brunei Darussalam	0.30(0.20-0.47)	0.24(0.17-0.44)	-0.35(-0.58--0.12)	0.22(0.14-0.34)	0.14(0.09-0.24)	-1.00(-1.23--0.76)
Singapore	0.15(0.12-0.18)	0.16(0.12-0.20)	-0.49(-1.10-0.12)	0.08(0.07-0.09)	0.05(0.04-0.06)	-2.56(-3.11--2.01)
North Africa and Middle East
Afghanistan	0.26(0.12-0.49)	0.25(0.14-0.45)	-0.18(-0.30--0.06)	0.22(0.10-0.43)	0.18(0.10-0.33)	-0.68(-0.76--0.60)
Bahrain	0.32(0.23-0.49)	0.52(0.29-0.85)	1.60(1.03-2.18)	0.23(0.16-0.36)	0.24(0.14-0.39)	0.04(-0.59-0.67)
Egypt	0.23(0.14-0.42)	0.44(0.30-0.78)	2.12(1.93-2.31)	0.18(0.11-0.34)	0.24(0.17-0.43)	1.02(0.79-1.24)
Iran (Islamic Republic of)	0.15(0.11-0.24)	0.31(0.22-0.45)	2.66(2.41-2.90)	0.10(0.07-0.17)	0.12(0.09-0.19)	1.04(0.76-1.33)
Iraq	0.92(0.61-1.31)	1.30(0.81-1.85)	0.91(0.72-1.10)	0.65(0.42-0.92)	0.67(0.43-0.93)	-0.33(-0.50--0.16)
Jordan	0.51(0.31-0.73)	0.65(0.41-1.05)	0.78(0.57-0.99)	0.35(0.21-0.52)	0.29(0.18-0.45)	-0.98(-1.20--0.77)
Kuwait	0.43(0.35-0.53)	0.42(0.32-0.55)	0.83(-0.68-2.36)	0.24(0.19-0.29)	0.14(0.11-0.18)	-0.83(-2.34-0.70)
Lebanon	1.13(0.73-1.62)	1.63(1.03-2.38)	1.94(1.63-2.24)	0.78(0.49-1.13)	0.70(0.45-1.02)	0.20(-0.05-0.45)
Oman	0.53(0.24-0.88)	0.98(0.50-1.47)	2.26(1.99-2.52)	0.37(0.16-0.61)	0.46(0.23-0.68)	0.99(0.75-1.23)
Palestine	0.41(0.27-0.62)	0.51(0.36-0.74)	0.67(0.43-0.90)	0.30(0.20-0.47)	0.27(0.19-0.40)	-0.38(-0.70--0.06)
Qatar	0.26(0.16-0.41)	0.34(0.20-0.59)	1.20(0.48-1.92)	0.17(0.11-0.26)	0.13(0.08-0.23)	-0.93(-1.70--0.08)
Saudi Arabia	0.28(0.18-0.44)	0.66(0.39-1.09)	2.72(2.47-2.98)	0.22(0.14-0.34)	0.30(0.18-0.50)	0.77(0.44-1.11)
Syrian Arab Republic	0.03(0.02-0.04)	0.05(0.03-0.08)	1.97(1.84-2.09)	0.02(0.01-0.03)	0.02(0.02-0.04)	0.56(0.41-0.70)
Turkey	0.46(0.30-0.73)	0.68(0.45-1.03)	1.31(1.11-1.52)	0.34(0.22-0.54)	0.29(0.20-0.44)	-0.63(-0.78--0.49)
United Arab Emirates	0.16(0.08-0.32)	0.18(0.11-0.27)	1.42(0.90-1.95)	0.11(0.06-0.22)	0.09(0.06-0.14)	0.55(-0.03-1.14)
Yemen	0.19(0.09-0.37	0.21(0.11-0.39)	0.38(0.27-0.48)	0.15(0.07-0.29)	0.14(0.08-0.25)	-0.31(-0.41--0.21)
Central Europe
Albania	0.48(0.33-0.71)	0.84(0.45-1.41)	1.94(1.53-2.34)	0.34(0.24-0.49)	0.39(0.22-0.65)	0.36(0.07-0.65)
Bosnia and Herzegovina	0.38(0.20-0.68)	0.61(0.36-0.96)	1.81(1.56-2.05)	0.22(0.12-0.39)	0.26(0.16-0.41)	0.62(0.48-0.75)
Bulgaria	0.42(0.31-0.55)	1.09(0.74-1.57)	3.21(2.74-3.68)	0.19(0.14-0.25)	0.39(0.27-0.54)	2.38(1.85-2.91)
Croatia	0.83(0.67-1.03)	1.62(1.21-2.08)	1.94(1.39-2.50)	0.39(0.32-0.48)	0.54(0.42-0.70)	0.84(0.31-1.37)
Czechia	0.28(0.23-0.33)	0.85(0.65-1.10)	4.06(3.62-4.51)	0.14(0.12-0.16)	0.29(0.23-0.36)	2.97(2.55-3.39)
Hungary	0.63(0.49-0.76)	1.27(0.94-1.69)	1.74(1.01-2.47)	0.33(0.26-0.40)	0.46(0.34-0.59)	0.78(0.20-1.35)
Montenegro	0.56(0.33-0.93)	0.93(0.50-1.51)	1.96(1.79-2.12)	0.24(0.15-0.40)	0.37(0.20-0.60)	1.50(1.31-1.70)
North Macedonia	0.68(0.53-0.98)	1.30(0.76-1.81)	2.34(1.76-2.92)	0.41(0.32-0.59)	0.62(0.37-0.83)	1.47(0.93-2.02)
Poland	0.33(0.30-0.37)	0.84(0.71-0.99)	2.90(2.45-3.35)	0.20(0.18-0.21)	0.34(0.30-0.38)	1.74(1.39-2.10)
Romania	0.57(0.43-0.71)	0.90(0.71-1.14)	1.56(1.40-1.72)	0.34(0.26-0.43)	0.37(0.30-0.45)	0.24(0.10-0.37)
Serbia	0.91(0.63-1.30)	1.28(0.81-1.94)	1.33(1.10-1.56)	0.55(0.37-0.79)	0.52(0.33-0.79)	-0.03(-0.20-0.14)
Slovakia	0.61(0.40-0.87)	0.84(0.50-1.28)	1.22(0.86-1.58)	0.31(0.22-0.44)	0.33(0.20-0.50)	0.43(0.12-0.74)
Slovenia	0.32(0.27-0.38)	0.99(0.74-1.31)	3.36(2.89-3.82)	0.13(0.11-0.15)	0.30(0.23-0.38)	2.10(1.61-2.60)
Eastern Europe
Belarus	0.29(0.23-0.36)	0.02(0.02-0.03)	-8.65(-12.16--4.99)	0.14(0.11-0.17)	0.01(0.00-0.01)	-10.10-13.66--6.39)
Estonia	0.17(0.14-0.22)	0.43(0.33-0.55)	1.98(1.24-2.72)	0.08(0.07-0.10)	0.13(0.10-0.16)	0.30(-0.45-1.05)
Latvia	0.11(0.09-0.14)	0.40(0.29-0.52)	3.58(2.89-4.26)	0.05(0.04-0.06)	0.13(0.10-0.17)	2.57(1.87-3.28)
Lithuania	0.28(0.22-0.34)	0.45(0.33-0.58)	0.98(0.30-1.66)	0.12(0.10-0.15)	0.16(0.12-0.19)	0.30(-0.37-0.98)
Republic of Moldova	0.87(0.70-1.05)	0.82(0.67-0.99)	-0.22(-0.55-0.11)	0.47(0.39-0.56)	0.31(0.26-0.36)	-1.42(-1.74--1.10)
Russian Federation	1.09(1.03-1.16)	0.72(0.62-0.81)	-1.74(-2.03--1.45)	0.53(0.50-0.56)	0.23(0.20-0.26)	-3.24(-3.58--2.90)
Ukraine	0.53(0.41-0.69)	0.52(0.32-0.78)	0.17(-0.19-0.53)	0.30(0.24-0.38)	0.25(0.16-0.37)	-0.51(-0.83--0.19)
Western Europe
Cyprus	0.92(0.60-1.31)	0.97(0.67-1.40)	0.83(0.56-1.10)	0.61(0.40-0.89)	0.32(0.22-0.44)	-1.87(-1.99--1.76)
Greece	0.34(0.29-0.40)	0.77(0.66-0.91)	2.38(1.78-2.99)	0.15(0.13-0.16)	0.24(0.21-0.27)	1.14(0.56-1.73)
Israel	0.77(0.61-0.97)	1.11(0.85-1.40)	1.07(0.63-1.52)	0.42(0.33-0.52)	0.36(0.28-0.45)	-0.76(-1.22--0.30)
