# Supplementary material for: Burden of Breast Cancer and Its Attributable Risk Factors in the Belt and Road Initiative Countries, 1990–2021
Source: Thorac Cancer. 2025 Nov 16;16(22):e70186. doi: 10.1111/1759-7714.70186 (PMC12620255; doi:10.1111/1759-7714.70186)
Supplement: Supplementary file 5 — Table S2: The age‐standardized incidence, mortality rates and corresponding EAPC of breast cancer for females in BRI countries in 1990 and 2021. [file TCA-16-e70186-s008.xlsx]

## Sheet: Sheet1
Supplementary Table 2 The age-standardized incidence, mortality rates and corresponding EAPC of breast cancer for females in BRI countries in 1990 and 2021
Characteristics	Age-standardized incidence rate (per 100,000) (95% UI)		EAPC (95% CI)	Age-standardized mortality rate (per 100,000) (95% UI)		EAPC (95% CI)
	1990	2021	1990–2021	1990	2021	1990–2021
East Asia
China	17.84(14.48-21.65)	37.00(28.23-46.95)	2.34(2.26-2.42)	8.98(7.35-10.88)	8.24(6.37-10.33)	-0.6(-0.75--0.48)
Central Asia
Armenia	58.42(54.47-62.68)	48.84(42.12-55.98)	-0.52(-0.83--0.20)	28.45(26.32-30.49)	20.13(17.66-23.27)	-1.15(-1.45--0.85)
Azerbaijan	30.07(24.82-34.47)	32.37(23.82-41.99)	0.37(0.17-0.57)	17.01(14.19-19.30)	14.12(10.73-17.97)	-0.49(-0.61--0.37)
Georgia	58.97(52.56-64.94)	63.86(54.82-74.36)	0.36(0.08-0.64)	26.79(24.18-29.51)	28.12(24.15-32.58)	0.51(0.23-0.79) )
Kazakhstan	39.39(34.93-44.13)	32.24(27.00-37.80)	0.03(-0.17-0.23)	21.03(18.58-23.45)	12.85(10.67-14.96)	-1.03(-1.39--0.67)
Kyrgyzstan	31.12(27.65-34.85)	25.79(21.10-31.23)	-0.78(-1.02--0.53)	17.50(15.77-19.44)	11.17(9.19-13.38)	-1.61(-1.78--1.45)
Mongolia	7.99(6.17-10.22)	11.37(8.74-14.12)	1.07(0.96-1.19)	5.47(4.16-6.99)	5.76(4.39-7.10)	-0.10(-0.27-0.07)
Tajikistan	23.45(18.98-28.32)	19.90(12.57-29.25)	-0.71(-0.85--0.57)	14.07(11.25-17.16)	10.60(7.03-15.06)	-1.03(-1.15--0.91)
Turkmenistan	23.35(20.35-26.57)	27.74(20.45-37.45)	1.08(0.59-1.57)	13.59(11.85-15.42)	12.46(9.32-16.56)	0.17(-0.29-0.63)
Uzbekistan	24.30(21.82-27.07)	24.90(20.41-29.86)	0.23(0.00-0.45)	13.42(11.92-14.90)	11.42(9.54-13.69)	-0.43(-0.63--0.22)
South Asia
Bangladesh	8.43(6.29-11.54)	15.89(11.92-20.42)	1.85(1.69-2.01)	5.76(4.34-7.86)	7.07(5.34-9.09)	0.40(0.25-0.54)
Bhutan	9.74(6.80-13.02)	15.44(10.77-21.66)	1.44(1.32-1.56)	7.29(5.13-9.65)	8.43(5.98-11.44)	0.39(0.29-0.48)
India	12.10(10.34-14.22)	23.52(19.82-28.04)	2.18(1.97-2.39)	8.57(7.22-10.16)	12.37(10.40-14.77)	1.20(1.03-1.36)
Nepal	9.85(7.14-12.92)	15.07(10.81-20.86)	1.43(1.21-1.67)	7.51(5.54-9.75)	8.66(6.19-12.04)	0.52(0.29-0.76)
Pakistan	26.47(20.67-33.13)	45.91(33.01-60.77)	1.44(1.26-1.61)	20.03(15.47-25.47)	29.76(21.58-39.08)	0.95(0.73-1.16)
Southeast Asia
Cambodia	16.98(10.81-25.75)	33.55(24.05-44.79)	2.26(2.21-2.30)	13.17(8.62-19.78)	19.84(14.33-26.12)	1.31(1.27-1.36)
Indonesia	19.55(13.43-27.59)	33.71(22.51-48.28)	1.64(1.55-1.73)	13.68(9.34-19.26)	18.92(12.38-27.28)	0.95(0.84-1.07)
Lao People's Democratic Republic	17.03(10.11-27.37)	28.17(19.96-38.83)	1.75(1.71-1.79)	13.68(8.30-21.68)	17.90(12.84-24.65)	0.95(0.89-1.01)
Malaysia	32.49(27.45-37.84)	61.25(51.34-72.63)	2.10(2.01-2.20)	20.00(17.05-23.16)	26.54(22.55-30.95)	0.91(0.81-1.01)
Maldives	13.75(7.67-22.74)	21.16(16.25-26.78)	1.19(0.91-1.48)	9.65(5.75-15.34)	8.62(6.77-10.81)	-0.77(-1.00--0.53)
Myanmar	23.45(16.20-33.17)	31.81(24.44-41.95)	0.84(0.76-0.91)	17.07(12.01-23.77)	18.06(13.97-23.80)	0.02(-0.07-0.12)
Philippines	29.39(26.10-33.01)	43.30(34.11-53.81)	1.18(1.06-1.29)	20.11(17.81-22.54)	23.98(18.97-29.77)	0.60(0.50-0.69)
Sri Lanka	17.27(14.24-20.84)	30.38(19.56-41.66)	2.18(2.03-2.34)	10.78(8.85-12.99)	11.87(7.79-16.00)	0.53(0.40-0.66)
Thailand	19.83(16.11-23.62)	46.08(34.51-59.94)	2.85(2.58-3.11)	10.96(8.83-13.16)	15.98(12.01-20.24)	1.31(1.08-1.53)
Viet Nam	13.35(10.23-17.45)	26.59(19.97-35.72)	2.32(2.28-2.36)	8.37(6.51-10.88)	10.85(8.17-14.25)	0.90(0.86-0.93)
High-income Asia pacific
Brunei Darussalam	33.47(24.95-44.28)	49.27(38.26-61.01)	1.81(1.63-1.99)	17.06(12.78-22.47)	18.30(14.33-22.44)	0.83(0.60-1.05)
Singapore	40.68(37.91-43.86)	57.63(52.86-62.80)	1.56(1.32-1.81)	14.75(13.86-15.68)	11.02(10.01-11.92)	-0.67(-0.82--0.51)
North Africa and Middle East
Afghanistan	14.07(7.33-23.90)	26.61(14.23-46.07)	2.23(2.02-2.45)	9.25(5.14-15.17)	13.43(7.64-21.95)	1.33(1.20-1.46)
Bahrain	58.11(49.57-67.94)	111.52(86.71-143.23)	1.97(1.78-2.16)	24.68(20.79-29.23)	24.29(18.92-31.34)	-0.36(-0.54--0.18)
Egypt	17.19(14.91-20.14)	59.07(47.95-72.83)	4.42(4.01-4.84)	8.87(7.84-10.34)	19.83(16.24-23.96)	3.33(2.87-3.79)
Iran (Islamic Republic of)	20.23(17.04-23.93)	52.87(47.34-59.18)	3.50(3.20-3.80)	6.49(5.58-7.42)	9.42(8.47-10.43)	1.66(1.39-1.93)
Iraq	25.96(18.94-34.39)	62.23(43.21-84.27)	2.98(2.86-3.09)	11.47(8.55-15.17)	16.14(11.48-21.54)	1.05(0.98-1.12)
Jordan	34.78(26.52-45.26)	69.49(49.45-93.53)	2.63(2.22-3.05)	14.26(10.97-18.07)	15.89(11.43-21.10)	0.47(0.11-0.83)
Kuwait	42.55(37.50-47.36)	60.79(51.30-71.51)	0.97(0.39-1.56)	12.01(10.61-13.18)	10.13(8.52-11.75)	-0.63(-1.12--0.14)
Lebanon	45.62(32.02-61.74)	96.61(76.79-119.40)	2.86(2.53-3.20)	18.97(13.77-25.41)	19.96(15.93-24.79)	0.39(0.16-0.63)
Oman	9.48(6.90-13.00)	20.62(15.47-26.56)	2.56(2.12-2.99)	3.99(2.87-5.41)	4.39(3.43-5.52)	0.46(0.10-0.82)
Palestine	39.44(28.08-54.33)	76.53(61.52-93.52)	2.34(2.23-2.45)	17.48(12.81-24.01)	21.03(16.85-25.55)	0.82(0.70-0.95)
Qatar	66.74(52.51-82.17)	125.28(92.84-166.15)	2.64(2.37-2.91)	25.29(20.17-31.00)	22.35(16.70-29.85)	-0.06(-0.33-0.20)
Saudi Arabia	15.38(11.20-20.95)	46.00(34.50-61.53)	3.77(3.53-4.00)	6.73(4.98-9.03)	9.77(7.36-13.00)	1.20(0.93-1.47)
Syrian Arab Republic	20.08(15.21-25.15)	45.39(33.29-60.55)	2.59(2.44-2.75)	8.96(6.94-11.14)	11.39(8.42-15.03)	0.68(0.58-0.78)
Turkey	11.50(9.23-14.10)	57.29(44.74-70.92)	6.86(5.99-7.73)	5.39(4.29-6.63)	12.62(9.84-15.67)	4.07(3.31-4.84)
United Arab Emirates	49.99(37.00-65.40)	131.81(97.03-174.18)	4.22(3.84-4.60)	22.96(17.24-29.76)	42.50(31.17-55.41)	3.27(2.84-3.71)
Yemen	7.90(5.04-11.20)	17.96(12.48-25.13)	2.96(2.82-3.11)	4.56(2.93-6.40)	7.60(5.37-10.61)	1.82(1.70-1.93)
Central Europe
Albania	17.12(13.40-21.91)	30.50(21.52-41.07)	2.52(2.19-2.84)	9.37(7.32-11.87)	10.36(7.22-14.02)	0.73(0.56-0.91)
Bosnia and Herzegovina	27.91(23.94-31.62)	47.80(36.60-60.09)	2.41(2.10-2.72)	13.48(11.65-15.09)	16.99(13.33-20.97)	1.17(1.02-1.32)
Bulgaria	55.04(48.77-62.73)	76.93(62.15-93.18)	1.29(1.16-1.42)	21.41(18.88-24.24)	23.33(19.05-27.75)	0.52(0.40-0.64)
Croatia	58.58(51.46-65.90)	66.09(55.28-76.74)	0.48(0.29-0.66)	23.81(21.11-26.80)	18.60(15.89-21.34)	-0.71(-0.89--0.54)
Czechia	57.07(51.15-63.41)	59.28(48.91-70.42)	-0.28(-0.58-0.03)	24.54(22.14-27.35)	16.34(13.67-19.26)	-1.66(-1.84--1.48)
Hungary	57.44(50.93-64.82)	64.96(54.47-76.25)	-0.04(-0.26-0.19)	26.34(23.35-29.67)	19.75(16.84-23.02)	-1.24(-1.38--1.10)
Montenegro	65.27(51.06-85.32)	85.18(65.44-108.13)	1.37(1.23-1.51)	22.60(17.37-29.39)	26.24(20.50-33.26)	0.67(0.53-0.82)
North Macedonia	46.95(38.56-55.92)	67.03(51.05-87.16)	1.29(1.00-1.58)	23.03(18.72-27.84)	25.44(19.69-32.03)	0.30(0.06-0.53)
Poland	40.69(38.84-42.49)	59.78(52.15-66.56)	1.23(1.07-1.40)	20.58(19.76-21.24)	20.64(18.29-22.99)	-0.23(-0.35--0.11)
Romania	34.24(31.85-36.92)	55.54(48.24-62.97)	1.54(1.40-1.68)	17.80(16.71-19.14)	20.36(17.78-23.12)	0.30(0.18-0.42)
Serbia	54.30(40.80-69.48)	75.88(57.00-97.37)	0.93(0.78-1.08)	28.07(21.13-36.20)	26.42(20.04-34.04)	-0.49(-0.63--0.35)
Slovakia	45.32(39.26-52.47)	60.41(46.50-74.57)	0.93(0.79-1.07)	21.00(18.02-24.69)	19.39(14.66-24.44)	-0.34(-0.43--0.26)
Slovenia	58.12(52.75-64.22)	60.21(48.94-72.72)	0.15(-0.10-0.40)	22.27(20.44-24.27)	15.98(13.16-19.16)	-1.33(-1.54--1.11)
Eastern Europe
Belarus	41.12(37.16-46.06)	52.00(40.36-65.77)	-0.03(-0.28-0.22)	16.55(15.06-18.11)	14.52(11.48-18.20)	-1.35(-1.64--1.06)
Estonia	50.38(45.79-55.68)	54.28(44.39-64.07)	0.18(0.07-0.30)	20.54(18.89-22.24)	15.02(12.18-17.76)	-1.27(-1.43--1.11)
Latvia	45.89(40.39-52.40)	52.43(42.34-63.00)	0.32(0.13-0.51)	19.71(17.61-22.15)	17.78(14.58-21.00)	-0.39(-0.57--0.20)
Lithuania	47.52(43.81-51.51)	53.33(44.67-62.77)	0.20(0.02-0.39)	17.97(16.52-19.30)	16.86(14.06-19.73)	-0.23(-0.43--0.02)
Republic of Moldova	43.99(38.90-49.38)	48.80(40.70-58.12)	0.58(0.35-0.82)	20.93(18.65-23.09)	17.23(14.61-20.26)	-0.22(0.45-0.02)
Russian Federation	37.34(36.50-38.20)	57.35(50.79-63.42)	1.11(0.96-1.26)	15.81(15.37-16.20)	17.72(15.83-19.56)	-0.07(-0.36-0.21)
Ukraine	48.22(44.47-51.99)	37.84(23.76-56.27)	-1.29(-1.48--1.09)	23.21(21.59-24.80)	17.01(10.88-24.90)	-1.54(-1.78--1.30)
Western Europe
Cyprus	61.75(50.65-74.81)	92.61(74.83-112.02)	1.73(1.36-2.10)	24.67(19.81-30.13)	20.23(16.67-24.27)	-0.55(-0.70--0.41)
Greece	82.22(76.75-87.58)	83.59(75.91-91.17)	-0.22(-0.37--0.07)	25.63(23.97-27.06)	21.76(19.51-23.53)	-0.85(-1.03--0.67)
Israel	76.57(71.18-82.34)	68.98(61.17-76.74)	-0.51(-0.77--0.25)	30.86(28.63-32.95)	18.43(15.90-20.36)	-2.05(-2.26--1.84)
