# Supplementary material for: Burden of Breast Cancer and Its Attributable Risk Factors in the Belt and Road Initiative Countries, 1990–2021
Source: Thorac Cancer. 2025 Nov 16;16(22):e70186. doi: 10.1111/1759-7714.70186 (PMC12620255; doi:10.1111/1759-7714.70186)
Supplement: Supplementary file 6 — Table S3: Percentage of deaths and its change due to breast cancer attributable to risk factors in 1990 and 2021. [file TCA-16-e70186-s003.xlsx]

## Sheet: Sheet1
Supplementary Table 5. Percentage of deaths and its change due to breast cancer attributable to risk factors in 1990 and 2021
measure	location	sex	age	risk	metric	year	val	upper	lower	year	val	upper	lower	%change
Deaths	Global	Both	Age-standardized	Alcohol use	Percent	1990	0.0411538	0.0565487	0.0285159	2021	0.0278418	0.0380213	0.01938	-32.347
Deaths	Global	Both	Age-standardized	High fasting plasma glucose	Percent	1990	0.0317073	0.0746811	-0.00928835	2021	0.0453457	0.106839	-0.0130244	43.0135
Deaths	Global	Both	Age-standardized	Diet high in red meat	Percent	1990	0.12751	0.27166	-3.85978e-05	2021	0.120832	0.258049	-3.94815e-05	-5.23728
Deaths	Global	Both	Age-standardized	Smoking	Percent	1990	0.0243705	0.0300615	0.0185119	2021	0.0145052	0.0180427	0.0109569	-40.4805
Deaths	Global	Both	Age-standardized	Secondhand smoke	Percent	1990	0.0132144	0.0296801	-0.00323765	2021	0.011014	0.0243625	-0.00264134	-16.652
Deaths	Global	Both	Age-standardized	High body-mass index	Percent	1990	0.0562322	0.110486	-0.00178709	2021	0.0654001	0.128189	-0.0021738	16.3035
Deaths	Global	Both	Age-standardized	Low physical activity	Percent	1990	0.0246103	0.0426918	0.00502912	2021	0.0239584	0.0418984	0.00493316	-2.64887
Deaths	East Asia	Both	Age-standardized	Alcohol use	Percent	1990	0.0113412	0.01671	0.00652511	2021	0.0123443	0.0181546	0.00762708	8.84402
Deaths	East Asia	Both	Age-standardized	High fasting plasma glucose	Percent	1990	0.0317401	0.0749175	-0.009459	2021	0.038408	0.0900713	-0.0110108	21.0078
Deaths	East Asia	Both	Age-standardized	Diet high in red meat	Percent	1990	0.13449	0.285043	-4.29546e-05	2021	0.135986	0.287415	-6.29655e-05	1.11272
Deaths	East Asia	Both	Age-standardized	Smoking	Percent	1990	0.0117149	0.0151632	0.00871397	2021	0.00840886	0.0109514	0.0060503	-28.2206
Deaths	East Asia	Both	Age-standardized	Secondhand smoke	Percent	1990	0.0238698	0.0535739	-0.005787	2021	0.0207803	0.0463246	-0.00504741	-12.9429
Deaths	East Asia	Both	Age-standardized	High body-mass index	Percent	1990	0.0280956	0.0566797	-0.000755678	2021	0.0580397	0.116695	-0.00165059	106.579
Deaths	East Asia	Both	Age-standardized	Low physical activity	Percent	1990	0.0207712	0.0370789	0.00431174	2021	0.0214749	0.0371767	0.0041102	3.38763
Deaths	China	Both	Age-standardized	Alcohol use	Percent	1990	0.0113264	0.0167626	0.00644051	2021	0.0125376	0.0184271	0.00769594	10.6936
Deaths	China	Both	Age-standardized	Diet high in red meat	Percent	1990	0.134654	0.285624	-4.31137e-05	2021	0.136248	0.287944	-6.4805e-05	1.18387
Deaths	China	Both	Age-standardized	Smoking	Percent	1990	0.0119071	0.01543	0.00885759	2021	0.00854406	0.0111803	0.00611338	-28.2441
Deaths	China	Both	Age-standardized	Secondhand smoke	Percent	1990	0.0239725	0.0538585	-0.00580727	2021	0.02095	0.0466979	-0.00508899	-12.6082
Deaths	China	Both	Age-standardized	High fasting plasma glucose	Percent	1990	0.03173	0.0748636	-0.00944596	2021	0.0380974	0.0897912	-0.0109225	20.0677
Deaths	China	Both	Age-standardized	High body-mass index	Percent	1990	0.0281005	0.0567302	-0.000756456	2021	0.0581526	0.11717	-0.00165467	106.945
Deaths	China	Both	Age-standardized	Low physical activity	Percent	1990	0.0206892	0.0368392	0.00430556	2021	0.0213337	0.0369357	0.00406002	3.11507
Deaths	Southeast Asia	Both	Age-standardized	High fasting plasma glucose	Percent	1990	0.0266141	0.0627376	-0.00725498	2021	0.0391898	0.0940682	-0.0108069	47.252
Deaths	Southeast Asia	Both	Age-standardized	Alcohol use	Percent	1990	0.00653508	0.0103027	0.0034947	2021	0.00851567	0.012643	0.00532599	30.307
Deaths	Southeast Asia	Both	Age-standardized	Smoking	Percent	1990	0.0156277	0.0199934	0.0114632	2021	0.00944086	0.0120065	0.00704184	-39.5891
Deaths	Southeast Asia	Both	Age-standardized	Diet high in red meat	Percent	1990	0.103935	0.225936	-1.68649e-05	2021	0.114577	0.247291	-3.05539e-05	10.2391
Deaths	Southeast Asia	Both	Age-standardized	Secondhand smoke	Percent	1990	0.0210365	0.0469798	-0.00516426	2021	0.0178547	0.039675	-0.0044287	-15.1251
Deaths	Southeast Asia	Both	Age-standardized	High body-mass index	Percent	1990	0.024073	0.0471619	-0.000679231	2021	0.0449852	0.090213	-0.00126088	86.8699
Deaths	Southeast Asia	Both	Age-standardized	Low physical activity	Percent	1990	0.022335	0.0396951	0.00444915	2021	0.0237132	0.0418553	0.00469286	6.17093
Deaths	Cambodia	Both	Age-standardized	High fasting plasma glucose	Percent	1990	0.0172807	0.0401826	-0.00477755	2021	0.0317959	0.0786506	-0.00829361	83.9971
Deaths	Cambodia	Both	Age-standardized	Low physical activity	Percent	1990	0.00884131	0.0166543	0.0014272	2021	0.00911025	0.0170643	0.00165044	3.04183
Deaths	Cambodia	Both	Age-standardized	Alcohol use	Percent	1990	0.00652948	0.0129132	0.00138518	2021	0.0282199	0.0415175	0.0183203	332.192
Deaths	Cambodia	Both	Age-standardized	Diet high in red meat	Percent	1990	0.1285	0.272589	-2.49422e-05	2021	0.130731	0.27588	-3.16564e-05	1.73608
Deaths	Cambodia	Both	Age-standardized	Smoking	Percent	1990	0.0127133	0.0167563	0.00876411	2021	0.0106933	0.0150399	0.00754591	-15.889
Deaths	Cambodia	Both	Age-standardized	Secondhand smoke	Percent	1990	0.0166172	0.0373595	-0.0040332	2021	0.0184089	0.0403791	-0.00433321	10.7825
Deaths	Cambodia	Both	Age-standardized	High body-mass index	Percent	1990	0.0203187	0.0405052	-0.000642429	2021	0.0292115	0.0578301	-0.000750989	43.7667
Deaths	Indonesia	Both	Age-standardized	High fasting plasma glucose	Percent	1990	0.0210567	0.0503533	-0.00578624	2021	0.035621	0.0868375	-0.00956147	69.1674
Deaths	Indonesia	Both	Age-standardized	Smoking	Percent	1990	0.00683532	0.00920489	0.00490975	2021	0.00666581	0.00917555	0.0046131	-2.47984
Deaths	Indonesia	Both	Age-standardized	Alcohol use	Percent	1990	0.00107	0.00201705	0.000331452	2021	0.000902756	0.00170397	0.000276791	-15.6305
Deaths	Indonesia	Both	Age-standardized	Diet high in red meat	Percent	1990	0.0829716	0.180486	-2.15759e-06	2021	0.0906096	0.200674	-2.98412e-06	9.20551
Deaths	Indonesia	Both	Age-standardized	Secondhand smoke	Percent	1990	0.0204782	0.0454903	-0.00506248	2021	0.0205937	0.0452323	-0.00512446	0.564138
Deaths	Indonesia	Both	Age-standardized	High body-mass index	Percent	1990	0.0196058	0.0388101	-0.000528321	2021	0.0393505	0.0800165	-0.00112071	100.709
Deaths	Indonesia	Both	Age-standardized	Low physical activity	Percent	1990	0.0356282	0.0620335	0.0073931	2021	0.0366878	0.0640566	0.00733486	2.97405
Deaths	Lao People's Democratic Republic	Both	Age-standardized	Low physical activity	Percent	1990	0.0112616	0.0212113	0.0019714	2021	0.0114494	0.0214606	0.00229877	1.66744
Deaths	Lao People's Democratic Republic	Both	Age-standardized	Alcohol use	Percent	1990	0.0220904	0.0364208	0.00872417	2021	0.0322179	0.0478574	0.0196217	45.8456
Deaths	Lao People's Democratic Republic	Both	Age-standardized	High fasting plasma glucose	Percent	1990	0.0318401	0.0760258	-0.00862302	2021	0.0436247	0.104668	-0.0120191	37.0117
Deaths	Lao People's Democratic Republic	Both	Age-standardized	Diet high in red meat	Percent	1990	0.125355	0.266753	-1.60208e-05	2021	0.134145	0.285663	-6.33834e-05	7.01141
Deaths	Lao People's Democratic Republic	Both	Age-standardized	Smoking	Percent	1990	0.011453	0.0154335	0.00775915	2021	0.0124515	0.0168452	0.00883828	8.71818
Deaths	Lao People's Democratic Republic	Both	Age-standardized	Secondhand smoke	Percent	1990	0.0209612	0.0462636	-0.00497089	2021	0.0216873	0.0488913	-0.00529039	3.46366
Deaths	Lao People's Democratic Republic	Both	Age-standardized	High body-mass index	Percent	1990	0.0213824	0.0433251	-0.000574229	2021	0.0354962	0.0721093	-0.00081371	66.0068
Deaths	Malaysia	Both	Age-standardized	Alcohol use	Percent	1990	0.00811839	0.0122815	0.00401783	2021	0.00478876	0.00805132	0.00222435	-41.0135
Deaths	Malaysia	Both	Age-standardized	High fasting plasma glucose	Percent	1990	0.0446977	0.104164	-0.012652	2021	0.0603064	0.139709	-0.0169801	34.9207
Deaths	Malaysia	Both	Age-standardized	Diet high in red meat	Percent	1990	0.1328	0.280928	-4.64885e-05	2021	0.127597	0.271803	-4.56019e-05	-3.91844
Deaths	Malaysia	Both	Age-standardized	Smoking	Percent	1990	0.00733586	0.0101097	0.0050311	2021	0.00527891	0.00731125	0.00361496	-28.0396
Deaths	Malaysia	Both	Age-standardized	Secondhand smoke	Percent	1990	0.0194916	0.0433868	-0.00479004	2021	0.0172632	0.037868	-0.00428141	-11.4328
Deaths	Malaysia	Both	Age-standardized	High body-mass index	Percent	1990	0.0464899	0.0929803	-0.00128972	2021	0.0745506	0.147048	-0.00203372	60.3587
Deaths	Malaysia	Both	Age-standardized	Low physical activity	Percent	1990	0.023243	0.0420019	0.00446718	2021	0.0258488	0.0476981	0.00499124	11.2113
Deaths	Maldives	Both	Age-standardized	Low physical activity	Percent	1990	0.0434856	0.0764789	0.00901346	2021	0.0451443	0.0796553	0.00908642	3.81422
Deaths	Maldives	Both	Age-standardized	High fasting plasma glucose	Percent	1990	0.0306647	0.0714502	-0.00838283	2021	0.0467891	0.113806	-0.0119246	52.5829
Deaths	Maldives	Both	Age-standardized	Alcohol use	Percent	1990	0.000885883	0.0032417	-5.38802e-08	2021	0.00110131	0.00296289	0.000107658	24.318
Deaths	Maldives	Both	Age-standardized	Diet high in red meat	Percent	1990	0.0365163	0.0820478	-2.39076e-06	2021	0.0797421	0.180517	-4.78182e-06	118.374
Deaths	Maldives	Both	Age-standardized	Smoking	Percent	1990	0.0134083	0.0183712	0.00905318	2021	0.0119134	0.0168751	0.00819163	-11.1491
Deaths	Maldives	Both	Age-standardized	Secondhand smoke	Percent	1990	0.0209442	0.0459422	-0.00497689	2021	0.0216587	0.0485943	-0.00537178	3.41169
Deaths	Maldives	Both	Age-standardized	High body-mass index	Percent	1990	0.0360785	0.0738046	-0.000939252	2021	0.0649433	0.130672	-0.00202951	80.0057
Deaths	Myanmar	Both	Age-standardized	Alcohol use	Percent	1990	0.00022913	0.000544911	2.76787e-05	2021	0.00180422	0.00295909	0.000900629	687.422
Deaths	Myanmar	Both	Age-standardized	High fasting plasma glucose	Percent	1990	0.0324294	0.076271	-0.00887424	2021	0.0488961	0.118582	-0.0134462	50.7769
Deaths	Myanmar	Both	Age-standardized	Diet high in red meat	Percent	1990	0.0818399	0.178709	-6.15955e-06	2021	0.130245	0.278512	-5.05598e-05	59.1464
Deaths	Myanmar	Both	Age-standardized	Smoking	Percent	1990	0.0406828	0.0522296	0.0300759	2021	0.0207419	0.0279004	0.0150067	-49.0157
Deaths	Myanmar	Both	Age-standardized	Low physical activity	Percent	1990	0.00710767	0.0136031	0.00137035	2021	0.00846191	0.0164981	0.00174743	19.0533
Deaths	Myanmar	Both	Age-standardized	Secondhand smoke	Percent	1990	0.0228983	0.0511797	-0.00557199	2021	0.0148569	0.0330445	-0.00366042	-35.1177
Deaths	Myanmar	Both	Age-standardized	High body-mass index	Percent	1990	0.0239266	0.0479096	-0.000715709	2021	0.0360289	0.0708496	-0.000956265	50.5808
Deaths	Philippines	Both	Age-standardized	Low physical activity	Percent	1990	0.0153183	0.0290492	0.00292804	2021	0.0151004	0.027519	0.00293921	-1.42236
Deaths	Philippines	Both	Age-standardized	High fasting plasma glucose	Percent	1990	0.0307032	0.0742048	-0.008184	2021	0.0357858	0.0866159	-0.00978782	16.5539
Deaths	Philippines	Both	Age-standardized	Alcohol use	Percent	1990	0.0250791	0.0364012	0.0129208	2021	0.0269317	0.0380617	0.0169974	7.38696
Deaths	Philippines	Both	Age-standardized	Diet high in red meat	Percent	1990	0.128014	0.272836	-2.74046e-05	2021	0.133773	0.284101	-2.94103e-05	4.49874
Deaths	Philippines	Both	Age-standardized	Smoking	Percent	1990	0.0291183	0.0395072	0.0209329	2021	0.0170955	0.0223546	0.0126362	-41.2894
Deaths	Philippines	Both	Age-standardized	Secondhand smoke	Percent	1990	0.0211169	0.046581	-0.00508718	2021	0.015956	0.0351857	-0.00390848	-24.4395
Deaths	Philippines	Both	Age-standardized	High body-mass index	Percent	1990	0.0299809	0.0604247	-0.000835343	2021	0.0467788	0.0928488	-0.00125182	56.0287
Deaths	Sri Lanka	Both	Age-standardized	Alcohol use	Percent	1990	0.00232479	0.00355138	0.00128943	2021	0.00275595	0.00392969	0.00179861	18.5464
Deaths	Sri Lanka	Both	Age-standardized	High fasting plasma glucose	Percent	1990	0.0333909	0.0808409	-0.00858688	2021	0.0523083	0.12479	-0.0138151	56.6541
Deaths	Sri Lanka	Both	Age-standardized	Smoking	Percent	1990	0.00638257	0.00864909	0.00431987	2021	0.00422558	0.00573999	0.00286176	-33.7951
Deaths	Sri Lanka	Both	Age-standardized	Diet high in red meat	Percent	1990	0.0429579	0.095481	-3.53929e-06	2021	0.0465723	0.103257	-2.41028e-06	8.41365
Deaths	Sri Lanka	Both	Age-standardized	Low physical activity	Percent	1990	0.0130253	0.0237335	0.00232094	2021	0.0144908	0.0262154	0.00283565	11.2511
Deaths	Sri Lanka	Both	Age-standardized	Secondhand smoke	Percent	1990	0.0187391	0.0420232	-0.0042662	2021	0.0128425	0.0290386	-0.00314254	-31.4668
Deaths	Sri Lanka	Both	Age-standardized	High body-mass index	Percent	1990	0.0312845	0.0639823	-0.000860793	2021	0.052147	0.10139	-0.00135194	66.6867
Deaths	Thailand	Both	Age-standardized	Alcohol use	Percent	1990	0.00881761	0.0129123	0.0047601	2021	0.00899357	0.0129251	0.00546071	1.99556
Deaths	Thailand	Both	Age-standardized	High fasting plasma glucose	Percent	1990	0.0275977	0.0653987	-0.00732656	2021	0.040523	0.0953723	-0.0108722	46.8346
Deaths	Thailand	Both	Age-standardized	Smoking	Percent	1990	0.0142247	0.01893	0.0103235	2021	0.00726984	0.00953593	0.00515901	-48.8927
Deaths	Thailand	Both	Age-standardized	Secondhand smoke	Percent	1990	0.0213281	0.0477418	-0.00531883	2021	0.0143402	0.0320768	-0.00354788	-32.7639
Deaths	Thailand	Both	Age-standardized	High body-mass index	Percent	1990	0.0302362	0.0579945	-0.000850595	2021	0.0618538	0.125997	-0.0016412	104.569
Deaths	Thailand	Both	Age-standardized	Low physical activity	Percent	1990	0.0184897	0.0347641	0.00341742	2021	0.0196619	0.0352224	0.00374533	6.33965
Deaths	Thailand	Both	Age-standardized	Diet high in red meat	Percent	1990	0.129525	0.274564	-3.1441e-05	2021	0.132818	0.281911	-3.03435e-05	2.54272
Deaths	Viet Nam	Both	Age-standardized	Alcohol use	Percent	1990	0.000254921	0.000698002	7.81693e-09	2021	0.00847122	0.0133593	0.00434609	3223.07
Deaths	Viet Nam	Both	Age-standardized	High fasting plasma glucose	Percent	1990	0.0225097	0.0548109	-0.00598895	2021	0.0317369	0.0770169	-0.00798519	40.992
Deaths	Viet Nam	Both	Age-standardized	Diet high in red meat	Percent	1990	0.132149	0.279615	-2.4884e-05	2021	0.136135	0.2884	-6.07745e-05	3.01701
Deaths	Viet Nam	Both	Age-standardized	Low physical activity	Percent	1990	0.0135631	0.0253172	0.00254035	2021	0.0156061	0.0288121	0.003035	15.0632
Deaths	Viet Nam	Both	Age-standardized	Smoking	Percent	1990	0.00962447	0.0126304	0.00678524	2021	0.00538849	0.00721883	0.00381119	-44.0126
Deaths	Viet Nam	Both	Age-standardized	Secondhand smoke	Percent	1990	0.0227512	0.0510125	-0.00565222	2021	0.0188395	0.0419103	-0.00447549	-17.1934
Deaths	Viet Nam	Both	Age-standardized	High body-mass index	Percent	1990	0.012223	0.0243482	-0.000339007	2021	0.025573	0.0508813	-0.000673501	109.221
Deaths	Central Asia	Both	Age-standardized	Alcohol use	Percent	1990	0.0178118	0.0277096	0.00987019	2021	0.0131997	0.0206378	0.0076649	-25.8931
Deaths	Central Asia	Both	Age-standardized	High fasting plasma glucose	Percent	1990	0.0211949	0.0504181	-0.00598139	2021	0.0413829	0.099078	-0.0114308	95.249
Deaths	Central Asia	Both	Age-standardized	Diet high in red meat	Percent	1990	0.136058	0.28829	-6.17603e-05	2021	0.135808	0.287306	-6.36355e-05	-0.183566
Deaths	Central Asia	Both	Age-standardized	Smoking	Percent	1990	0.00578963	0.00732436	0.00433575	2021	0.00500481	0.00635672	0.00370461	-13.5556
Deaths	Central Asia	Both	Age-standardized	Low physical activity	Percent	1990	0.0157671	0.0276881	0.00309663	2021	0.016795	0.0295977	0.00326718	6.51937
Deaths	Central Asia	Both	Age-standardized	Secondhand smoke	Percent	1990	0.016536	0.037208	-0.00410286	2021	0.015336	0.0339547	-0.00368564	-7.25711
Deaths	Central Asia	Both	Age-standardized	High body-mass index	Percent	1990	0.0663621	0.130505	-0.00226176	2021	0.0849345	0.16636	-0.00295552	27.9865
Deaths	Armenia	Both	Age-standardized	High fasting plasma glucose	Percent	1990	0.023784	0.057921	-0.00651721	2021	0.0438877	0.105669	-0.0120308	84.5258
Deaths	Armenia	Both	Age-standardized	Alcohol use	Percent	1990	0.00673447	0.0126045	0.00245883	2021	0.00841081	0.0154541	0.00404334	24.892
Deaths	Armenia	Both	Age-standardized	Diet high in red meat	Percent	1990	0.136077	0.287812	-8.20584e-05	2021	0.136415	0.288207	-6.05933e-05	0.248848
Deaths	Armenia	Both	Age-standardized	Smoking	Percent	1990	0.00509974	0.00710488	0.00340751	2021	0.00434431	0.00595983	0.00296715	-14.8132
Deaths	Armenia	Both	Age-standardized	Secondhand smoke	Percent	1990	0.0228187	0.0502751	-0.00580849	2021	0.0192997	0.0426578	-0.00472617	-15.4217
Deaths	Armenia	Both	Age-standardized	High body-mass index	Percent	1990	0.0739846	0.144448	-0.00242589	2021	0.10812	0.211941	-0.00363063	46.139
Deaths	Armenia	Both	Age-standardized	Low physical activity	Percent	1990	0.0155186	0.0277465	0.00327094	2021	0.0192021	0.0345896	0.0034622	23.7359
Deaths	Azerbaijan	Both	Age-standardized	Alcohol use	Percent	1990	0.013354	0.020945	0.00732971	2021	0.0101791	0.0153396	0.00583807	-23.7748
Deaths	Azerbaijan	Both	Age-standardized	High fasting plasma glucose	Percent	1990	0.021487	0.0511435	-0.00606896	2021	0.0429721	0.101642	-0.0115612	99.9913
Deaths	Azerbaijan	Both	Age-standardized	Diet high in red meat	Percent	1990	0.13409	0.284266	-5.25291e-05	2021	0.135998	0.288419	-5.81248e-05	1.42329
Deaths	Azerbaijan	Both	Age-standardized	Smoking	Percent	1990	0.00211142	0.00296763	0.00138443	2021	0.00226033	0.00320913	0.00150568	7.05264
Deaths	Azerbaijan	Both	Age-standardized	Secondhand smoke	Percent	1990	0.0183281	0.0407793	-0.0044195	2021	0.0206439	0.0454359	-0.00493895	12.6349
Deaths	Azerbaijan	Both	Age-standardized	High body-mass index	Percent	1990	0.0567675	0.112547	-0.00237042	2021	0.0813677	0.154385	-0.00285719	43.3349
Deaths	Azerbaijan	Both	Age-standardized	Low physical activity	Percent	1990	0.015908	0.0295802	0.00309011	2021	0.0164094	0.0305805	0.00318265	3.15139
Deaths	Georgia	Both	Age-standardized	High fasting plasma glucose	Percent	1990	0.0180208	0.0425435	-0.0047732	2021	0.0394514	0.093576	-0.010562	118.921
Deaths	Georgia	Both	Age-standardized	Alcohol use	Percent	1990	0.00868081	0.0188652	0.00225406	2021	0.0127282	0.0249282	0.00525943	46.6242
Deaths	Georgia	Both	Age-standardized	Diet high in red meat	Percent	1990	0.136133	0.28838	-0.000101766	2021	0.135052	0.285458	-6.51143e-05	-0.794177
Deaths	Georgia	Both	Age-standardized	Smoking	Percent	1990	0.00817626	0.0110359	0.00558811	2021	0.00808272	0.0111289	0.0057611	-1.14407
Deaths	Georgia	Both	Age-standardized	Low physical activity	Percent	1990	0.0160641	0.0286213	0.00318352	2021	0.0184953	0.0325301	0.00335132	15.1346
Deaths	Georgia	Both	Age-standardized	Secondhand smoke	Percent	1990	0.0179491	0.0398277	-0.00473095	2021	0.0187122	0.0420097	-0.00450482	4.25157
Deaths	Georgia	Both	Age-standardized	High body-mass index	Percent	1990	0.0586517	0.117337	-0.00198726	2021	0.0823003	0.164066	-0.00257548	40.3205
Deaths	Kazakhstan	Both	Age-standardized	Alcohol use	Percent	1990	0.0389145	0.0600085	0.0208065	2021	0.0289127	0.0439715	0.0167174	-25.702
Deaths	Kazakhstan	Both	Age-standardized	Diet high in red meat	Percent	1990	0.136522	0.289131	-4.03779e-05	2021	0.136593	0.289329	-9.96602e-05	0.0520052
Deaths	Kazakhstan	Both	Age-standardized	High fasting plasma glucose	Percent	1990	0.0245672	0.0568611	-0.00687158	2021	0.0460017	0.110836	-0.0123164	87.2485
Deaths	Kazakhstan	Both	Age-standardized	Smoking	Percent	1990	0.00769113	0.0101253	0.0056078	2021	0.00707967	0.00947606	0.00507052	-7.9502
Deaths	Kazakhstan	Both	Age-standardized	Secondhand smoke	Percent	1990	0.0169793	0.0375344	-0.00421224	2021	0.0133419	0.0292677	-0.00327358	-21.4229
Deaths	Kazakhstan	Both	Age-standardized	High body-mass index	Percent	1990	0.0719646	0.14074	-0.00228403	2021	0.093968	0.181024	-0.00323731	30.5754
Deaths	Kazakhstan	Both	Age-standardized	Low physical activity	Percent	1990	0.0176425	0.0322968	0.00342853	2021	0.0189729	0.0356384	0.00375144	7.54076
Deaths	Kyrgyzstan	Both	Age-standardized	High fasting plasma glucose	Percent	1990	0.0179717	0.0419033	-0.00483981	2021	0.0310635	0.0729793	-0.00795637	72.8468
Deaths	Kyrgyzstan	Both	Age-standardized	Alcohol use	Percent	1990	0.0114608	0.0183312	0.00603483	2021	0.0127014	0.019579	0.00698249	10.8245
Deaths	Kyrgyzstan	Both	Age-standardized	Diet high in red meat	Percent	1990	0.13652	0.289203	-2.90603e-05	2021	0.136529	0.289197	-7.49838e-05	0.00688826
Deaths	Kyrgyzstan	Both	Age-standardized	Smoking	Percent	1990	0.0045531	0.00636091	0.00316334	2021	0.00630355	0.00882815	0.00437795	38.4451
Deaths	Kyrgyzstan	Both	Age-standardized	Secondhand smoke	Percent	1990	0.0180157	0.0401065	-0.00434222	2021	0.0190487	0.0424094	-0.00463523	5.73386
Deaths	Kyrgyzstan	Both	Age-standardized	High body-mass index	Percent	1990	0.0663951	0.133578	-0.00227186	2021	0.0853184	0.165028	-0.0031834	28.501
Deaths	Kyrgyzstan	Both	Age-standardized	Low physical activity	Percent	1990	0.0162335	0.0294509	0.00306586	2021	0.0163168	0.0299556	0.00300963	0.513321
Deaths	Mongolia	Both	Age-standardized	Alcohol use	Percent	1990	0.0152959	0.0256608	0.00735837	2021	0.0289334	0.0428174	0.0171766	89.1583
Deaths	Mongolia	Both	Age-standardized	High fasting plasma glucose	Percent	1990	0.014286	0.0337866	-0.00399712	2021	0.0260856	0.0614453	-0.00782809	82.5954
Deaths	Mongolia	Both	Age-standardized	Diet high in red meat	Percent	1990	0.136495	0.288905	-3.40314e-05	2021	0.136545	0.289044	-7.03752e-05	0.0364985
Deaths	Mongolia	Both	Age-standardized	Smoking	Percent	1990	0.00975193	0.0132982	0.00681788	2021	0.0107425	0.0149226	0.00741988	10.1579
Deaths	Mongolia	Both	Age-standardized	Secondhand smoke	Percent	1990	0.0163764	0.0367855	-0.00387571	2021	0.0176458	0.0390783	-0.00436147	7.75139
Deaths	Mongolia	Both	Age-standardized	High body-mass index	Percent	1990	0.0509287	0.0999629	-0.00226719	2021	0.0626229	0.119798	-0.00218944	22.9618
Deaths	Mongolia	Both	Age-standardized	Low physical activity	Percent	1990	0.0107325	0.0202058	0.00198951	2021	0.0111298	0.0211952	0.00223486	3.70117
Deaths	Tajikistan	Both	Age-standardized	High fasting plasma glucose	Percent	1990	0.0267137	0.0614087	-0.00750547	2021	0.039457	0.0901895	-0.0113535	47.7029
Deaths	Tajikistan	Both	Age-standardized	Alcohol use	Percent	1990	0.00181757	0.00273381	0.0010388	2021	0.00153525	0.00243509	0.00091674	-15.5332
Deaths	Tajikistan	Both	Age-standardized	Diet high in red meat	Percent	1990	0.133591	0.282856	-4.02438e-05	2021	0.12996	0.279089	-5.63703e-05	-2.71762
Deaths	Tajikistan	Both	Age-standardized	Smoking	Percent	1990	0.0043521	0.00610897	0.00299193	2021	0.00325638	0.0044668	0.00224368	-25.1769
Deaths	Tajikistan	Both	Age-standardized	Secondhand smoke	Percent	1990	0.0173131	0.0386021	-0.00411516	2021	0.00973649	0.0216503	-0.00225248	-43.7622
Deaths	Tajikistan	Both	Age-standardized	High body-mass index	Percent	1990	0.0554874	0.108834	-0.00195196	2021	0.0691124	0.141858	-0.0025579	24.5551
Deaths	Tajikistan	Both	Age-standardized	Low physical activity	Percent	1990	0.0151733	0.0267088	0.00298277	2021	0.0151364	0.0286347	0.00278595	-0.243552
Deaths	Turkmenistan	Both	Age-standardized	Alcohol use	Percent	1990	0.00722371	0.014193	0.00256632	2021	0.0159205	0.025702	0.00819431	120.393
Deaths	Turkmenistan	Both	Age-standardized	Diet high in red meat	Percent	1990	0.136465	0.28907	-3.19262e-05	2021	0.136396	0.288869	-8.95598e-05	-0.0505479
Deaths	Turkmenistan	Both	Age-standardized	High fasting plasma glucose	Percent	1990	0.0195167	0.045829	-0.00565521	2021	0.0363761	0.0848755	-0.010174	86.3842
Deaths	Turkmenistan	Both	Age-standardized	Secondhand smoke	Percent	1990	0.0176853	0.0384188	-0.00404226	2021	0.0122672	0.0278516	-0.00303303	-30.6362
Deaths	Turkmenistan	Both	Age-standardized	High body-mass index	Percent	1990	0.0580548	0.11469	-0.00211887	2021	0.0625596	0.120682	-0.00238786	7.75962
Deaths	Turkmenistan	Both	Age-standardized	Low physical activity	Percent	1990	0.0157277	0.0284892	0.00287173	2021	0.015537	0.0285763	0.00294997	-1.21273
Deaths	Turkmenistan	Both	Age-standardized	Smoking	Percent	1990	0.00678505	0.00947367	0.00473709	2021	0.00529852	0.00734421	0.0036486	-21.9089
Deaths	Uzbekistan	Both	Age-standardized	High fasting plasma glucose	Percent	1990	0.0169642	0.0416721	-0.00504565	2021	0.038869	0.0921388	-0.0108473	129.124
Deaths	Uzbekistan	Both	Age-standardized	Alcohol use	Percent	1990	0.0045796	0.00813651	0.00185183	2021	0.00668408	0.010217	0.00382413	45.9533
Deaths	Uzbekistan	Both	Age-standardized	Diet high in red meat	Percent	1990	0.136429	0.288903	-8.74386e-05	2021	0.136431	0.288964	-4.85226e-05	0.00130672
Deaths	Uzbekistan	Both	Age-standardized	Smoking	Percent	1990	0.00264599	0.0035231	0.00181718	2021	0.00373903	0.0050674	0.00263274	41.3092
Deaths	Uzbekistan	Both	Age-standardized	Secondhand smoke	Percent	1990	0.00927249	0.0206649	-0.00217603	2021	0.0125427	0.0279176	-0.00299196	35.268
Deaths	Uzbekistan	Both	Age-standardized	High body-mass index	Percent	1990	0.0660222	0.127755	-0.00259248	2021	0.0787742	0.153536	-0.00296073	19.3147
Deaths	Uzbekistan	Both	Age-standardized	Low physical activity	Percent	1990	0.0120627	0.0224136	0.00227799	2021	0.0124601	0.0224272	0.0026406	3.29485
Deaths	Central Europe	Both	Age-standardized	High fasting plasma glucose	Percent	1990	0.0362547	0.0852804	-0.0103348	2021	0.0561375	0.130623	-0.0165906	54.842
Deaths	Central Europe	Both	Age-standardized	Alcohol use	Percent	1990	0.0441707	0.0627575	0.0282444	2021	0.0428996	0.0605211	0.0283997	-2.87766
Deaths	Central Europe	Both	Age-standardized	Diet high in red meat	Percent	1990	0.13636	0.288817	-4.51204e-05	2021	0.136475	0.289312	-5.8688e-05	0.0843393
Deaths	Central Europe	Both	Age-standardized	Smoking	Percent	1990	0.0332187	0.0407471	0.0255041	2021	0.0298442	0.0369393	0.0229867	-10.1584
Deaths	Central Europe	Both	Age-standardized	Low physical activity	Percent	1990	0.0226222	0.039946	0.00439018	2021	0.0251604	0.0440938	0.0052754	11.22
Deaths	Central Europe	Both	Age-standardized	Secondhand smoke	Percent	1990	0.0144899	0.032575	-0.00348039	2021	0.00962399	0.021676	-0.00232684	-33.5815
Deaths	Central Europe	Both	Age-standardized	High body-mass index	Percent	1990	0.0704345	0.140532	-0.00237482	2021	0.0949237	0.184938	-0.00309055	34.7686
Deaths	Albania	Both	Age-standardized	High fasting plasma glucose	Percent	1990	0.0236716	0.0554634	-0.00683228	2021	0.0371093	0.0864629	-0.011329	56.7672
Deaths	Albania	Both	Age-standardized	Alcohol use	Percent	1990	0.00672377	0.0130108	0.00267782	2021	0.0139694	0.0227847	0.00735556	107.761
Deaths	Albania	Both	Age-standardized	Diet high in red meat	Percent	1990	0.135798	0.288118	-9.20048e-05	2021	0.136581	0.289191	-7.84119e-05	0.576442
Deaths	Albania	Both	Age-standardized	Smoking	Percent	1990	0.0113174	0.0154699	0.00754781	2021	0.0154179	0.0215962	0.0110282	36.2324
Deaths	Albania	Both	Age-standardized	Secondhand smoke	Percent	1990	0.0180409	0.0398054	-0.00423934	2021	0.017611	0.0388532	-0.00430609	-2.38315
Deaths	Albania	Both	Age-standardized	High body-mass index	Percent	1990	0.0651287	0.128303	-0.00228791	2021	0.0831196	0.164669	-0.0027364	27.6237
Deaths	Albania	Both	Age-standardized	Low physical activity	Percent	1990	0.0204771	0.0366807	0.00402597	2021	0.0212146	0.0386224	0.0043845	3.60168
Deaths	Bosnia and Herzegovina	Both	Age-standardized	Alcohol use	Percent	1990	0.0127254	0.0215227	0.00561751	2021	0.0191394	0.0292814	0.011977	50.4028
Deaths	Bosnia and Herzegovina	Both	Age-standardized	High fasting plasma glucose	Percent	1990	0.0315034	0.0724939	-0.00908033	2021	0.0628244	0.152956	-0.0179745	99.421
Deaths	Bosnia and Herzegovina	Both	Age-standardized	Diet high in red meat	Percent	1990	0.125375	0.267209	-2.65031e-05	2021	0.133101	0.281925	-5.24917e-05	6.16216
Deaths	Bosnia and Herzegovina	Both	Age-standardized	Low physical activity	Percent	1990	0.0183568	0.0337531	0.00357223	2021	0.0216821	0.0407942	0.00454507	18.115
Deaths	Bosnia and Herzegovina	Both	Age-standardized	Smoking	Percent	1990	0.0306186	0.0399741	0.0223024	2021	0.0316272	0.0410057	0.0234834	3.29401
Deaths	Bosnia and Herzegovina	Both	Age-standardized	Secondhand smoke	Percent	1990	0.0119543	0.0265796	-0.00278388	2021	0.0126451	0.028923	-0.00300049	5.77813
Deaths	Bosnia and Herzegovina	Both	Age-standardized	High body-mass index	Percent	1990	0.0596919	0.121833	-0.00195942	2021	0.0916299	0.179983	-0.0028281	53.5048
Deaths	Bulgaria	Both	Age-standardized	Alcohol use	Percent	1990	0.0472579	0.0663799	0.0307253	2021	0.053508	0.0741453	0.0365662	13.2256
Deaths	Bulgaria	Both	Age-standardized	Diet high in red meat	Percent	1990	0.136617	0.289328	-6.97547e-05	2021	0.136625	0.289419	-9.09348e-05	0.0054441
Deaths	Bulgaria	Both	Age-standardized	Smoking	Percent	1990	0.0375645	0.0481382	0.027461	2021	0.0304792	0.038268	0.0229237	-18.8617
Deaths	Bulgaria	Both	Age-standardized	High fasting plasma glucose	Percent	1990	0.0360944	0.0820744	-0.0108416	2021	0.0518567	0.120143	-0.0151461	43.6694
Deaths	Bulgaria	Both	Age-standardized	Secondhand smoke	Percent	1990	0.015266	0.0343427	-0.00373776	2021	0.010486	0.0234151	-0.00250297	-31.3115
Deaths	Bulgaria	Both	Age-standardized	High body-mass index	Percent	1990	0.0629364	0.123466	-0.00218745	2021	0.0857752	0.172107	-0.00306581	36.2887
Deaths	Bulgaria	Both	Age-standardized	Low physical activity	Percent	1990	0.0184975	0.0328854	0.00333311	2021	0.020762	0.0372921	0.0045211	12.2426
Deaths	Croatia	Both	Age-standardized	High fasting plasma glucose	Percent	1990	0.0366634	0.0867555	-0.0100667	2021	0.0550477	0.126646	-0.0161227	50.1436
Deaths	Croatia	Both	Age-standardized	Alcohol use	Percent	1990	0.0472693	0.0721239	0.0264936	2021	0.0418447	0.0641878	0.0245828	-11.4758
Deaths	Croatia	Both	Age-standardized	Diet high in red meat	Percent	1990	0.135924	0.288165	-7.30745e-05	2021	0.136428	0.2891	-5.16508e-05	0.37072
Deaths	Croatia	Both	Age-standardized	Smoking	Percent	1990	0.0371655	0.0481237	0.0277313	2021	0.0355813	0.0457046	0.0268693	-4.26265
Deaths	Croatia	Both	Age-standardized	Secondhand smoke	Percent	1990	0.0184013	0.0411449	-0.00452653	2021	0.0135743	0.0304611	-0.00317031	-26.2322
Deaths	Croatia	Both	Age-standardized	High body-mass index	Percent	1990	0.0723345	0.145132	-0.00237559	2021	0.0976213	0.187998	-0.00304413	34.9581
Deaths	Croatia	Both	Age-standardized	Low physical activity	Percent	1990	0.0239175	0.042738	0.00488093	2021	0.025358	0.0465169	0.0052598	6.02292
Deaths	Czechia	Both	Age-standardized	Alcohol use	Percent	1990	0.0633197	0.0898213	0.0395952	2021	0.0630165	0.0889123	0.0421771	-0.478892
Deaths	Czechia	Both	Age-standardized	Diet high in red meat	Percent	1990	0.136681	0.28959	-1.47206e-05	2021	0.13664	0.289447	-6.32805e-05	-0.0298821
Deaths	Czechia	Both	Age-standardized	High fasting plasma glucose	Percent	1990	0.0360699	0.0831802	-0.0107736	2021	0.0636674	0.147227	-0.0183458	76.5111
Deaths	Czechia	Both	Age-standardized	Smoking	Percent	1990	0.037295	0.0474099	0.0272857	2021	0.0293841	0.0372165	0.0220439	-21.2117
Deaths	Czechia	Both	Age-standardized	Secondhand smoke	Percent	1990	0.0123877	0.027976	-0.00283517	2021	0.00882466	0.0190229	-0.00208101	-28.7625
Deaths	Czechia	Both	Age-standardized	High body-mass index	Percent	1990	0.0843714	0.167379	-0.00266776	2021	0.0983206	0.195634	-0.00327903	16.5331
Deaths	Czechia	Both	Age-standardized	Low physical activity	Percent	1990	0.025311	0.0465354	0.00466059	2021	0.0284143	0.0518702	0.00584776	12.2606
Deaths	Hungary	Both	Age-standardized	High fasting plasma glucose	Percent	1990	0.0344015	0.080574	-0.00950777	2021	0.0528398	0.127529	-0.014381	53.5975
Deaths	Hungary	Both	Age-standardized	Alcohol use	Percent	1990	0.0532716	0.0745865	0.0338906	2021	0.0430222	0.0623192	0.0273593	-19.24
Deaths	Hungary	Both	Age-standardized	Diet high in red meat	Percent	1990	0.136631	0.28947	-4.57236e-05	2021	0.136606	0.28932	-7.70258e-05	-0.0184591
Deaths	Hungary	Both	Age-standardized	Smoking	Percent	1990	0.0333628	0.0412511	0.0252733	2021	0.0286407	0.0364689	0.0212828	-14.1538
Deaths	Hungary	Both	Age-standardized	Low physical activity	Percent	1990	0.0220097	0.0394874	0.00429245	2021	0.0242153	0.0445432	0.00459398	10.021
Deaths	Hungary	Both	Age-standardized	Secondhand smoke	Percent	1990	0.0128899	0.0288239	-0.00314755	2021	0.0080782	0.0177864	-0.00186441	-37.3292
Deaths	Hungary	Both	Age-standardized	High body-mass index	Percent	1990	0.073667	0.143169	-0.0023164	2021	0.0980573	0.191982	-0.00324132	33.1088
Deaths	North Macedonia	Both	Age-standardized	Alcohol use	Percent	1990	0.0353284	0.0535907	0.0193305	2021	0.0228994	0.0363922	0.0126679	-35.1814
Deaths	North Macedonia	Both	Age-standardized	Diet high in red meat	Percent	1990	0.135861	0.287417	-9.12076e-05	2021	0.13518	0.288047	-5.81914e-05	-0.501288
Deaths	North Macedonia	Both	Age-standardized	Smoking	Percent	1990	0.0419628	0.0545517	0.0312888	2021	0.032629	0.041082	0.0243116	-22.2429
Deaths	North Macedonia	Both	Age-standardized	High fasting plasma glucose	Percent	1990	0.0358629	0.0843198	-0.0107119	2021	0.0625434	0.144631	-0.0175756	74.3958
Deaths	North Macedonia	Both	Age-standardized	Secondhand smoke	Percent	1990	0.02003	0.0440785	-0.0048059	2021	0.0184456	0.0408068	-0.00452641	-7.91002
Deaths	North Macedonia	Both	Age-standardized	High body-mass index	Percent	1990	0.0623126	0.12223	-0.00239052	2021	0.095591	0.18798	-0.00313872	53.4056
Deaths	North Macedonia	Both	Age-standardized	Low physical activity	Percent	1990	0.0193434	0.0342602	0.00369591	2021	0.0234632	0.0409579	0.00470145	21.298
Deaths	Montenegro	Both	Age-standardized	High fasting plasma glucose	Percent	1990	0.0420035	0.0958249	-0.0128934	2021	0.0622697	0.141983	-0.0176363	48.2489
Deaths	Montenegro	Both	Age-standardized	Alcohol use	Percent	1990	0.0355917	0.0564254	0.019713	2021	0.0311334	0.0468834	0.0178922	-12.5265
Deaths	Montenegro	Both	Age-standardized	Diet high in red meat	Percent	1990	0.136607	0.289347	-6.24625e-05	2021	0.136646	0.289327	-6.61663e-05	0.0283269
Deaths	Montenegro	Both	Age-standardized	Smoking	Percent	1990	0.0472479	0.0601541	0.0352155	2021	0.0392624	0.0499856	0.0288719	-16.9014
Deaths	Montenegro	Both	Age-standardized	Low physical activity	Percent	1990	0.0209923	0.0373805	0.00431467	2021	0.0238204	0.0428936	0.00482806	13.4725
Deaths	Montenegro	Both	Age-standardized	Secondhand smoke	Percent	1990	0.0132212	0.0298933	-0.00309116	2021	0.0126825	0.0284796	-0.00308865	-4.07426
Deaths	Montenegro	Both	Age-standardized	High body-mass index	Percent	1990	0.0695095	0.133462	-0.00249187	2021	0.100949	0.19702	-0.00304773	45.23
Deaths	Poland	Both	Age-standardized	Alcohol use	Percent	1990	0.0389601	0.0570277	0.0228891	2021	0.0433988	0.0618428	0.0279637	11.3928
Deaths	Poland	Both	Age-standardized	Diet high in red meat	Percent	1990	0.136607	0.289173	-6.53608e-05	2021	0.136577	0.289486	-5.8018e-05	-0.021847
Deaths	Poland	Both	Age-standardized	Smoking	Percent	1990	0.0341745	0.0428551	0.0263115	2021	0.0305925	0.0382122	0.0228964	-10.4817
Deaths	Poland	Both	Age-standardized	High fasting plasma glucose	Percent	1990	0.015945	0.0358691	-0.00371812	2021	0.059693	0.137383	-0.017533	274.368
Deaths	Poland	Both	Age-standardized	Secondhand smoke	Percent	1990	0.0412577	0.0956167	-0.0117002	2021	0.00756255	0.0169805	-0.00179646	-81.67
Deaths	Poland	Both	Age-standardized	High body-mass index	Percent	1990	0.0720426	0.143031	-0.00252628	2021	0.0953014	0.187117	-0.00316727	32.2847
Deaths	Poland	Both	Age-standardized	Low physical activity	Percent	1990	0.0243646	0.0439559	0.00511269	2021	0.027617	0.048531	0.00569909	13.3491
Deaths	Romania	Both	Age-standardized	Alcohol use	Percent	1990	0.0464204	0.0663549	0.0291168	2021	0.0469932	0.0661049	0.0303163	1.23396
Deaths	Romania	Both	Age-standardized	High fasting plasma glucose	Percent	1990	0.0275465	0.0654367	-0.00743642	2021	0.0486256	0.112717	-0.0149312	76.5218
Deaths	Romania	Both	Age-standardized	Diet high in red meat	Percent	1990	0.136577	0.289335	-9.96282e-05	2021	0.136675	0.289515	-5.21617e-05	0.0719226
Deaths	Romania	Both	Age-standardized	Smoking	Percent	1990	0.0270106	0.0352599	0.0194492	2021	0.0239738	0.0302928	0.0177716	-11.2429
Deaths	Romania	Both	Age-standardized	Secondhand smoke	Percent	1990	0.013007	0.0288574	-0.00318934	2021	0.0101045	0.0228943	-0.00244815	-22.3152
Deaths	Romania	Both	Age-standardized	High body-mass index	Percent	1990	0.0551271	0.112641	-0.00189986	2021	0.0853876	0.167833	-0.00255041	54.8923
Deaths	Romania	Both	Age-standardized	Low physical activity	Percent	1990	0.0217897	0.0382147	0.00416672	2021	0.0244043	0.0444597	0.00469599	11.9992
Deaths	Serbia	Both	Age-standardized	Alcohol use	Percent	1990	0.0231268	0.0367603	0.0112061	2021	0.0240556	0.0354839	0.0152453	4.01618
Deaths	Serbia	Both	Age-standardized	Diet high in red meat	Percent	1990	0.136345	0.288913	-5.71317e-05	2021	0.136189	0.289037	-5.48669e-05	-0.114973
Deaths	Serbia	Both	Age-standardized	Smoking	Percent	1990	0.0349755	0.0449215	0.0257999	2021	0.0409733	0.0521279	0.030924	17.1483
Deaths	Serbia	Both	Age-standardized	High fasting plasma glucose	Percent	1990	0.0379369	0.0872497	-0.0105683	2021	0.0583103	0.137852	-0.016207	53.7033
Deaths	Serbia	Both	Age-standardized	Secondhand smoke	Percent	1990	0.0137334	0.0305468	-0.00331205	2021	0.0123357	0.0280571	-0.00297652	-10.1773
Deaths	Serbia	Both	Age-standardized	High body-mass index	Percent	1990	0.0698081	0.135658	-0.00236223	2021	0.10581	0.202598	-0.00334516	51.5726
Deaths	Serbia	Both	Age-standardized	Low physical activity	Percent	1990	0.0216842	0.0382332	0.00388887	2021	0.0227926	0.0410348	0.00427836	5.1118
Deaths	Slovakia	Both	Age-standardized	Alcohol use	Percent	1990	0.0612354	0.0852368	0.0388549	2021	0.0488261	0.0706168	0.0307151	-20.2649
Deaths	Slovakia	Both	Age-standardized	High fasting plasma glucose	Percent	1990	0.0343041	0.0802053	-0.00964146	2021	0.0513437	0.117413	-0.0142013	49.6719
Deaths	Slovakia	Both	Age-standardized	Diet high in red meat	Percent	1990	0.13664	0.289494	-1.36428e-05	2021	0.136625	0.289569	-9.8602e-05	-0.0111898
Deaths	Slovakia	Both	Age-standardized	Smoking	Percent	1990	0.0262153	0.034288	0.0186658	2021	0.0216517	0.0282697	0.0157831	-17.4082
Deaths	Slovakia	Both	Age-standardized	Secondhand smoke	Percent	1990	0.015839	0.0350066	-0.00378658	2021	0.0111327	0.0246862	-0.00269614	-29.7135
Deaths	Slovakia	Both	Age-standardized	High body-mass index	Percent	1990	0.0814819	0.162814	-0.00263629	2021	0.104849	0.203773	-0.00335606	28.6776
Deaths	Slovakia	Both	Age-standardized	Low physical activity	Percent	1990	0.0178305	0.0321652	0.00355614	2021	0.0207172	0.037106	0.00394768	16.1897
Deaths	Slovenia	Both	Age-standardized	Alcohol use	Percent	1990	0.0507653	0.0794769	0.0275698	2021	0.0258581	0.0523079	0.0073806	-49.0634
Deaths	Slovenia	Both	Age-standardized	Diet high in red meat	Percent	1990	0.136679	0.289484	-1.77829e-05	2021	0.13669	0.28953	-7.71657e-05	0.0079064
Deaths	Slovenia	Both	Age-standardized	Smoking	Percent	1990	0.0288925	0.0381957	0.0214734	2021	0.0255431	0.0323854	0.0186479	-11.5929
Deaths	Slovenia	Both	Age-standardized	High fasting plasma glucose	Percent	1990	0.0379077	0.0861851	-0.010977	2021	0.0533788	0.121277	-0.015451	40.8124
Deaths	Slovenia	Both	Age-standardized	Secondhand smoke	Percent	1990	0.0130807	0.0291696	-0.00312243	2021	0.00913138	0.0205338	-0.0020069	-30.1921
Deaths	Slovenia	Both	Age-standardized	High body-mass index	Percent	1990	0.0763167	0.151639	-0.00287607	2021	0.101377	0.198482	-0.0029789	32.8367
Deaths	Slovenia	Both	Age-standardized	Low physical activity	Percent	1990	0.0213258	0.0386119	0.00407528	2021	0.0245453	0.0441611	0.00524152	15.097
Deaths	Eastern Europe	Both	Age-standardized	Alcohol use	Percent	1990	0.047369	0.0669706	0.0313162	2021	0.0387924	0.0562069	0.0238745	-18.1059
Deaths	Eastern Europe	Both	Age-standardized	Diet high in red meat	Percent	1990	0.136549	0.28928	-4.26192e-05	2021	0.136275	0.288911	-5.16062e-05	-0.200558
Deaths	Eastern Europe	Both	Age-standardized	High fasting plasma glucose	Percent	1990	0.0226847	0.0533232	-0.00659064	2021	0.0370273	0.0868979	-0.0108145	63.2257
Deaths	Eastern Europe	Both	Age-standardized	Smoking	Percent	1990	0.0108252	0.0138044	0.00811622	2021	0.0129197	0.0162031	0.0100186	19.3482
Deaths	Eastern Europe	Both	Age-standardized	Secondhand smoke	Percent	1990	0.0175775	0.0392861	-0.00430425	2021	0.010606	0.023815	-0.00237697	-39.6614
Deaths	Eastern Europe	Both	Age-standardized	High body-mass index	Percent	1990	0.068842	0.13548	-0.00260431	2021	0.10206	0.195968	-0.00342079	48.2523
Deaths	Eastern Europe	Both	Age-standardized	Low physical activity	Percent	1990	0.0162454	0.0283317	0.00327278	2021	0.0190677	0.0342113	0.00356894	17.3729
Deaths	Belarus	Both	Age-standardized	High fasting plasma glucose	Percent	1990	0.0172833	0.0407923	-0.00464387	2021	0.0261383	0.0612692	-0.00722401	51.2342
Deaths	Belarus	Both	Age-standardized	Alcohol use	Percent	1990	0.0611613	0.0867576	0.0399555	2021	0.0523621	0.076731	0.0313691	-14.3868
Deaths	Belarus	Both	Age-standardized	Diet high in red meat	Percent	1990	0.136657	0.289421	-8.0754e-06	2021	0.136684	0.289494	-6.69767e-05	0.0200753
Deaths	Belarus	Both	Age-standardized	Smoking	Percent	1990	0.0158145	0.0215078	0.0112057	2021	0.011872	0.0155436	0.0087844	-24.9296
Deaths	Belarus	Both	Age-standardized	Low physical activity	Percent	1990	0.0171207	0.0317045	0.00352165	2021	0.0199243	0.0371782	0.00402892	16.376
Deaths	Belarus	Both	Age-standardized	Secondhand smoke	Percent	1990	0.0155282	0.0347358	-0.00359273	2021	0.0136455	0.0303034	-0.00328557	-12.1243
Deaths	Belarus	Both	Age-standardized	High body-mass index	Percent	1990	0.0649729	0.128641	-0.00248486	2021	0.0976111	0.186515	-0.0032426	50.2336
Deaths	Estonia	Both	Age-standardized	Alcohol use	Percent	1990	0.0438035	0.0670074	0.0252861	2021	0.0514422	0.0801096	0.0296643	17.4384
Deaths	Estonia	Both	Age-standardized	High fasting plasma glucose	Percent	1990	0.0221604	0.0531386	-0.00618204	2021	0.0394745	0.0920507	-0.0106098	78.1313
Deaths	Estonia	Both	Age-standardized	Diet high in red meat	Percent	1990	0.136613	0.289438	-2.77776e-05	2021	0.136537	0.289284	-8.81438e-05	-0.0552808
Deaths	Estonia	Both	Age-standardized	Smoking	Percent	1990	0.0254083	0.0324741	0.0190094	2021	0.0255291	0.032373	0.0191255	0.475583
Deaths	Estonia	Both	Age-standardized	Low physical activity	Percent	1990	0.0178671	0.0326889	0.00362544	2021	0.0219488	0.0393879	0.00440418	22.8447
Deaths	Estonia	Both	Age-standardized	Secondhand smoke	Percent	1990	0.0136092	0.0305775	-0.00332994	2021	0.00623266	0.014228	-0.00130964	-54.2027
Deaths	Estonia	Both	Age-standardized	High body-mass index	Percent	1990	0.0768982	0.153267	-0.00234025	2021	0.0990485	0.192053	-0.0031397	28.8046
Deaths	Latvia	Both	Age-standardized	High fasting plasma glucose	Percent	1990	0.0223954	0.0526395	-0.00626491	2021	0.0394909	0.0933819	-0.0110208	76.3346
Deaths	Latvia	Both	Age-standardized	Alcohol use	Percent	1990	0.044776	0.0660189	0.0266331	2021	0.0589971	0.0867636	0.0355542	31.7606
Deaths	Latvia	Both	Age-standardized	Diet high in red meat	Percent	1990	0.136649	0.289486	-4.69048e-05	2021	0.136594	0.289424	-7.9158e-05	-0.0402068
Deaths	Latvia	Both	Age-standardized	Smoking	Percent	1990	0.0209769	0.0281151	0.0152008	2021	0.0199807	0.0253852	0.014457	-4.74912
Deaths	Latvia	Both	Age-standardized	Secondhand smoke	Percent	1990	0.0179761	0.0401076	-0.0042584	2021	0.0117374	0.0256634	-0.00259872	-34.7055
Deaths	Latvia	Both	Age-standardized	High body-mass index	Percent	1990	0.0803939	0.159079	-0.00263386	2021	0.105165	0.205235	-0.00344881	30.8116
Deaths	Latvia	Both	Age-standardized	Low physical activity	Percent	1990	0.0189513	0.0333219	0.00384227	2021	0.0211581	0.0387968	0.00439373	11.6447
Deaths	Lithuania	Both	Age-standardized	Alcohol use	Percent	1990	0.0500504	0.0746429	0.0292468	2021	0.0567957	0.0859366	0.034138	13.477
Deaths	Lithuania	Both	Age-standardized	High fasting plasma glucose	Percent	1990	0.0198496	0.0460901	-0.00508689	2021	0.0321172	0.0754109	-0.00892945	61.803
Deaths	Lithuania	Both	Age-standardized	Diet high in red meat	Percent	1990	0.13667	0.289477	-4.67836e-05	2021	0.13668	0.28952	-7.27218e-05	0.00683319
Deaths	Lithuania	Both	Age-standardized	Smoking	Percent	1990	0.01493	0.0193412	0.0109638	2021	0.0185883	0.0239695	0.0139079	24.5032
Deaths	Lithuania	Both	Age-standardized	Low physical activity	Percent	1990	0.020799	0.0365513	0.00413802	2021	0.0246536	0.0446896	0.00519912	18.5323
Deaths	Lithuania	Both	Age-standardized	Secondhand smoke	Percent	1990	0.0137993	0.0305456	-0.00317467	2021	0.00858551	0.019981	-0.00198654	-37.7832
Deaths	Lithuania	Both	Age-standardized	High body-mass index	Percent	1990	0.0697933	0.135895	-0.00231671	2021	0.096067	0.187177	-0.00344284	37.645
Deaths	Republic of Moldova	Both	Age-standardized	Alcohol use	Percent	1990	0.0699932	0.0978739	0.0448962	2021	0.0577026	0.0846311	0.035266	-17.5596
Deaths	Republic of Moldova	Both	Age-standardized	Diet high in red meat	Percent	1990	0.136135	0.288621	-7.49036e-05	2021	0.134764	0.286276	-2.53116e-05	-1.00657
Deaths	Republic of Moldova	Both	Age-standardized	High fasting plasma glucose	Percent	1990	0.0252234	0.0591271	-0.00712558	2021	0.0412657	0.0974645	-0.0120131	63.6007
Deaths	Republic of Moldova	Both	Age-standardized	Smoking	Percent	1990	0.00783625	0.0110425	0.00546108	2021	0.00768067	0.0103584	0.0054493	-1.98547
Deaths	Republic of Moldova	Both	Age-standardized	Secondhand smoke	Percent	1990	0.0123224	0.0275683	-0.00286987	2021	0.0108541	0.0244711	-0.00247572	-11.9159
Deaths	Republic of Moldova	Both	Age-standardized	High body-mass index	Percent	1990	0.0726532	0.139852	-0.00255728	2021	0.109194	0.208922	-0.00345756	50.2947
Deaths	Republic of Moldova	Both	Age-standardized	Low physical activity	Percent	1990	0.0169296	0.0310232	0.00327328	2021	0.0186623	0.0332926	0.00391259	10.2343
Deaths	Russian Federation	Both	Age-standardized	Alcohol use	Percent	1990	0.0466552	0.0655634	0.029824	2021	0.0364264	0.0532597	0.0222427	-21.9243
Deaths	Russian Federation	Both	Age-standardized	High fasting plasma glucose	Percent	1990	0.0225639	0.0527364	-0.00655975	2021	0.0387964	0.0912723	-0.0113321	71.9398
Deaths	Russian Federation	Both	Age-standardized	Diet high in red meat	Percent	1990	0.136564	0.289321	-6.40855e-05	2021	0.136281	0.288612	-5.79021e-05	-0.20717
Deaths	Russian Federation	Both	Age-standardized	Smoking	Percent	1990	0.00983497	0.0128151	0.00730487	2021	0.013515	0.0172959	0.0103543	37.4181
Deaths	Russian Federation	Both	Age-standardized	Secondhand smoke	Percent	1990	0.0163529	0.0363771	-0.00395907	2021	0.0103298	0.0232406	-0.00236231	-36.8323
Deaths	Russian Federation	Both	Age-standardized	High body-mass index	Percent	1990	0.0690077	0.135568	-0.00267836	2021	0.103397	0.197248	-0.00347571	49.8334
Deaths	Russian Federation	Both	Age-standardized	Low physical activity	Percent	1990	0.0172084	0.0300056	0.00341771	2021	0.0200033	0.0364592	0.003726	16.2415
Deaths	Ukraine	Both	Age-standardized	High fasting plasma glucose	Percent	1990	0.0235208	0.0561871	-0.00664298	2021	0.0330708	0.0770352	-0.00942646	40.6022
Deaths	Ukraine	Both	Age-standardized	Alcohol use	Percent	1990	0.045909	0.0652249	0.0291005	2021	0.0398088	0.0580448	0.0233075	-13.2875
Deaths	Ukraine	Both	Age-standardized	Diet high in red meat	Percent	1990	0.136507	0.28897	-3.14863e-05	2021	0.136323	0.288448	-5.60187e-05	-0.135233
Deaths	Ukraine	Both	Age-standardized	Smoking	Percent	1990	0.0113817	0.0152374	0.00809054	2021	0.0102803	0.0135721	0.00760139	-9.67706
Deaths	Ukraine	Both	Age-standardized	Secondhand smoke	Percent	1990	0.0205464	0.0458343	-0.00507943	2021	0.0110707	0.0246879	-0.00255881	-46.1186
Deaths	Ukraine	Both	Age-standardized	High body-mass index	Percent	1990	0.0676316	0.133226	-0.00248552	2021	0.0987279	0.18885	-0.00324899	45.9789
Deaths	Ukraine	Both	Age-standardized	Low physical activity	Percent	1990	0.0139958	0.0258831	0.0027528	2021	0.015406	0.0288193	0.00301488	10.0763
Deaths	High-income Asia Pacific	Both	Age-standardized	High fasting plasma glucose	Percent	1990	0.0378655	0.087855	-0.0115983	2021	0.0423026	0.0979725	-0.0128762	11.7183
Deaths	High-income Asia Pacific	Both	Age-standardized	Alcohol use	Percent	1990	0.0739035	0.0966926	0.052321	2021	0.0615269	0.0799482	0.0427189	-16.7469
Deaths	High-income Asia Pacific	Both	Age-standardized	Diet high in red meat	Percent	1990	0.134111	0.284404	-5.32852e-05	2021	0.133707	0.284697	-4.2008e-05	-0.300945
Deaths	High-income Asia Pacific	Both	Age-standardized	Smoking	Percent	1990	0.0198214	0.0246854	0.015061	2021	0.0147203	0.0189305	0.0106461	-25.7354
Deaths	High-income Asia Pacific	Both	Age-standardized	Secondhand smoke	Percent	1990	0.018762	0.0410479	-0.00461634	2021	0.00866494	0.0192822	-0.00201928	-53.8166
Deaths	High-income Asia Pacific	Both	Age-standardized	High body-mass index	Percent	1990	0.0345123	0.0688897	-0.000938202	2021	0.0459242	0.0918737	-0.00120592	33.0661
Deaths	High-income Asia Pacific	Both	Age-standardized	Low physical activity	Percent	1990	0.0277942	0.0495018	0.00551943	2021	0.028583	0.0507126	0.00545345	2.83801
Deaths	Brunei Darussalam	Both	Age-standardized	Alcohol use	Percent	1990	0.00569814	0.00782375	0.00377891	2021	0.00275903	0.00444172	0.000496907	-51.5802
Deaths	Brunei Darussalam	Both	Age-standardized	High fasting plasma glucose	Percent	1990	0.0488101	0.111938	-0.0136527	2021	0.0593144	0.139204	-0.017753	21.521
Deaths	Brunei Darussalam	Both	Age-standardized	Diet high in red meat	Percent	1990	0.136381	0.289019	-8.0864e-05	2021	0.134939	0.286531	-7.32107e-05	-1.05698
Deaths	Brunei Darussalam	Both	Age-standardized	Smoking	Percent	1990	0.0187485	0.0247036	0.013358	2021	0.0134434	0.0180513	0.00912702	-28.2963
Deaths	Brunei Darussalam	Both	Age-standardized	Secondhand smoke	Percent	1990	0.0155662	0.0340462	-0.00387273	2021	0.00801932	0.0182743	-0.00194213	-48.4825
Deaths	Brunei Darussalam	Both	Age-standardized	High body-mass index	Percent	1990	0.0366374	0.0736147	-0.00103911	2021	0.0590847	0.116358	-0.00172741	61.2688
Deaths	Brunei Darussalam	Both	Age-standardized	Low physical activity	Percent	1990	0.0250424	0.045044	0.00527767	2021	0.0260019	0.0473501	0.00503108	3.83159
Deaths	Singapore	Both	Age-standardized	Alcohol use	Percent	1990	0.0161332	0.0234305	0.00996537	2021	0.0168775	0.0241244	0.0108021	4.61342
Deaths	Singapore	Both	Age-standardized	High fasting plasma glucose	Percent	1990	0.0491169	0.111206	-0.0138497	2021	0.0524175	0.120127	-0.0153448	6.71988
Deaths	Singapore	Both	Age-standardized	Diet high in red meat	Percent	1990	0.136503	0.288963	-9.36797e-05	2021	0.136401	0.288961	-0.000104778	-0.0746574
Deaths	Singapore	Both	Age-standardized	Smoking	Percent	1990	0.0129015	0.0176637	0.00900968	2021	0.00874851	0.0119722	0.00617359	-32.1902
Deaths	Singapore	Both	Age-standardized	Secondhand smoke	Percent	1990	0.00914749	0.0201879	-0.00213384	2021	0.00590772	0.0132036	-0.00141726	-35.417
Deaths	Singapore	Both	Age-standardized	High body-mass index	Percent	1990	0.0300991	0.0597856	-0.000776554	2021	0.0599639	0.121318	-0.001504	99.2216
Deaths	Singapore	Both	Age-standardized	Low physical activity	Percent	1990	0.0226124	0.0422419	0.00430114	2021	0.0233911	0.0407878	0.00463153	3.44363
Deaths	Western Europe	Both	Age-standardized	Alcohol use	Percent	1990	0.082551	0.106142	0.0595493	2021	0.0738287	0.096248	0.0519977	-10.5659
Deaths	Western Europe	Both	Age-standardized	High fasting plasma glucose	Percent	1990	0.0293211	0.0697227	-0.00842645	2021	0.0425538	0.101747	-0.0117506	45.1302
Deaths	Western Europe	Both	Age-standardized	Diet high in red meat	Percent	1990	0.13654	0.289294	-4.71725e-05	2021	0.136458	0.289065	-5.73717e-05	-0.0603778
Deaths	Western Europe	Both	Age-standardized	Smoking	Percent	1990	0.0386927	0.0475194	0.0293777	2021	0.0307994	0.038182	0.0234695	-20.3999
Deaths	Western Europe	Both	Age-standardized	Secondhand smoke	Percent	1990	0.00957038	0.0215552	-0.00228785	2021	0.00562918	0.0127123	-0.00131837	-41.1812
Deaths	Western Europe	Both	Age-standardized	High body-mass index	Percent	1990	0.061833	0.125167	-0.00199163	2021	0.0801055	0.160484	-0.00254274	29.5512
Deaths	Western Europe	Both	Age-standardized	Low physical activity	Percent	1990	0.0299657	0.052087	0.00603651	2021	0.0304413	0.0534762	0.00613174	1.58709
Deaths	Cyprus	Both	Age-standardized	Alcohol use	Percent	1990	0.0479455	0.065192	0.0325674	2021	0.0427446	0.057536	0.028075	-10.8476
Deaths	Cyprus	Both	Age-standardized	Diet high in red meat	Percent	1990	0.136692	0.289523	-3.43233e-05	2021	0.136674	0.289561	-7.61419e-05	-0.0130143
Deaths	Cyprus	Both	Age-standardized	High fasting plasma glucose	Percent	1990	0.04455	0.108053	-0.0114228	2021	0.0494653	0.117798	-0.0131876	11.0332
Deaths	Cyprus	Both	Age-standardized	Smoking	Percent	1990	0.0251771	0.0333111	0.0177117	2021	0.0205818	0.0266191	0.015341	-18.2517
Deaths	Cyprus	Both	Age-standardized	Secondhand smoke	Percent	1990	0.0120952	0.0273906	-0.00294651	2021	0.0107191	0.0239558	-0.00251389	-11.3777
Deaths	Cyprus	Both	Age-standardized	High body-mass index	Percent	1990	0.0503346	0.0984109	-0.00145991	2021	0.0801784	0.158821	-0.00245159	59.2909
Deaths	Cyprus	Both	Age-standardized	Low physical activity	Percent	1990	0.0268359	0.0494321	0.00528894	2021	0.0285807	0.0515242	0.0054994	6.50199
Deaths	Greece	Both	Age-standardized	Alcohol use	Percent	1990	0.0608306	0.0794562	0.0433152	2021	0.0470433	0.0646806	0.0314569	-22.6652
Deaths	Greece	Both	Age-standardized	Diet high in red meat	Percent	1990	0.136646	0.289416	-1.22241e-05	2021	0.136694	0.289526	-0.000105366	0.0347666
Deaths	Greece	Both	Age-standardized	High fasting plasma glucose	Percent	1990	0.0313571	0.072497	-0.00893322	2021	0.0399488	0.0907448	-0.011832	27.3995
Deaths	Greece	Both	Age-standardized	Low physical activity	Percent	1990	0.0240931	0.0426316	0.00480609	2021	0.0257348	0.0461733	0.00494958	6.81428
Deaths	Greece	Both	Age-standardized	Smoking	Percent	1990	0.0293603	0.0361324	0.0225196	2021	0.0368426	0.0467423	0.0277733	25.4845
Deaths	Greece	Both	Age-standardized	Secondhand smoke	Percent	1990	0.0157946	0.0345775	-0.00382766	2021	0.00903479	0.0204025	-0.00211042	-42.7983
Deaths	Greece	Both	Age-standardized	High body-mass index	Percent	1990	0.0605796	0.123653	-0.00195205	2021	0.0862237	0.172879	-0.00268391	42.3312
Deaths	Israel	Both	Age-standardized	Alcohol use	Percent	1990	0.017652	0.0272382	0.00948563	2021	0.0260768	0.0388526	0.0154117	47.7274
Deaths	Israel	Both	Age-standardized	Diet high in red meat	Percent	1990	0.136363	0.288701	-0.000106092	2021	0.136568	0.289431	-6.42561e-05	0.150615
Deaths	Israel	Both	Age-standardized	High fasting plasma glucose	Percent	1990	0.0346618	0.0815205	-0.0100745	2021	0.0565294	0.132807	-0.0155433	63.0886
Deaths	Israel	Both	Age-standardized	Smoking	Percent	1990	0.0338974	0.0439661	0.0246914	2021	0.0222126	0.028737	0.0161138	-34.4712
Deaths	Israel	Both	Age-standardized	Secondhand smoke	Percent	1990	0.0102509	0.0227444	-0.00248101	2021	0.00585115	0.0133155	-0.00132779	-42.9206
Deaths	Israel	Both	Age-standardized	High body-mass index	Percent	1990	0.0653039	0.13352	-0.00242103	2021	0.0852614	0.169439	-0.00260977	30.561
Deaths	Israel	Both	Age-standardized	Low physical activity	Percent	1990	0.0258523	0.0459416	0.00491575	2021	0.0282308	0.0515856	0.00585661	9.20062
Deaths	North Africa and Middle East	Both	Age-standardized	High fasting plasma glucose	Percent	1990	0.0334216	0.0783477	-0.00951609	2021	0.0600517	0.138928	-0.0172885	79.6794
Deaths	North Africa and Middle East	Both	Age-standardized	Alcohol use	Percent	1990	0.00159508	0.00243073	0.000873172	2021	0.0012799	0.00189981	0.000758398	-19.7597
Deaths	North Africa and Middle East	Both	Age-standardized	Low physical activity	Percent	1990	0.0296297	0.0520951	0.00582518	2021	0.0310945	0.0547309	0.00640953	4.94366
Deaths	North Africa and Middle East	Both	Age-standardized	Diet high in red meat	Percent	1990	0.130251	0.276305	-4.26955e-05	2021	0.128376	0.272761	-4.20765e-05	-1.43973
Deaths	North Africa and Middle East	Both	Age-standardized	Smoking	Percent	1990	0.00879555	0.0112469	0.0066148	2021	0.00829561	0.010507	0.00611434	-5.68394
Deaths	North Africa and Middle East	Both	Age-standardized	Secondhand smoke	Percent	1990	0.0166879	0.0372628	-0.00406709	2021	0.0149351	0.0334592	-0.00356949	-10.5032
Deaths	North Africa and Middle East	Both	Age-standardized	High body-mass index	Percent	1990	0.0547147	0.102853	-0.00305439	2021	0.0916583	0.169895	-0.00336433	67.5204
Deaths	Bahrain	Both	Age-standardized	Alcohol use	Percent	1990	0.00152333	0.00224437	0.00087779	2021	0.00068647	0.00106669	0.000368543	-54.9364
Deaths	Bahrain	Both	Age-standardized	High fasting plasma glucose	Percent	1990	0.0581646	0.137075	-0.0156706	2021	0.0837854	0.188488	-0.0274377	44.0488
Deaths	Bahrain	Both	Age-standardized	Diet high in red meat	Percent	1990	0.133415	0.283054	-4.36665e-05	2021	0.133335	0.284237	-4.995e-05	-0.0597268
Deaths	Bahrain	Both	Age-standardized	Low physical activity	Percent	1990	0.0332487	0.0597538	0.00653243	2021	0.0344678	0.0603757	0.00723318	3.66672
Deaths	Bahrain	Both	Age-standardized	Smoking	Percent	1990	0.0122579	0.016548	0.00876826	2021	0.00876617	0.0124641	0.00593595	-28.4856
Deaths	Bahrain	Both	Age-standardized	Secondhand smoke	Percent	1990	0.0119462	0.0267039	-0.00270098	2021	0.0117914	0.0259909	-0.00285943	-1.29626
Deaths	Bahrain	Both	Age-standardized	High body-mass index	Percent	1990	0.0800511	0.160655	-0.00253285	2021	0.119845	0.22685	-0.00417606	49.711
Deaths	Egypt	Both	Age-standardized	Alcohol use	Percent	1990	0.000321837	0.000529846	0.000154578	2021	0.000296641	0.000467223	0.000167734	-7.82903
Deaths	Egypt	Both	Age-standardized	Diet high in red meat	Percent	1990	0.130592	0.277444	-3.12184e-05	2021	0.133325	0.283174	-7.09555e-05	2.09274
Deaths	Egypt	Both	Age-standardized	High fasting plasma glucose	Percent	1990	0.0222176	0.0533892	-0.00616829	2021	0.0589921	0.138676	-0.0166787	165.52
Deaths	Egypt	Both	Age-standardized	Smoking	Percent	1990	0.00212583	0.00290089	0.00146485	2021	0.00209767	0.00288526	0.00145636	-1.32469
Deaths	Egypt	Both	Age-standardized	Secondhand smoke	Percent	1990	0.0173554	0.0390743	-0.0042837	2021	0.0155351	0.0350656	-0.00360898	-10.4885
Deaths	Egypt	Both	Age-standardized	High body-mass index	Percent	1990	0.0574684	0.108114	-0.00374106	2021	0.115561	0.21589	-0.00395082	101.086
Deaths	Egypt	Both	Age-standardized	Low physical activity	Percent	1990	0.0307293	0.0534505	0.00593539	2021	0.0306089	0.0545983	0.00636503	-0.391887
Deaths	Iran (Islamic Republic of)	Both	Age-standardized	Alcohol use	Percent	1990	3.87649e-07	2.64208e-06	-1.19972e-09	2021	0.000888787	0.00139745	0.000494227	229176
Deaths	Iran (Islamic Republic of)	Both	Age-standardized	High fasting plasma glucose	Percent	1990	0.0295826	0.0699425	-0.00835074	2021	0.0521534	0.123176	-0.014001	76.2976
Deaths	Iran (Islamic Republic of)	Both	Age-standardized	Diet high in red meat	Percent	1990	0.00783092	0.0106418	0.00547761	2021	0.126101	0.269464	-2.94147e-05	1510.29
Deaths	Iran (Islamic Republic of)	Both	Age-standardized	Low physical activity	Percent	1990	0.13108	0.27677	-3.48562e-05	2021	0.0302835	0.0544869	0.00616591	-76.897
Deaths	Iran (Islamic Republic of)	Both	Age-standardized	Smoking	Percent	1990	0.0293771	0.0517139	0.00583178	2021	0.00776991	0.0102452	0.00536912	-73.5511
Deaths	Iran (Islamic Republic of)	Both	Age-standardized	Secondhand smoke	Percent	1990	0.00991373	0.0221222	-0.00220103	2021	0.0103009	0.0230629	-0.00257992	3.90529
Deaths	Iran (Islamic Republic of)	Both	Age-standardized	High body-mass index	Percent	1990	0.0408074	0.0812136	-0.003153	2021	0.0818078	0.155065	-0.00358402	100.473
Deaths	Iraq	Both	Age-standardized	Alcohol use	Percent	1990	0.00193217	0.00278982	0.00118003	2021	0.0012604	0.00185654	0.000760931	-34.7679
Deaths	Iraq	Both	Age-standardized	Diet high in red meat	Percent	1990	0.117822	0.252688	-1.0108e-05	2021	0.0954441	0.206032	-7.71955e-06	-18.9931
Deaths	Iraq	Both	Age-standardized	High fasting plasma glucose	Percent	1990	0.0479943	0.109601	-0.0151337	2021	0.0735209	0.168258	-0.0207512	53.1867
Deaths	Iraq	Both	Age-standardized	Smoking	Percent	1990	0.0134468	0.0183051	0.00962403	2021	0.010155	0.0134837	0.00721775	-24.4799
Deaths	Iraq	Both	Age-standardized	Secondhand smoke	Percent	1990	0.0218449	0.0488904	-0.00545915	2021	0.0184479	0.0403961	-0.00465015	-15.5508
Deaths	Iraq	Both	Age-standardized	High body-mass index	Percent	1990	0.0569508	0.108695	-0.00275445	2021	0.0760273	0.147704	-0.00279593	33.4964
Deaths	Iraq	Both	Age-standardized	Low physical activity	Percent	1990	0.0322086	0.0565692	0.00667262	2021	0.0332961	0.0588823	0.0067232	3.37626
Deaths	Jordan	Both	Age-standardized	Alcohol use	Percent	1990	0.00037284	0.000582562	0.000205818	2021	0.000323599	0.000498159	0.000183331	-13.2069
Deaths	Jordan	Both	Age-standardized	Diet high in red meat	Percent	1990	0.133289	0.28154	-4.3005e-05	2021	0.131704	0.279851	-4.05456e-05	-1.18888
Deaths	Jordan	Both	Age-standardized	High fasting plasma glucose	Percent	1990	0.0538432	0.127521	-0.0152072	2021	0.0764142	0.173773	-0.0226537	41.9199
Deaths	Jordan	Both	Age-standardized	Low physical activity	Percent	1990	0.0262523	0.0479441	0.00525323	2021	0.0281063	0.0491548	0.00589913	7.06216
Deaths	Jordan	Both	Age-standardized	Smoking	Percent	1990	0.0158201	0.0216516	0.0109197	2021	0.0151659	0.0198285	0.0109588	-4.13562
Deaths	Jordan	Both	Age-standardized	Secondhand smoke	Percent	1990	0.0215865	0.0479321	-0.0052924	2021	0.0179067	0.0399991	-0.00436175	-17.0471
Deaths	Jordan	Both	Age-standardized	High body-mass index	Percent	1990	0.0785849	0.15009	-0.00276994	2021	0.12009	0.219112	-0.0040856	52.8154
Deaths	Kuwait	Both	Age-standardized	Alcohol use	Percent	1990	0	0	0	2021	6.55106e-05	0.000180319	1.35712e-06	#DIV/0!
Deaths	Kuwait	Both	Age-standardized	High fasting plasma glucose	Percent	1990	0.053602	0.128168	-0.0143066	2021	0.0669727	0.154368	-0.0193476	24.9442
Deaths	Kuwait	Both	Age-standardized	Diet high in red meat	Percent	1990	0.136548	0.289114	-6.35069e-05	2021	0.136216	0.288702	-6.52119e-05	-0.24371
Deaths	Kuwait	Both	Age-standardized	Smoking	Percent	1990	0.00814808	0.0111266	0.00557119	2021	0.00601188	0.00807943	0.00412882	-26.2173
Deaths	Kuwait	Both	Age-standardized	Secondhand smoke	Percent	1990	0.0190854	0.0423574	-0.00467191	2021	0.0165156	0.0368753	-0.0038317	-13.4643
Deaths	Kuwait	Both	Age-standardized	High body-mass index	Percent	1990	0.0881991	0.1683	-0.00319425	2021	0.117887	0.222478	-0.00423323	33.6601
Deaths	Kuwait	Both	Age-standardized	Low physical activity	Percent	1990	0.0428135	0.0767695	0.00860174	2021	0.0433648	0.0759941	0.00887373	1.28766
Deaths	Lebanon	Both	Age-standardized	Alcohol use	Percent	1990	0.00455173	0.00788758	0.00211729	2021	0.00288873	0.00504667	0.00134521	-36.5357
Deaths	Lebanon	Both	Age-standardized	Diet high in red meat	Percent	1990	0.135582	0.286839	-5.55516e-05	2021	0.135845	0.288303	-7.59661e-05	0.194011
Deaths	Lebanon	Both	Age-standardized	High fasting plasma glucose	Percent	1990	0.04337	0.101436	-0.0120594	2021	0.0652926	0.151632	-0.0187906	50.548
Deaths	Lebanon	Both	Age-standardized	Low physical activity	Percent	1990	0.0250963	0.0454512	0.00479444	2021	0.0258467	0.0466148	0.0053718	2.99007
Deaths	Lebanon	Both	Age-standardized	Smoking	Percent	1990	0.0317109	0.0419307	0.0229932	2021	0.0400966	0.0508891	0.0295542	26.4444
Deaths	Lebanon	Both	Age-standardized	Secondhand smoke	Percent	1990	0.0120813	0.0273066	-0.002924	2021	0.0148892	0.0321934	-0.00345189	23.2416
Deaths	Lebanon	Both	Age-standardized	High body-mass index	Percent	1990	0.070676	0.136559	-0.00234974	2021	0.0989911	0.193736	-0.00340799	40.0633
Deaths	Palestine	Both	Age-standardized	Alcohol use	Percent	1990	0.0014277	0.00225578	0.000684716	2021	0.0010334	0.0015672	0.000609614	-27.6179
Deaths	Palestine	Both	Age-standardized	Diet high in red meat	Percent	1990	0.123647	0.259681	-1.32018e-05	2021	0.115578	0.247057	-8.67965e-06	-6.52595
Deaths	Palestine	Both	Age-standardized	High fasting plasma glucose	Percent	1990	0.0389443	0.0936423	-0.010518	2021	0.0593928	0.140782	-0.0162886	52.5073
Deaths	Palestine	Both	Age-standardized	Smoking	Percent	1990	0.0079197	0.0106294	0.00545162	2021	0.006208	0.00877234	0.00421033	-21.6132
Deaths	Palestine	Both	Age-standardized	Secondhand smoke	Percent	1990	0.0183228	0.0402314	-0.00450544	2021	0.016523	0.0368103	-0.00394938	-9.82314
Deaths	Palestine	Both	Age-standardized	High body-mass index	Percent	1990	0.0768668	0.148656	-0.00275964	2021	0.11133	0.21251	-0.00440768	44.8345
Deaths	Palestine	Both	Age-standardized	Low physical activity	Percent	1990	0.035403	0.0619011	0.00719496	2021	0.036772	0.0649367	0.00716546	3.86687
Deaths	Oman	Both	Age-standardized	Alcohol use	Percent	1990	0.000554993	0.0010735	0.000181466	2021	0.000583641	0.00100619	0.000238095	5.16173
Deaths	Oman	Both	Age-standardized	Diet high in red meat	Percent	1990	0.136061	0.288759	-3.72467e-05	2021	0.136378	0.288899	-8.29749e-05	0.233147
Deaths	Oman	Both	Age-standardized	High fasting plasma glucose	Percent	1990	0.0346358	0.0827768	-0.00882733	2021	0.0595908	0.1368	-0.0165205	72.0498
Deaths	Oman	Both	Age-standardized	Smoking	Percent	1990	0.00604518	0.00822636	0.00425728	2021	0.00448494	0.00606446	0.0030576	-25.8097
Deaths	Oman	Both	Age-standardized	Secondhand smoke	Percent	1990	0.0107255	0.0242286	-0.00265809	2021	0.00926936	0.0210965	-0.00210429	-13.5764
Deaths	Oman	Both	Age-standardized	High body-mass index	Percent	1990	0.055009	0.11026	-0.00161508	2021	0.106952	0.205559	-0.00354329	94.4261
Deaths	Oman	Both	Age-standardized	Low physical activity	Percent	1990	0.0298485	0.0524575	0.00610898	2021	0.030595	0.0552185	0.00602371	2.50118
Deaths	Qatar	Both	Age-standardized	Alcohol use	Percent	1990	0.000529999	0.000925281	0.000221795	2021	0.000369061	0.000626513	0.000148267	-30.3656
Deaths	Qatar	Both	Age-standardized	Diet high in red meat	Percent	1990	0.134913	0.287788	-4.61585e-05	2021	0.135234	0.286251	-5.11329e-05	0.238027
Deaths	Qatar	Both	Age-standardized	High fasting plasma glucose	Percent	1990	0.0650841	0.151664	-0.0183024	2021	0.100837	0.222434	-0.0320154	54.9334
Deaths	Qatar	Both	Age-standardized	Smoking	Percent	1990	0.00307166	0.00450156	0.00208676	2021	0.00240249	0.00339756	0.00159967	-21.7855
Deaths	Qatar	Both	Age-standardized	Secondhand smoke	Percent	1990	0.0126077	0.0284552	-0.00288874	2021	0.0132979	0.029528	-0.00310618	5.47409
Deaths	Qatar	Both	Age-standardized	High body-mass index	Percent	1990	0.0849261	0.170527	-0.00243423	2021	0.139841	0.264969	-0.00424918	64.6615
Deaths	Qatar	Both	Age-standardized	Low physical activity	Percent	1990	0.0368683	0.0648733	0.00751463	2021	0.037986	0.0664908	0.00798345	3.03163
Deaths	Saudi Arabia	Both	Age-standardized	Alcohol use	Percent	1990	0.000239289	0.000470196	5.413e-05	2021	0.000140143	0.000305184	1.78804e-05	-41.4337
Deaths	Saudi Arabia	Both	Age-standardized	Diet high in red meat	Percent	1990	0.131046	0.277545	-4.77225e-05	2021	0.129391	0.272891	-2.45602e-05	-1.26288
Deaths	Saudi Arabia	Both	Age-standardized	High fasting plasma glucose	Percent	1990	0.0387712	0.0905854	-0.0106537	2021	0.0626783	0.143484	-0.0176739	61.662
Deaths	Saudi Arabia	Both	Age-standardized	Smoking	Percent	1990	0.00341748	0.00476312	0.00238467	2021	0.00389318	0.00534604	0.00265422	13.9196
Deaths	Saudi Arabia	Both	Age-standardized	Low physical activity	Percent	1990	0.0302677	0.0533023	0.00588871	2021	0.0317661	0.0564124	0.00602286	4.95049
Deaths	Saudi Arabia	Both	Age-standardized	Secondhand smoke	Percent	1990	0.0102044	0.0229658	-0.00232253	2021	0.0121244	0.0271085	-0.00295275	18.8148
Deaths	Saudi Arabia	Both	Age-standardized	High body-mass index	Percent	1990	0.0533275	0.106538	-0.00302797	2021	0.0881296	0.162154	-0.00359743	65.2612
Deaths	Syrian Arab Republic	Both	Age-standardized	High fasting plasma glucose	Percent	1990	0.0344164	0.0802803	-0.00926246	2021	0.0564119	0.132443	-0.0166661	63.9096
Deaths	Syrian Arab Republic	Both	Age-standardized	Alcohol use	Percent	1990	0.00154128	0.00247184	0.000843436	2021	0.000774118	0.00142858	0.000283793	-49.7744
Deaths	Syrian Arab Republic	Both	Age-standardized	Diet high in red meat	Percent	1990	0.134716	0.284365	-7.59184e-05	2021	0.132183	0.279411	-5.94043e-05	-1.88034
Deaths	Syrian Arab Republic	Both	Age-standardized	Smoking	Percent	1990	0.0117335	0.016313	0.0086714	2021	0.00818117	0.0111649	0.00570732	-30.2754
Deaths	Syrian Arab Republic	Both	Age-standardized	Secondhand smoke	Percent	1990	0.0210484	0.0466106	-0.00529778	2021	0.0150158	0.0335284	-0.00365897	-28.6607
Deaths	Syrian Arab Republic	Both	Age-standardized	High body-mass index	Percent	1990	0.0569113	0.111273	-0.00402091	2021	0.0951002	0.172883	-0.00383665	67.1025
Deaths	Syrian Arab Republic	Both	Age-standardized	Low physical activity	Percent	1990	0.0300943	0.0535364	0.00609316	2021	0.0315616	0.0564505	0.00669423	4.87589
Deaths	Turkey	Both	Age-standardized	High fasting plasma glucose	Percent	1990	0.0293861	0.0696187	-0.00804338	2021	0.056048	0.1315	-0.0167366	90.7296
Deaths	Turkey	Both	Age-standardized	Alcohol use	Percent	1990	0.00566376	0.00872835	0.00305021	2021	0.00370881	0.00552709	0.0021722	-34.5168
Deaths	Turkey	Both	Age-standardized	Diet high in red meat	Percent	1990	0.133668	0.283414	-4.49362e-05	2021	0.132142	0.279671	-4.05667e-05	-1.1414
Deaths	Turkey	Both	Age-standardized	Smoking	Percent	1990	0.018036	0.024429	0.0128388	2021	0.0171296	0.022322	0.0124037	-5.02547
Deaths	Turkey	Both	Age-standardized	Low physical activity	Percent	1990	0.0254735	0.0443765	0.00512145	2021	0.0296795	0.0528629	0.00622723	16.5112
Deaths	Turkey	Both	Age-standardized	Secondhand smoke	Percent	1990	0.021012	0.0463568	-0.00520383	2021	0.016018	0.0351217	-0.00367239	-23.7673
Deaths	Turkey	Both	Age-standardized	High body-mass index	Percent	1990	0.0710767	0.134943	-0.00246246	2021	0.0949268	0.182147	-0.00320698	33.5555
Deaths	United Arab Emirates	Both	Age-standardized	Alcohol use	Percent	1990	0.00471605	0.00960878	0.00144373	2021	0.00230932	0.00509738	0.000569946	-51.0327
Deaths	United Arab Emirates	Both	Age-standardized	Diet high in red meat	Percent	1990	0.136431	0.289089	-4.21158e-05	2021	0.135633	0.287343	-7.71135e-05	-0.584353
Deaths	United Arab Emirates	Both	Age-standardized	High fasting plasma glucose	Percent	1990	0.061537	0.144707	-0.0169455	2021	0.0876564	0.194025	-0.0255452	42.4449
Deaths	United Arab Emirates	Both	Age-standardized	Smoking	Percent	1990	0.00695551	0.00970706	0.00479255	2021	0.00439767	0.00611763	0.00301248	-36.7742
Deaths	United Arab Emirates	Both	Age-standardized	Secondhand smoke	Percent	1990	0.0139771	0.0310416	-0.00350175	2021	0.0117726	0.0267363	-0.00285084	-15.772
Deaths	United Arab Emirates	Both	Age-standardized	High body-mass index	Percent	1990	0.074185	0.148666	-0.00220434	2021	0.130745	0.242957	-0.00418995	76.2424
Deaths	United Arab Emirates	Both	Age-standardized	Low physical activity	Percent	1990	0.0296096	0.052239	0.0061515	2021	0.0313862	0.0591905	0.00621102	6.00015
Deaths	Yemen	Both	Age-standardized	High fasting plasma glucose	Percent	1990	0.025109	0.0582896	-0.00692145	2021	0.0384729	0.091507	-0.0102261	53.2237
Deaths	Yemen	Both	Age-standardized	Alcohol use	Percent	1990	0.00170912	0.00264882	0.000995663	2021	0.000448795	0.000786897	0.000220137	-73.7411
Deaths	Yemen	Both	Age-standardized	Smoking	Percent	1990	0.0146679	0.0201659	0.0100785	2021	0.0148359	0.0198252	0.0104006	1.1458
Deaths	Yemen	Both	Age-standardized	Diet high in red meat	Percent	1990	0.0149896	0.0332266	-0.00356726	2021	0.119546	0.252033	-1.67263e-05	697.528
Deaths	Yemen	Both	Age-standardized	Secondhand smoke	Percent	1990	0.117721	0.249862	-9.95365e-06	2021	0.0155404	0.0348855	-0.00362252	-86.7989
Deaths	Yemen	Both	Age-standardized	High body-mass index	Percent	1990	0.0294715	0.0573537	-0.0014605	2021	0.0438228	0.0868916	-0.002345	48.6954
Deaths	Yemen	Both	Age-standardized	Low physical activity	Percent	1990	0.0295936	0.0532719	0.00622037	2021	0.0305128	0.0554043	0.00642937	3.1059
Deaths	South Asia	Both	Age-standardized	High fasting plasma glucose	Percent	1990	0.0316604	0.0751452	-0.00924334	2021	0.0479883	0.112497	-0.0140278	51.5719
Deaths	South Asia	Both	Age-standardized	Alcohol use	Percent	1990	0.00244506	0.00399617	0.000598682	2021	0.00365108	0.00544626	0.00197531	49.3246
Deaths	South Asia	Both	Age-standardized	Diet high in red meat	Percent	1990	0.0650202	0.144655	-7.41974e-06	2021	0.0663581	0.146518	-7.54979e-06	2.05768
Deaths	South Asia	Both	Age-standardized	Smoking	Percent	1990	0.00869357	0.011261	0.00631714	2021	0.00618944	0.00822477	0.00440679	-28.8044
Deaths	South Asia	Both	Age-standardized	Secondhand smoke	Percent	1990	0.0183801	0.0409199	-0.00448719	2021	0.0120762	0.0268977	-0.00278137	-34.2976
Deaths	South Asia	Both	Age-standardized	High body-mass index	Percent	1990	0.013448	0.0275046	-0.00133618	2021	0.0285414	0.0577317	-0.00155691	112.235
Deaths	South Asia	Both	Age-standardized	Low physical activity	Percent	1990	0.0197601	0.0346911	0.00402762	2021	0.0201009	0.0360029	0.00414547	1.72494
Deaths	Afghanistan	Both	Age-standardized	Alcohol use	Percent	1990	0	0	0	2021	0.000116069	0.000269126	2.81308e-05	#DIV/0!
Deaths	Afghanistan	Both	Age-standardized	Diet high in red meat	Percent	1990	0.136069	0.287504	-8.71896e-05	2021	0.133423	0.281591	-5.55983e-05	-1.94436
Deaths	Afghanistan	Both	Age-standardized	High fasting plasma glucose	Percent	1990	0.0413941	0.0968661	-0.0114308	2021	0.0690266	0.156261	-0.0203227	66.7545
Deaths	Afghanistan	Both	Age-standardized	Smoking	Percent	1990	0.00370595	0.00520065	0.00266121	2021	0.00527861	0.00718745	0.00374475	42.4363
Deaths	Afghanistan	Both	Age-standardized	Secondhand smoke	Percent	1990	0.00691243	0.0157598	-0.0014691	2021	0.0110119	0.0246107	-0.00250545	59.3065
Deaths	Afghanistan	Both	Age-standardized	High body-mass index	Percent	1990	0.0355742	0.0721729	-0.0022542	2021	0.0475986	0.090734	-0.00267515	33.801
Deaths	Afghanistan	Both	Age-standardized	Low physical activity	Percent	1990	0.0286539	0.0516648	0.00555059	2021	0.0299407	0.053987	0.00640584	4.49085
Deaths	Bangladesh	Both	Age-standardized	High fasting plasma glucose	Percent	1990	0.0222899	0.05311	-0.00634257	2021	0.0373178	0.0880674	-0.0110318	67.4206
Deaths	Bangladesh	Both	Age-standardized	Alcohol use	Percent	1990	0.000188523	0.00065846	0	2021	0.000634848	0.00134504	1.94267e-05	236.749
Deaths	Bangladesh	Both	Age-standardized	Diet high in red meat	Percent	1990	0.0485072	0.106891	-3.88115e-06	2021	0.0618942	0.138917	-4.60634e-06	27.5979
Deaths	Bangladesh	Both	Age-standardized	Smoking	Percent	1990	0.00599241	0.00837818	0.00403569	2021	0.00564279	0.00773029	0.00370016	-5.83431
Deaths	Bangladesh	Both	Age-standardized	Secondhand smoke	Percent	1990	0.0196971	0.0438748	-0.00486363	2021	0.0190886	0.0421023	-0.00462426	-3.08929
Deaths	Bangladesh	Both	Age-standardized	High body-mass index	Percent	1990	0.00423836	0.0119376	-0.00244703	2021	0.0122218	0.029103	-0.0035035	188.362
Deaths	Bangladesh	Both	Age-standardized	Low physical activity	Percent	1990	0.0142423	0.0266285	0.00274223	2021	0.0167708	0.0328023	0.0033275	17.7532
Deaths	Bhutan	Both	Age-standardized	Alcohol use	Percent	1990	0.0183656	0.0281185	0.00492169	2021	0.00525121	0.0115932	0.0010975	-71.4074
Deaths	Bhutan	Both	Age-standardized	Diet high in red meat	Percent	1990	0.0925753	0.203514	-1.01717e-05	2021	0.0990203	0.219636	-1.25341e-05	6.96189
Deaths	Bhutan	Both	Age-standardized	High fasting plasma glucose	Percent	1990	0.0256862	0.0613565	-0.00732364	2021	0.039444	0.093554	-0.0108165	53.5613
Deaths	Bhutan	Both	Age-standardized	Smoking	Percent	1990	0.00877125	0.0126836	0.00614592	2021	0.00703877	0.009874	0.0047581	-19.7518
Deaths	Bhutan	Both	Age-standardized	Low physical activity	Percent	1990	0.00898547	0.0201783	-0.00201307	2021	0.0412169	0.0745135	0.00849076	358.706
Deaths	Bhutan	Both	Age-standardized	Secondhand smoke	Percent	1990	0.0409161	0.0727852	0.00801741	2021	0.00737523	0.0166516	-0.00173098	-81.9747
Deaths	Bhutan	Both	Age-standardized	High body-mass index	Percent	1990	0.0333918	0.0679261	-0.00203998	2021	0.0440407	0.0917544	-0.0028639	31.8908
Deaths	India	Both	Age-standardized	High fasting plasma glucose	Percent	1990	0.0325487	0.0771176	-0.00946618	2021	0.0478429	0.112529	-0.0136853	46.9885
Deaths	India	Both	Age-standardized	Alcohol use	Percent	1990	0.00294632	0.0048347	0.000745266	2021	0.00408194	0.00628282	0.0022769	38.5434
Deaths	India	Both	Age-standardized	Diet high in red meat	Percent	1990	0.0481085	0.106485	-7.70626e-07	2021	0.0507642	0.110277	-8.48298e-07	5.52023
Deaths	India	Both	Age-standardized	Smoking	Percent	1990	0.00753144	0.00997084	0.00535485	2021	0.00587518	0.00809283	0.00413651	-21.9913
Deaths	India	Both	Age-standardized	Secondhand smoke	Percent	1990	0.0180438	0.0402186	-0.00441192	2021	0.0113624	0.0255246	-0.00261238	-37.029
Deaths	India	Both	Age-standardized	High body-mass index	Percent	1990	0.0113578	0.0236645	-0.00127937	2021	0.0279394	0.0577627	-0.0011847	145.993
Deaths	India	Both	Age-standardized	Low physical activity	Percent	1990	0.0207537	0.0368625	0.00428974	2021	0.0207893	0.037794	0.00427854	0.171298
Deaths	Nepal	Both	Age-standardized	Alcohol use	Percent	1990	0.00138642	0.00408342	1.61359e-05	2021	0.0125513	0.0210967	0.00517585	805.302
Deaths	Nepal	Both	Age-standardized	Diet high in red meat	Percent	1990	0.130734	0.279005	-3.45486e-05	2021	0.131268	0.278602	-3.03048e-05	0.407946
Deaths	Nepal	Both	Age-standardized	High fasting plasma glucose	Percent	1990	0.0237333	0.0549254	-0.00632767	2021	0.0408739	0.0930841	-0.0115133	72.2216
Deaths	Nepal	Both	Age-standardized	Smoking	Percent	1990	0.0496023	0.0635292	0.0359246	2021	0.0270611	0.0355975	0.0189393	-45.4439
Deaths	Nepal	Both	Age-standardized	Secondhand smoke	Percent	1990	0.0162949	0.0365576	-0.00403448	2021	0.0116374	0.0257933	-0.00286308	-28.5821
Deaths	Nepal	Both	Age-standardized	High body-mass index	Percent	1990	0.00922902	0.0200669	-0.0014532	2021	0.0147397	0.0292491	-0.00190427	59.7105
Deaths	Nepal	Both	Age-standardized	Low physical activity	Percent	1990	0.0140528	0.026042	0.00286693	2021	0.0148336	0.0281068	0.0028181	5.55607
Deaths	Pakistan	Both	Age-standardized	High fasting plasma glucose	Percent	1990	0.0315135	0.0734403	-0.00907055	2021	0.0540471	0.124327	-0.0156082	71.5046
Deaths	Pakistan	Both	Age-standardized	Alcohol use	Percent	1990	0.00118744	0.00230555	0.000139035	2021	0.00205104	0.00371545	0.000779501	72.7284
Deaths	Pakistan	Both	Age-standardized	Diet high in red meat	Percent	1990	0.127322	0.272528	-3.80549e-05	2021	0.127638	0.267739	-3.01223e-05	0.247565
Deaths	Pakistan	Both	Age-standardized	Smoking	Percent	1990	0.0114952	0.0159956	0.00776742	2021	0.00639988	0.00884155	0.00432855	-44.3258
Deaths	Pakistan	Both	Age-standardized	Secondhand smoke	Percent	1990	0.0195202	0.0432069	-0.00472888	2021	0.0132678	0.0296011	-0.00309145	-32.0305
Deaths	Pakistan	Both	Age-standardized	High body-mass index	Percent	1990	0.0228576	0.0460488	-0.00181157	2021	0.0411879	0.0808924	-0.00214497	80.1938
Deaths	Pakistan	Both	Age-standardized	Low physical activity	Percent	1990	0.0182157	0.032631	0.00404365	2021	0.0190391	0.0331733	0.00385367	4.5202
Deaths	High-middle SDI	Both	Age-standardized	High fasting plasma glucose	Percent	1990	0.031224	0.0734334	-0.00919549	2021	0.0450618	0.105599	-0.0129386	44.3178
Deaths	High-middle SDI	Both	Age-standardized	Alcohol use	Percent	1990	0.0453687	0.0616127	0.0311892	2021	0.0305985	0.0423096	0.0207004	-32.5559
Deaths	High-middle SDI	Both	Age-standardized	Diet high in red meat	Percent	1990	0.135623	0.287727	-4.5937e-05	2021	0.134453	0.284921	-5.79319e-05	-0.862326
Deaths	High-middle SDI	Both	Age-standardized	Smoking	Percent	1990	0.0197695	0.0243353	0.0152653	2021	0.015917	0.0197296	0.0119744	-19.4873
Deaths	High-middle SDI	Both	Age-standardized	Secondhand smoke	Percent	1990	0.0166366	0.0373041	-0.0040588	2021	0.0134779	0.0299777	-0.00320562	-18.9864
Deaths	High-middle SDI	Both	Age-standardized	High body-mass index	Percent	1990	0.0618472	0.123921	-0.00206477	2021	0.0827182	0.165098	-0.0025934	33.7462
Deaths	High-middle SDI	Both	Age-standardized	Low physical activity	Percent	1990	0.0221019	0.038646	0.00455276	2021	0.0239347	0.0417327	0.00483826	8.29235
Deaths	High SDI	Both	Age-standardized	High fasting plasma glucose	Percent	1990	0.0324305	0.0757566	-0.00949091	2021	0.0507681	0.119277	-0.0147482	56.5442
Deaths	High SDI	Both	Age-standardized	Alcohol use	Percent	1990	0.0652009	0.086638	0.0458962	2021	0.061275	0.0822115	0.0426449	-6.02124
Deaths	High SDI	Both	Age-standardized	Diet high in red meat	Percent	1990	0.136384	0.288926	-4.71254e-05	2021	0.136036	0.288425	-5.55531e-05	-0.255126
Deaths	High SDI	Both	Age-standardized	Smoking	Percent	1990	0.0385034	0.0474601	0.0293344	2021	0.0281515	0.0346802	0.0213205	-26.8855
Deaths	High SDI	Both	Age-standardized	Low physical activity	Percent	1990	0.0271493	0.0466894	0.00550924	2021	0.0280331	0.0487546	0.00568872	3.25543
Deaths	High SDI	Both	Age-standardized	Secondhand smoke	Percent	1990	0.00887894	0.0198889	-0.00213356	2021	0.00604457	0.0134521	-0.00143392	-31.9224
Deaths	High SDI	Both	Age-standardized	High body-mass index	Percent	1990	0.066437	0.133129	-0.0020513	2021	0.0823221	0.160912	-0.0026815	23.91
Deaths	Low-middle SDI	Both	Age-standardized	High fasting plasma glucose	Percent	1990	0.027937	0.066234	-0.00803673	2021	0.0438696	0.103211	-0.0127439	57.0304
Deaths	Low-middle SDI	Both	Age-standardized	Alcohol use	Percent	1990	0.0071802	0.0108416	0.00380231	2021	0.00907949	0.0128677	0.00560517	26.4518
Deaths	Low-middle SDI	Both	Age-standardized	Diet high in red meat	Percent	1990	0.0915194	0.199152	-2.10879e-05	2021	0.0966679	0.209481	-2.41764e-05	5.62553
Deaths	Low-middle SDI	Both	Age-standardized	Smoking	Percent	1990	0.0124722	0.015627	0.00930742	2021	0.00826599	0.0104579	0.00616121	-33.7246
Deaths	Low-middle SDI	Both	Age-standardized	Secondhand smoke	Percent	1990	0.0166964	0.0372891	-0.00409062	2021	0.0124245	0.0279333	-0.00297729	-25.586
Deaths	Low-middle SDI	Both	Age-standardized	High body-mass index	Percent	1990	0.0250366	0.0491043	-0.00122788	2021	0.0432173	0.0852593	-0.0016546	72.6162
Deaths	Low-middle SDI	Both	Age-standardized	Low physical activity	Percent	1990	0.0198958	0.0346584	0.00408983	2021	0.020656	0.0366709	0.00428597	3.82049
Deaths	Low SDI	Both	Age-standardized	High fasting plasma glucose	Percent	1990	0.0231505	0.0548505	-0.0065879	2021	0.0338138	0.0801603	-0.00960669	46.0609
Deaths	Low SDI	Both	Age-standardized	Alcohol use	Percent	1990	0.0147351	0.021889	0.00639943	2021	0.0157837	0.0226458	0.00912662	7.11635
Deaths	Low SDI	Both	Age-standardized	Diet high in red meat	Percent	1990	0.101958	0.219034	-1.86621e-05	2021	0.100885	0.214309	-2.1732e-05	-1.05224
Deaths	Low SDI	Both	Age-standardized	Smoking	Percent	1990	0.00810005	0.0102053	0.00598619	2021	0.00696731	0.0088174	0.00515887	-13.9843
Deaths	Low SDI	Both	Age-standardized	Secondhand smoke	Percent	1990	0.0105405	0.0238893	-0.00251493	2021	0.00804182	0.0183065	-0.00192717	-23.7057
Deaths	Low SDI	Both	Age-standardized	High body-mass index	Percent	1990	0.0214902	0.0419974	-0.00104018	2021	0.0319992	0.0638079	-0.00121018	48.9012
Deaths	Low SDI	Both	Age-standardized	Low physical activity	Percent	1990	0.0144482	0.0255162	0.00298509	2021	0.0154425	0.0270917	0.00317987	6.88204
Deaths	Middle SDI	Both	Age-standardized	High fasting plasma glucose	Percent	1990	0.0325429	0.0771771	-0.00948955	2021	0.0440734	0.104818	-0.0124483	35.4316
Deaths	Middle SDI	Both	Age-standardized	Alcohol use	Percent	1990	0.0115045	0.0167274	0.0072663	2021	0.0125798	0.0177808	0.00864806	9.34735
Deaths	Middle SDI	Both	Age-standardized	Diet high in red meat	Percent	1990	0.117869	0.252307	-3.43402e-05	2021	0.115561	0.248154	-3.41893e-05	-1.95835
Deaths	Middle SDI	Both	Age-standardized	Smoking	Percent	1990	0.0153598	0.0194157	0.0114517	2021	0.009505	0.0119253	0.00715551	-38.1178
Deaths	Middle SDI	Both	Age-standardized	Secondhand smoke	Percent	1990	0.0197903	0.0444688	-0.00487614	2021	0.0142234	0.0317699	-0.00341765	-28.1295
Deaths	Middle SDI	Both	Age-standardized	High body-mass index	Percent	1990	0.0352416	0.0684039	-0.00116365	2021	0.0556058	0.109321	-0.00191415	57.7844
Deaths	Middle SDI	Both	Age-standardized	Low physical activity	Percent	1990	0.0232603	0.040521	0.00475477	2021	0.0238197	0.041564	0.00488029	2.40509
