# Supplementary material for: Burden of Breast Cancer and Its Attributable Risk Factors in the Belt and Road Initiative Countries, 1990–2021
Source: Thorac Cancer. 2025 Nov 16;16(22):e70186. doi: 10.1111/1759-7714.70186 (PMC12620255; doi:10.1111/1759-7714.70186)
Supplement: Supplementary file 7 — Table S4: Percentage of DALYs and its change due to breast cancer attributable to risk factors in 1990 and 2021. [file TCA-16-e70186-s006.xlsx]

## Sheet: Sheet1
Supplementary Table 4. Percentage of DALYs and its change due to breast cancer attributable to risk factors in 1990 and 2021
measure	location	sex	age	risk	metric	year	val	upper	lower	year	val	upper	lower	%change
DALYs (Disability-Adjusted Life Years)	Global	Both	Age-standardized	Smoking	Percent	1990	0.0264178	0.0326911	0.0203427	2021	0.0148201	0.0183042	0.0112283	-43.9012
DALYs (Disability-Adjusted Life Years)	Global	Both	Age-standardized	High fasting plasma glucose	Percent	1990	0.0276172	0.0656392	-0.00815175	2021	0.0394397	0.0928222	-0.0114486	42.8086
DALYs (Disability-Adjusted Life Years)	Global	Both	Age-standardized	Alcohol use	Percent	1990	0.0440947	0.057897	0.0319728	2021	0.0282361	0.0377983	0.020017	-35.9647
DALYs (Disability-Adjusted Life Years)	Global	Both	Age-standardized	Secondhand smoke	Percent	1990	0.0151203	0.033879	-0.00370021	2021	0.01237	0.0275001	-0.00297543	-18.1895
DALYs (Disability-Adjusted Life Years)	Global	Both	Age-standardized	High body-mass index	Percent	1990	0.0421976	0.0826649	-0.00154593	2021	0.0486076	0.0943837	-0.00203384	15.1903
DALYs (Disability-Adjusted Life Years)	Global	Both	Age-standardized	Diet high in red meat	Percent	1990	0.125576	0.268064	-3.94213e-05	2021	0.118502	0.252997	-3.92459e-05	-5.63304
DALYs (Disability-Adjusted Life Years)	Global	Both	Age-standardized	Low physical activity	Percent	1990	0.0206163	0.0356654	0.00420831	2021	0.0201339	0.0352418	0.00413411	-2.33997
DALYs (Disability-Adjusted Life Years)	East Asia	Both	Age-standardized	Secondhand smoke	Percent	1990	0.0251773	0.0563662	-0.00606211	2021	0.0220799	0.0490832	-0.00540461	-12.3024
DALYs (Disability-Adjusted Life Years)	East Asia	Both	Age-standardized	High body-mass index	Percent	1990	0.0233925	0.0471021	-0.000629692	2021	0.0496434	0.0995194	-0.00142001	112.219
DALYs (Disability-Adjusted Life Years)	East Asia	Both	Age-standardized	Alcohol use	Percent	1990	0.0120602	0.0175359	0.00713438	2021	0.0132878	0.0195383	0.00828701	10.179
DALYs (Disability-Adjusted Life Years)	East Asia	Both	Age-standardized	Diet high in red meat	Percent	1990	0.13437	0.285105	-4.83558e-05	2021	0.135644	0.286696	-6.96148e-05	0.948419
DALYs (Disability-Adjusted Life Years)	East Asia	Both	Age-standardized	Smoking	Percent	1990	0.00987983	0.0127466	0.00747338	2021	0.00759681	0.00989273	0.00553702	-23.1079
DALYs (Disability-Adjusted Life Years)	East Asia	Both	Age-standardized	High fasting plasma glucose	Percent	1990	0.027341	0.0646458	-0.00818892	2021	0.0346234	0.0806559	-0.00995589	26.6355
DALYs (Disability-Adjusted Life Years)	East Asia	Both	Age-standardized	Low physical activity	Percent	1990	0.0170447	0.030554	0.00358123	2021	0.0180382	0.0312627	0.00336741	5.82865
DALYs (Disability-Adjusted Life Years)	China	Both	Age-standardized	Secondhand smoke	Percent	1990	0.025289	0.056711	-0.00608056	2021	0.0222515	0.0495176	-0.0054447	-12.0112
DALYs (Disability-Adjusted Life Years)	China	Both	Age-standardized	Alcohol use	Percent	1990	0.0120192	0.0174946	0.00704042	2021	0.0134673	0.0197114	0.00832917	12.0478
DALYs (Disability-Adjusted Life Years)	China	Both	Age-standardized	Diet high in red meat	Percent	1990	0.134471	0.285392	-4.73467e-05	2021	0.135859	0.287037	-7.16281e-05	1.03189
DALYs (Disability-Adjusted Life Years)	China	Both	Age-standardized	Low physical activity	Percent	1990	0.0168742	0.0302124	0.00353661	2021	0.0178116	0.0308231	0.00331945	5.55529
DALYs (Disability-Adjusted Life Years)	China	Both	Age-standardized	Smoking	Percent	1990	0.00995675	0.0129286	0.00749073	2021	0.0076531	0.010049	0.00553622	-23.1366
DALYs (Disability-Adjusted Life Years)	China	Both	Age-standardized	High fasting plasma glucose	Percent	1990	0.0273098	0.0644658	-0.00817353	2021	0.0344496	0.0801676	-0.00990164	26.144
DALYs (Disability-Adjusted Life Years)	China	Both	Age-standardized	High body-mass index	Percent	1990	0.0234475	0.047153	-0.000631644	2021	0.0498618	0.100198	-0.00142585	112.653
DALYs (Disability-Adjusted Life Years)	Southeast Asia	Both	Age-standardized	Secondhand smoke	Percent	1990	0.0218495	0.0487874	-0.00536654	2021	0.018802	0.0418056	-0.00469456	-13.9478
DALYs (Disability-Adjusted Life Years)	Southeast Asia	Both	Age-standardized	High body-mass index	Percent	1990	0.0210407	0.0413972	-0.000588576	2021	0.0397606	0.0802626	-0.00110613	88.9696
DALYs (Disability-Adjusted Life Years)	Southeast Asia	Both	Age-standardized	Alcohol use	Percent	1990	0.00708886	0.0111922	0.00382623	2021	0.00943682	0.013932	0.00585849	33.1218
DALYs (Disability-Adjusted Life Years)	Southeast Asia	Both	Age-standardized	Diet high in red meat	Percent	1990	0.105188	0.228165	-1.83188e-05	2021	0.115657	0.248314	-3.38902e-05	9.95263
DALYs (Disability-Adjusted Life Years)	Southeast Asia	Both	Age-standardized	Smoking	Percent	1990	0.0139145	0.0176989	0.0102134	2021	0.00834899	0.0105774	0.00625114	-39.998
DALYs (Disability-Adjusted Life Years)	Southeast Asia	Both	Age-standardized	Low physical activity	Percent	1990	0.0191842	0.0338817	0.00378783	2021	0.0205374	0.0364741	0.0040769	7.05374
DALYs (Disability-Adjusted Life Years)	Southeast Asia	Both	Age-standardized	High fasting plasma glucose	Percent	1990	0.0217438	0.0523178	-0.00590424	2021	0.0325975	0.0780479	-0.00907121	49.9163
DALYs (Disability-Adjusted Life Years)	Cambodia	Both	Age-standardized	Secondhand smoke	Percent	1990	0.0171643	0.0386135	-0.00413531	2021	0.0189297	0.0417069	-0.00452286	10.2856
DALYs (Disability-Adjusted Life Years)	Cambodia	Both	Age-standardized	High body-mass index	Percent	1990	0.0182892	0.0363804	-0.000556984	2021	0.0265729	0.0533767	-0.000659082	45.2924
DALYs (Disability-Adjusted Life Years)	Cambodia	Both	Age-standardized	Alcohol use	Percent	1990	0.00747378	0.0149216	0.00168079	2021	0.0329468	0.0483191	0.0209306	340.832
DALYs (Disability-Adjusted Life Years)	Cambodia	Both	Age-standardized	Diet high in red meat	Percent	1990	0.130268	0.27683	-3.13326e-05	2021	0.131813	0.279866	-3.82219e-05	1.18568
DALYs (Disability-Adjusted Life Years)	Cambodia	Both	Age-standardized	Smoking	Percent	1990	0.011907	0.0158901	0.00840418	2021	0.0101925	0.0143427	0.00717869	-14.3993
DALYs (Disability-Adjusted Life Years)	Cambodia	Both	Age-standardized	High fasting plasma glucose	Percent	1990	0.014186	0.0332271	-0.00391061	2021	0.0251816	0.0631891	-0.00659953	77.5103
DALYs (Disability-Adjusted Life Years)	Cambodia	Both	Age-standardized	Low physical activity	Percent	1990	0.00688361	0.0132064	0.00117091	2021	0.007	0.0133155	0.00123732	1.69087
DALYs (Disability-Adjusted Life Years)	Indonesia	Both	Age-standardized	Secondhand smoke	Percent	1990	0.0214572	0.0476791	-0.00534193	2021	0.0217199	0.0479613	-0.00545787	1.22444
DALYs (Disability-Adjusted Life Years)	Indonesia	Both	Age-standardized	High body-mass index	Percent	1990	0.0171568	0.0335061	-0.000458383	2021	0.0358271	0.0729494	-0.00102302	108.822
DALYs (Disability-Adjusted Life Years)	Indonesia	Both	Age-standardized	Alcohol use	Percent	1990	0.0011713	0.00219491	0.000363251	2021	0.00101159	0.00189205	0.000314396	-13.6348
DALYs (Disability-Adjusted Life Years)	Indonesia	Both	Age-standardized	Smoking	Percent	1990	0.00629228	0.00861578	0.00439264	2021	0.00606498	0.00828241	0.00421697	-3.61238
DALYs (Disability-Adjusted Life Years)	Indonesia	Both	Age-standardized	High fasting plasma glucose	Percent	1990	0.0178012	0.0427935	-0.00473875	2021	0.0302342	0.07384	-0.00820108	69.8439
DALYs (Disability-Adjusted Life Years)	Indonesia	Both	Age-standardized	Diet high in red meat	Percent	1990	0.085797	0.18509	-2.30954e-06	2021	0.0936276	0.205728	-3.67114e-06	9.12685
DALYs (Disability-Adjusted Life Years)	Indonesia	Both	Age-standardized	Low physical activity	Percent	1990	0.0303837	0.0534931	0.00613729	2021	0.0312082	0.0543072	0.00625849	2.71346
DALYs (Disability-Adjusted Life Years)	Lao People's Democratic Republic	Both	Age-standardized	Secondhand smoke	Percent	1990	0.0211839	0.0467942	-0.00501124	2021	0.0219434	0.0492679	-0.00533133	3.58516
DALYs (Disability-Adjusted Life Years)	Lao People's Democratic Republic	Both	Age-standardized	High body-mass index	Percent	1990	0.0185811	0.0386581	-0.000471045	2021	0.0315453	0.0641026	-0.000693436	69.7708
DALYs (Disability-Adjusted Life Years)	Lao People's Democratic Republic	Both	Age-standardized	Alcohol use	Percent	1990	0.0263328	0.0428838	0.0102192	2021	0.0382133	0.0561374	0.0238572	45.1169
DALYs (Disability-Adjusted Life Years)	Lao People's Democratic Republic	Both	Age-standardized	Diet high in red meat	Percent	1990	0.127502	0.270998	-2.35667e-05	2021	0.134618	0.285923	-7.33392e-05	5.58055
DALYs (Disability-Adjusted Life Years)	Lao People's Democratic Republic	Both	Age-standardized	Smoking	Percent	1990	0.011117	0.0149616	0.00749608	2021	0.0120531	0.0165995	0.00840654	8.42051
DALYs (Disability-Adjusted Life Years)	Lao People's Democratic Republic	Both	Age-standardized	Low physical activity	Percent	1990	0.00962632	0.0179938	0.00168692	2021	0.00981	0.0189226	0.00186596	1.90816
DALYs (Disability-Adjusted Life Years)	Lao People's Democratic Republic	Both	Age-standardized	High fasting plasma glucose	Percent	1990	0.0256874	0.0614459	-0.00700766	2021	0.035836	0.0859163	-0.00983789	39.508
DALYs (Disability-Adjusted Life Years)	Malaysia	Both	Age-standardized	Secondhand smoke	Percent	1990	0.0202486	0.0446606	-0.00493256	2021	0.0180221	0.0396078	-0.00445581	-10.996
DALYs (Disability-Adjusted Life Years)	Malaysia	Both	Age-standardized	High body-mass index	Percent	1990	0.0420888	0.0853207	-0.00115348	2021	0.0671607	0.132317	-0.00188247	59.5689
DALYs (Disability-Adjusted Life Years)	Malaysia	Both	Age-standardized	Alcohol use	Percent	1990	0.00867893	0.0133787	0.00406292	2021	0.00539232	0.00876561	0.00250677	-37.8689
DALYs (Disability-Adjusted Life Years)	Malaysia	Both	Age-standardized	Smoking	Percent	1990	0.00656226	0.00911209	0.00456779	2021	0.00453542	0.0062413	0.00316015	-30.8864
DALYs (Disability-Adjusted Life Years)	Malaysia	Both	Age-standardized	Diet high in red meat	Percent	1990	0.134011	0.283433	-4.22966e-05	2021	0.129456	0.274855	-4.7721e-05	-3.39919
DALYs (Disability-Adjusted Life Years)	Malaysia	Both	Age-standardized	High fasting plasma glucose	Percent	1990	0.0388536	0.0915315	-0.0109511	2021	0.0533277	0.123426	-0.0147757	37.2529
DALYs (Disability-Adjusted Life Years)	Malaysia	Both	Age-standardized	Low physical activity	Percent	1990	0.0212836	0.0382918	0.00410886	2021	0.0240378	0.0445101	0.00458599	12.9403
DALYs (Disability-Adjusted Life Years)	Maldives	Both	Age-standardized	Alcohol use	Percent	1990	0.000994734	0.0035072	1.9233e-08	2021	0.0013192	0.00360487	0.00015186	32.618
DALYs (Disability-Adjusted Life Years)	Maldives	Both	Age-standardized	Secondhand smoke	Percent	1990	0.0214869	0.0468946	-0.00521828	2021	0.0221579	0.049608	-0.00548854	3.12244
DALYs (Disability-Adjusted Life Years)	Maldives	Both	Age-standardized	High body-mass index	Percent	1990	0.0341896	0.0701695	-0.000912701	2021	0.0660102	0.13488	-0.00201978	93.071
DALYs (Disability-Adjusted Life Years)	Maldives	Both	Age-standardized	Diet high in red meat	Percent	1990	0.037012	0.0832564	-2.65795e-06	2021	0.084425	0.190179	-5.42904e-06	128.102
DALYs (Disability-Adjusted Life Years)	Maldives	Both	Age-standardized	Low physical activity	Percent	1990	0.0423511	0.0753458	0.00886034	2021	0.0439641	0.0785106	0.00883089	3.80861
DALYs (Disability-Adjusted Life Years)	Maldives	Both	Age-standardized	Smoking	Percent	1990	0.0132261	0.0182049	0.00889402	2021	0.0117647	0.0163337	0.00823148	-11.0489
DALYs (Disability-Adjusted Life Years)	Maldives	Both	Age-standardized	High fasting plasma glucose	Percent	1990	0.0254717	0.0591678	-0.00688642	2021	0.0389652	0.0940976	-0.0102624	52.9743
DALYs (Disability-Adjusted Life Years)	Myanmar	Both	Age-standardized	Secondhand smoke	Percent	1990	0.0233858	0.052057	-0.00568639	2021	0.0154721	0.0346852	-0.00382329	-33.8397
DALYs (Disability-Adjusted Life Years)	Myanmar	Both	Age-standardized	High body-mass index	Percent	1990	0.0203343	0.0402941	-0.00061934	2021	0.0316657	0.0622484	-0.000836167	55.7255
DALYs (Disability-Adjusted Life Years)	Myanmar	Both	Age-standardized	Alcohol use	Percent	1990	0.000254548	0.000595106	3.0167e-05	2021	0.00205761	0.00338871	0.000963146	708.337
DALYs (Disability-Adjusted Life Years)	Myanmar	Both	Age-standardized	Diet high in red meat	Percent	1990	0.0839158	0.182898	-6.89346e-06	2021	0.131444	0.279564	-5.54366e-05	56.6377
DALYs (Disability-Adjusted Life Years)	Myanmar	Both	Age-standardized	Smoking	Percent	1990	0.0354437	0.0458581	0.025789	2021	0.0175774	0.0236588	0.0127471	-50.4075
DALYs (Disability-Adjusted Life Years)	Myanmar	Both	Age-standardized	High fasting plasma glucose	Percent	1990	0.0269225	0.0631262	-0.00739574	2021	0.0412576	0.0997109	-0.0115574	53.2459
DALYs (Disability-Adjusted Life Years)	Myanmar	Both	Age-standardized	Low physical activity	Percent	1990	0.00584413	0.0116615	0.00109708	2021	0.00698895	0.0135231	0.0015058	19.5892
DALYs (Disability-Adjusted Life Years)	Philippines	Both	Age-standardized	Secondhand smoke	Percent	1990	0.0219453	0.0486958	-0.00524226	2021	0.0167333	0.0369791	-0.00409578	-23.7498
DALYs (Disability-Adjusted Life Years)	Philippines	Both	Age-standardized	High body-mass index	Percent	1990	0.0265077	0.0538755	-0.000727792	2021	0.0409239	0.0815701	-0.00109026	54.385
DALYs (Disability-Adjusted Life Years)	Philippines	Both	Age-standardized	Alcohol use	Percent	1990	0.0281197	0.0407535	0.0148147	2021	0.0296123	0.0416972	0.0188265	5.30778
DALYs (Disability-Adjusted Life Years)	Philippines	Both	Age-standardized	Diet high in red meat	Percent	1990	0.1296	0.276678	-3.36674e-05	2021	0.134158	0.28497	-2.96962e-05	3.51679
DALYs (Disability-Adjusted Life Years)	Philippines	Both	Age-standardized	Low physical activity	Percent	1990	0.0126797	0.0233899	0.00245691	2021	0.012976	0.0237385	0.00260464	2.33699
DALYs (Disability-Adjusted Life Years)	Philippines	Both	Age-standardized	Smoking	Percent	1990	0.024791	0.032563	0.0178449	2021	0.0143267	0.0190445	0.0107158	-42.2098
DALYs (Disability-Adjusted Life Years)	Philippines	Both	Age-standardized	High fasting plasma glucose	Percent	1990	0.0234237	0.0559188	-0.00637347	2021	0.0290517	0.0698091	-0.00800371	24.027
DALYs (Disability-Adjusted Life Years)	Sri Lanka	Both	Age-standardized	Secondhand smoke	Percent	1990	0.0194257	0.0429147	-0.00434482	2021	0.0134777	0.0300634	-0.00334598	-30.6193
DALYs (Disability-Adjusted Life Years)	Sri Lanka	Both	Age-standardized	High body-mass index	Percent	1990	0.0274847	0.0560917	-0.000760155	2021	0.0459676	0.0899566	-0.00116233	67.248
DALYs (Disability-Adjusted Life Years)	Sri Lanka	Both	Age-standardized	Alcohol use	Percent	1990	0.00241404	0.00364896	0.00131447	2021	0.00297048	0.00426126	0.0019547	23.0499
DALYs (Disability-Adjusted Life Years)	Sri Lanka	Both	Age-standardized	Low physical activity	Percent	1990	0.0113043	0.0211961	0.00207839	2021	0.0129676	0.0225669	0.00253743	14.7136
DALYs (Disability-Adjusted Life Years)	Sri Lanka	Both	Age-standardized	Diet high in red meat	Percent	1990	0.0443341	0.0984327	-3.30077e-06	2021	0.0480457	0.10524	-2.79733e-06	8.3718
DALYs (Disability-Adjusted Life Years)	Sri Lanka	Both	Age-standardized	Smoking	Percent	1990	0.00597445	0.00812853	0.00406086	2021	0.00391359	0.0053004	0.0026815	-34.4945
DALYs (Disability-Adjusted Life Years)	Sri Lanka	Both	Age-standardized	High fasting plasma glucose	Percent	1990	0.0269676	0.0647419	-0.00711611	2021	0.0449299	0.106708	-0.0119529	66.6067
DALYs (Disability-Adjusted Life Years)	Thailand	Both	Age-standardized	Secondhand smoke	Percent	1990	0.0220249	0.0490001	-0.00550191	2021	0.0149866	0.0333623	-0.00369604	-31.9561
DALYs (Disability-Adjusted Life Years)	Thailand	Both	Age-standardized	High body-mass index	Percent	1990	0.0264116	0.0507917	-0.000726744	2021	0.0531564	0.106019	-0.00136946	101.261
DALYs (Disability-Adjusted Life Years)	Thailand	Both	Age-standardized	Alcohol use	Percent	1990	0.009737	0.014331	0.00514779	2021	0.0103035	0.0145668	0.0062945	5.81851
DALYs (Disability-Adjusted Life Years)	Thailand	Both	Age-standardized	Low physical activity	Percent	1990	0.015092	0.0281663	0.0027521	2021	0.0159511	0.0286671	0.00305159	5.69242
DALYs (Disability-Adjusted Life Years)	Thailand	Both	Age-standardized	Diet high in red meat	Percent	1990	0.131182	0.278784	-4.0189e-05	2021	0.133568	0.282479	-4.20506e-05	1.81887
DALYs (Disability-Adjusted Life Years)	Thailand	Both	Age-standardized	Smoking	Percent	1990	0.0132566	0.0179311	0.00969843	2021	0.00650092	0.00866845	0.00479456	-50.9607
DALYs (Disability-Adjusted Life Years)	Thailand	Both	Age-standardized	High fasting plasma glucose	Percent	1990	0.0222969	0.0518583	-0.00604498	2021	0.0328136	0.0759863	-0.00900745	47.1666
DALYs (Disability-Adjusted Life Years)	Viet Nam	Both	Age-standardized	Alcohol use	Percent	1990	0.000268842	0.000740256	6.04491e-06	2021	0.00890688	0.0142969	0.00458194	3213.06
DALYs (Disability-Adjusted Life Years)	Viet Nam	Both	Age-standardized	Secondhand smoke	Percent	1990	0.0236319	0.0530059	-0.00584585	2021	0.0198883	0.0447416	-0.00474549	-15.8413
DALYs (Disability-Adjusted Life Years)	Viet Nam	Both	Age-standardized	High body-mass index	Percent	1990	0.0104716	0.0213434	-0.00029271	2021	0.0228589	0.0456383	-0.000603772	118.295
DALYs (Disability-Adjusted Life Years)	Viet Nam	Both	Age-standardized	Diet high in red meat	Percent	1990	0.133065	0.281813	-2.68177e-05	2021	0.135872	0.287465	-5.68694e-05	2.10925
DALYs (Disability-Adjusted Life Years)	Viet Nam	Both	Age-standardized	Low physical activity	Percent	1990	0.0121878	0.0235335	0.00228972	2021	0.0145166	0.0270721	0.00271668	19.1073
DALYs (Disability-Adjusted Life Years)	Viet Nam	Both	Age-standardized	Smoking	Percent	1990	0.00818846	0.0108087	0.00569348	2021	0.00487486	0.00661616	0.00346209	-40.4668
DALYs (Disability-Adjusted Life Years)	Viet Nam	Both	Age-standardized	High fasting plasma glucose	Percent	1990	0.0175754	0.0431158	-0.00474633	2021	0.0250011	0.0596369	-0.00644369	42.2507
DALYs (Disability-Adjusted Life Years)	Central Asia	Both	Age-standardized	Secondhand smoke	Percent	1990	0.0174111	0.0390977	-0.00432423	2021	0.0158773	0.0349872	-0.00382849	-8.80942
DALYs (Disability-Adjusted Life Years)	Central Asia	Both	Age-standardized	High body-mass index	Percent	1990	0.0476433	0.0916199	-0.00343323	2021	0.0647593	0.124099	-0.00321369	35.9254
DALYs (Disability-Adjusted Life Years)	Central Asia	Both	Age-standardized	Alcohol use	Percent	1990	0.0211786	0.0317303	0.0122466	2021	0.0157668	0.0234771	0.00948491	-25.5528
DALYs (Disability-Adjusted Life Years)	Central Asia	Both	Age-standardized	Diet high in red meat	Percent	1990	0.135929	0.288044	-6.19926e-05	2021	0.135719	0.287425	-6.54106e-05	-0.154524
DALYs (Disability-Adjusted Life Years)	Central Asia	Both	Age-standardized	Smoking	Percent	1990	0.00669142	0.00848369	0.00502218	2021	0.00578686	0.00744747	0.00426143	-13.5182
DALYs (Disability-Adjusted Life Years)	Central Asia	Both	Age-standardized	Low physical activity	Percent	1990	0.0131967	0.0231346	0.00253904	2021	0.0139348	0.02436	0.00268846	5.59334
DALYs (Disability-Adjusted Life Years)	Central Asia	Both	Age-standardized	High fasting plasma glucose	Percent	1990	0.018668	0.04411	-0.0053017	2021	0.0362715	0.0860705	-0.0101731	94.2976
DALYs (Disability-Adjusted Life Years)	Armenia	Both	Age-standardized	Secondhand smoke	Percent	1990	0.023828	0.0524048	-0.00610048	2021	0.0205657	0.0452364	-0.00505128	-13.6911
DALYs (Disability-Adjusted Life Years)	Armenia	Both	Age-standardized	High body-mass index	Percent	1990	0.0528577	0.0982889	-0.00346395	2021	0.0932242	0.18046	-0.00329939	76.3684
DALYs (Disability-Adjusted Life Years)	Armenia	Both	Age-standardized	Alcohol use	Percent	1990	0.00818508	0.0147197	0.00311903	2021	0.0106294	0.0182827	0.00526692	29.8633
DALYs (Disability-Adjusted Life Years)	Armenia	Both	Age-standardized	Diet high in red meat	Percent	1990	0.13599	0.287905	-6.83899e-05	2021	0.136319	0.288473	-6.07552e-05	0.241361
DALYs (Disability-Adjusted Life Years)	Armenia	Both	Age-standardized	Low physical activity	Percent	1990	0.0128259	0.0235116	0.00254987	2021	0.0158972	0.0287035	0.00290881	23.9469
DALYs (Disability-Adjusted Life Years)	Armenia	Both	Age-standardized	Smoking	Percent	1990	0.00569849	0.00803578	0.00376231	2021	0.00521807	0.00716267	0.00355361	-8.43071
DALYs (Disability-Adjusted Life Years)	Armenia	Both	Age-standardized	High fasting plasma glucose	Percent	1990	0.020669	0.0495307	-0.00550296	2021	0.0395229	0.0938636	-0.0108592	91.218
DALYs (Disability-Adjusted Life Years)	Azerbaijan	Both	Age-standardized	Alcohol use	Percent	1990	0.0164468	0.0251704	0.0091054	2021	0.012457	0.0182261	0.00716191	-24.2584
DALYs (Disability-Adjusted Life Years)	Azerbaijan	Both	Age-standardized	Diet high in red meat	Percent	1990	0.134688	0.285434	-5.74491e-05	2021	0.135942	0.288046	-6.06758e-05	0.930741
DALYs (Disability-Adjusted Life Years)	Azerbaijan	Both	Age-standardized	Secondhand smoke	Percent	1990	0.0192062	0.0427045	-0.0046874	2021	0.0214716	0.0473383	-0.00519689	11.7956
DALYs (Disability-Adjusted Life Years)	Azerbaijan	Both	Age-standardized	High body-mass index	Percent	1990	0.0380678	0.0762474	-0.00395329	2021	0.0624685	0.116615	-0.00363726	64.0978
DALYs (Disability-Adjusted Life Years)	Azerbaijan	Both	Age-standardized	Smoking	Percent	1990	0.00250522	0.0035628	0.00163419	2021	0.00271618	0.00384558	0.00183466	8.42058
DALYs (Disability-Adjusted Life Years)	Azerbaijan	Both	Age-standardized	High fasting plasma glucose	Percent	1990	0.0190849	0.0460052	-0.00534764	2021	0.0383586	0.0899657	-0.0105032	100.99
DALYs (Disability-Adjusted Life Years)	Azerbaijan	Both	Age-standardized	Low physical activity	Percent	1990	0.0128979	0.0242146	0.00253832	2021	0.013662	0.0251668	0.00264791	5.92477
DALYs (Disability-Adjusted Life Years)	Georgia	Both	Age-standardized	Alcohol use	Percent	1990	0.010602	0.0218158	0.00289648	2021	0.0155695	0.0285577	0.00674444	46.8554
DALYs (Disability-Adjusted Life Years)	Georgia	Both	Age-standardized	Secondhand smoke	Percent	1990	0.0190076	0.0423209	-0.00505413	2021	0.0198443	0.0443249	-0.00473828	4.40213
DALYs (Disability-Adjusted Life Years)	Georgia	Both	Age-standardized	High body-mass index	Percent	1990	0.0405268	0.0782587	-0.00329856	2021	0.0678637	0.133128	-0.00241824	67.4541
DALYs (Disability-Adjusted Life Years)	Georgia	Both	Age-standardized	Diet high in red meat	Percent	1990	0.136019	0.288123	-9.99435e-05	2021	0.135284	0.286094	-6.54435e-05	-0.540469
DALYs (Disability-Adjusted Life Years)	Georgia	Both	Age-standardized	Smoking	Percent	1990	0.00944367	0.0128468	0.00648047	2021	0.00959913	0.0132806	0.00686869	1.64622
DALYs (Disability-Adjusted Life Years)	Georgia	Both	Age-standardized	Low physical activity	Percent	1990	0.0131333	0.0239242	0.0025752	2021	0.015328	0.0273919	0.00276711	16.7108
DALYs (Disability-Adjusted Life Years)	Georgia	Both	Age-standardized	High fasting plasma glucose	Percent	1990	0.0155322	0.037065	-0.00413127	2021	0.0341349	0.081244	-0.00930912	119.768
DALYs (Disability-Adjusted Life Years)	Kazakhstan	Both	Age-standardized	Alcohol use	Percent	1990	0.0463873	0.0685825	0.0263657	2021	0.034954	0.0507352	0.020683	-24.6476
DALYs (Disability-Adjusted Life Years)	Kazakhstan	Both	Age-standardized	Secondhand smoke	Percent	1990	0.0179924	0.0400109	-0.0044863	2021	0.0143629	0.0315702	-0.00352694	-20.172
DALYs (Disability-Adjusted Life Years)	Kazakhstan	Both	Age-standardized	High body-mass index	Percent	1990	0.0532053	0.101365	-0.00342811	2021	0.0730512	0.135099	-0.00306811	37.3007
DALYs (Disability-Adjusted Life Years)	Kazakhstan	Both	Age-standardized	Diet high in red meat	Percent	1990	0.136193	0.2884	-4.0124e-05	2021	0.136336	0.2888	-0.000106871	0.105354
DALYs (Disability-Adjusted Life Years)	Kazakhstan	Both	Age-standardized	Low physical activity	Percent	1990	0.0152601	0.0275042	0.00299752	2021	0.0165954	0.0306253	0.00314776	8.75034
DALYs (Disability-Adjusted Life Years)	Kazakhstan	Both	Age-standardized	Smoking	Percent	1990	0.0090983	0.0120944	0.00652448	2021	0.00866718	0.0116043	0.00621889	-4.73846
DALYs (Disability-Adjusted Life Years)	Kazakhstan	Both	Age-standardized	High fasting plasma glucose	Percent	1990	0.0214745	0.0501439	-0.00606903	2021	0.0397341	0.0957433	-0.010957	85.0293
DALYs (Disability-Adjusted Life Years)	Kyrgyzstan	Both	Age-standardized	Secondhand smoke	Percent	1990	0.0189457	0.0420042	-0.00456062	2021	0.019787	0.0441822	-0.00480388	4.44056
DALYs (Disability-Adjusted Life Years)	Kyrgyzstan	Both	Age-standardized	High body-mass index	Percent	1990	0.0475424	0.094881	-0.00344773	2021	0.0638101	0.123077	-0.00414521	34.2172
DALYs (Disability-Adjusted Life Years)	Kyrgyzstan	Both	Age-standardized	Alcohol use	Percent	1990	0.014414	0.022758	0.00785162	2021	0.0156894	0.0234706	0.00861228	8.84831
DALYs (Disability-Adjusted Life Years)	Kyrgyzstan	Both	Age-standardized	Diet high in red meat	Percent	1990	0.136213	0.288573	-2.94653e-05	2021	0.136252	0.288596	-7.1651e-05	0.0285003
DALYs (Disability-Adjusted Life Years)	Kyrgyzstan	Both	Age-standardized	Smoking	Percent	1990	0.00536986	0.00742922	0.00377957	2021	0.00755859	0.0105391	0.00523225	40.7594
DALYs (Disability-Adjusted Life Years)	Kyrgyzstan	Both	Age-standardized	High fasting plasma glucose	Percent	1990	0.016368	0.0382951	-0.00444634	2021	0.0280281	0.0653204	-0.00719378	71.2368
DALYs (Disability-Adjusted Life Years)	Kyrgyzstan	Both	Age-standardized	Low physical activity	Percent	1990	0.0133965	0.02433	0.00262111	2021	0.0134416	0.0245946	0.00237029	0.336572
DALYs (Disability-Adjusted Life Years)	Mongolia	Both	Age-standardized	Secondhand smoke	Percent	1990	0.0175065	0.0391558	-0.00404878	2021	0.0191262	0.0424865	-0.00472188	9.25197
DALYs (Disability-Adjusted Life Years)	Mongolia	Both	Age-standardized	High body-mass index	Percent	1990	0.034795	0.0699813	-0.00295794	2021	0.0428067	0.0819056	-0.00322989	23.0256
DALYs (Disability-Adjusted Life Years)	Mongolia	Both	Age-standardized	Alcohol use	Percent	1990	0.0182965	0.029934	0.00915364	2021	0.0353825	0.0516355	0.0219329	93.3836
DALYs (Disability-Adjusted Life Years)	Mongolia	Both	Age-standardized	Smoking	Percent	1990	0.00938126	0.012746	0.00664375	2021	0.0108533	0.0150222	0.00754993	15.6914
DALYs (Disability-Adjusted Life Years)	Mongolia	Both	Age-standardized	Low physical activity	Percent	1990	0.00935363	0.0180422	0.00181309	2021	0.00936006	0.0175157	0.00184385	0.0687614
DALYs (Disability-Adjusted Life Years)	Mongolia	Both	Age-standardized	Diet high in red meat	Percent	1990	0.136169	0.28798	-1.48904e-05	2021	0.136245	0.288273	-4.73781e-05	0.0556504
DALYs (Disability-Adjusted Life Years)	Mongolia	Both	Age-standardized	High fasting plasma glucose	Percent	1990	0.013147	0.0310853	-0.0037023	2021	0.0241049	0.0572374	-0.00725024	83.3492
DALYs (Disability-Adjusted Life Years)	Tajikistan	Both	Age-standardized	Secondhand smoke	Percent	1990	0.0178484	0.0391867	-0.00417644	2021	0.0101391	0.0226874	-0.00237517	-43.1933
DALYs (Disability-Adjusted Life Years)	Tajikistan	Both	Age-standardized	High body-mass index	Percent	1990	0.0372141	0.0721206	-0.00312668	2021	0.0487264	0.101144	-0.00388154	30.9355
DALYs (Disability-Adjusted Life Years)	Tajikistan	Both	Age-standardized	Alcohol use	Percent	1990	0.00220689	0.00326019	0.00128217	2021	0.00186084	0.00289471	0.00109285	-15.6805
DALYs (Disability-Adjusted Life Years)	Tajikistan	Both	Age-standardized	Diet high in red meat	Percent	1990	0.134246	0.283913	-4.60492e-05	2021	0.131016	0.280371	-5.42415e-05	-2.40646
DALYs (Disability-Adjusted Life Years)	Tajikistan	Both	Age-standardized	Low physical activity	Percent	1990	0.0124051	0.0219413	0.00243263	2021	0.0125374	0.0233941	0.00230544	1.06675
DALYs (Disability-Adjusted Life Years)	Tajikistan	Both	Age-standardized	Smoking	Percent	1990	0.00498711	0.00711074	0.00341864	2021	0.00361138	0.00485821	0.00250274	-27.5856
DALYs (Disability-Adjusted Life Years)	Tajikistan	Both	Age-standardized	High fasting plasma glucose	Percent	1990	0.0241044	0.0555703	-0.00693528	2021	0.0353599	0.0806437	-0.0100361	46.6949
DALYs (Disability-Adjusted Life Years)	Turkmenistan	Both	Age-standardized	Secondhand smoke	Percent	1990	0.0182714	0.0401745	-0.0042254	2021	0.0126182	0.0287061	-0.00313445	-30.9402
DALYs (Disability-Adjusted Life Years)	Turkmenistan	Both	Age-standardized	High body-mass index	Percent	1990	0.0401259	0.0793602	-0.00278876	2021	0.0421045	0.0798063	-0.00379839	4.93098
DALYs (Disability-Adjusted Life Years)	Turkmenistan	Both	Age-standardized	Alcohol use	Percent	1990	0.00883275	0.017041	0.00309538	2021	0.0186061	0.0296202	0.00979586	110.649
DALYs (Disability-Adjusted Life Years)	Turkmenistan	Both	Age-standardized	Diet high in red meat	Percent	1990	0.136107	0.288293	-2.81331e-05	2021	0.135968	0.287952	-8.12035e-05	-0.1022
DALYs (Disability-Adjusted Life Years)	Turkmenistan	Both	Age-standardized	Low physical activity	Percent	1990	0.0128802	0.023248	0.00228298	2021	0.0128658	0.0241067	0.00239655	-0.111662
DALYs (Disability-Adjusted Life Years)	Turkmenistan	Both	Age-standardized	Smoking	Percent	1990	0.00827413	0.0115801	0.00574978	2021	0.00624751	0.00873272	0.00427681	-24.4934
DALYs (Disability-Adjusted Life Years)	Turkmenistan	Both	Age-standardized	High fasting plasma glucose	Percent	1990	0.0171847	0.040515	-0.0049346	2021	0.0328517	0.0768188	-0.00906698	91.1679
DALYs (Disability-Adjusted Life Years)	Uzbekistan	Both	Age-standardized	Secondhand smoke	Percent	1990	0.00985532	0.0219501	-0.00232702	2021	0.0130686	0.0289809	-0.00313316	32.6047
DALYs (Disability-Adjusted Life Years)	Uzbekistan	Both	Age-standardized	High body-mass index	Percent	1990	0.0460294	0.0911849	-0.00326619	2021	0.0562605	0.112211	-0.00393483	22.2273
DALYs (Disability-Adjusted Life Years)	Uzbekistan	Both	Age-standardized	Alcohol use	Percent	1990	0.00582218	0.0100125	0.00249464	2021	0.00807351	0.0120508	0.00466331	38.6683
DALYs (Disability-Adjusted Life Years)	Uzbekistan	Both	Age-standardized	Diet high in red meat	Percent	1990	0.136094	0.288127	-8.46132e-05	2021	0.136096	0.288217	-5.6542e-05	0.00145751
DALYs (Disability-Adjusted Life Years)	Uzbekistan	Both	Age-standardized	Low physical activity	Percent	1990	0.0101017	0.019198	0.001832	2021	0.0107775	0.0195098	0.00223173	6.69039
DALYs (Disability-Adjusted Life Years)	Uzbekistan	Both	Age-standardized	Smoking	Percent	1990	0.00300128	0.00405259	0.00206198	2021	0.00417353	0.00572288	0.00291672	39.0587
DALYs (Disability-Adjusted Life Years)	Uzbekistan	Both	Age-standardized	High fasting plasma glucose	Percent	1990	0.0150497	0.0368265	-0.00446387	2021	0.0337936	0.0801403	-0.00942982	124.547
DALYs (Disability-Adjusted Life Years)	Central Europe	Both	Age-standardized	Alcohol use	Percent	1990	0.0509755	0.0700527	0.0339142	2021	0.0510016	0.0693204	0.0349483	0.0511364
DALYs (Disability-Adjusted Life Years)	Central Europe	Both	Age-standardized	Diet high in red meat	Percent	1990	0.136284	0.288668	-4.38914e-05	2021	0.1364	0.289042	-5.78456e-05	0.0847002
DALYs (Disability-Adjusted Life Years)	Central Europe	Both	Age-standardized	Secondhand smoke	Percent	1990	0.0153303	0.0345424	-0.00366759	2021	0.0105352	0.023528	-0.00254736	-31.279
DALYs (Disability-Adjusted Life Years)	Central Europe	Both	Age-standardized	High body-mass index	Percent	1990	0.0523774	0.103592	-0.0025252	2021	0.0774707	0.150008	-0.00274474	47.9086
DALYs (Disability-Adjusted Life Years)	Central Europe	Both	Age-standardized	Smoking	Percent	1990	0.0419024	0.0514186	0.0322995	2021	0.0384478	0.0478031	0.0296756	-8.24428
DALYs (Disability-Adjusted Life Years)	Central Europe	Both	Age-standardized	High fasting plasma glucose	Percent	1990	0.0307752	0.0724422	-0.00873366	2021	0.0484203	0.113036	-0.0143179	57.3355
DALYs (Disability-Adjusted Life Years)	Central Europe	Both	Age-standardized	Low physical activity	Percent	1990	0.0190275	0.0333506	0.00370417	2021	0.0214665	0.0376308	0.00444389	12.8186
DALYs (Disability-Adjusted Life Years)	Albania	Both	Age-standardized	Secondhand smoke	Percent	1990	0.018895	0.0414527	-0.00439175	2021	0.018663	0.0413005	-0.00459676	-1.22807
DALYs (Disability-Adjusted Life Years)	Albania	Both	Age-standardized	High body-mass index	Percent	1990	0.0424565	0.0839184	-0.00335733	2021	0.0576398	0.113811	-0.00334535	35.762
DALYs (Disability-Adjusted Life Years)	Albania	Both	Age-standardized	Alcohol use	Percent	1990	0.00806255	0.0144685	0.00347316	2021	0.0159578	0.0249847	0.00815226	97.9247
DALYs (Disability-Adjusted Life Years)	Albania	Both	Age-standardized	Smoking	Percent	1990	0.0112152	0.0156586	0.00754444	2021	0.0165303	0.0225396	0.0117815	47.3918
DALYs (Disability-Adjusted Life Years)	Albania	Both	Age-standardized	Diet high in red meat	Percent	1990	0.135905	0.288079	-0.000101353	2021	0.136511	0.289108	-7.0626e-05	0.445849
DALYs (Disability-Adjusted Life Years)	Albania	Both	Age-standardized	Low physical activity	Percent	1990	0.0166153	0.0298943	0.00338924	2021	0.0173431	0.0318002	0.00356539	4.38002
DALYs (Disability-Adjusted Life Years)	Albania	Both	Age-standardized	High fasting plasma glucose	Percent	1990	0.0192192	0.0446643	-0.00567574	2021	0.0309386	0.0716755	-0.00937097	60.9772
DALYs (Disability-Adjusted Life Years)	Bosnia and Herzegovina	Both	Age-standardized	Alcohol use	Percent	1990	0.0150442	0.0246813	0.0066978	2021	0.0228322	0.033656	0.0145248	51.7675
DALYs (Disability-Adjusted Life Years)	Bosnia and Herzegovina	Both	Age-standardized	Secondhand smoke	Percent	1990	0.0123653	0.0273426	-0.00292934	2021	0.0130919	0.0300387	-0.00299221	5.87619
DALYs (Disability-Adjusted Life Years)	Bosnia and Herzegovina	Both	Age-standardized	High body-mass index	Percent	1990	0.0444055	0.0911196	-0.0031815	2021	0.0787554	0.155163	-0.00270625	77.355
DALYs (Disability-Adjusted Life Years)	Bosnia and Herzegovina	Both	Age-standardized	Diet high in red meat	Percent	1990	0.127491	0.271565	-2.93604e-05	2021	0.134174	0.284616	-6.30546e-05	5.24187
DALYs (Disability-Adjusted Life Years)	Bosnia and Herzegovina	Both	Age-standardized	Low physical activity	Percent	1990	0.0155082	0.0285612	0.00295938	2021	0.0185313	0.033692	0.00395108	19.4932
DALYs (Disability-Adjusted Life Years)	Bosnia and Herzegovina	Both	Age-standardized	Smoking	Percent	1990	0.0359037	0.0466184	0.0262287	2021	0.0397615	0.0515515	0.0298618	10.7448
DALYs (Disability-Adjusted Life Years)	Bosnia and Herzegovina	Both	Age-standardized	High fasting plasma glucose	Percent	1990	0.0267886	0.0622379	-0.00768487	2021	0.0545747	0.130744	-0.0160469	103.724
DALYs (Disability-Adjusted Life Years)	Bulgaria	Both	Age-standardized	Secondhand smoke	Percent	1990	0.0160494	0.0363289	-0.00385296	2021	0.0112324	0.0251896	-0.00263209	-30.0134
DALYs (Disability-Adjusted Life Years)	Bulgaria	Both	Age-standardized	High body-mass index	Percent	1990	0.0440711	0.0872778	-0.00293692	2021	0.0669952	0.133477	-0.00266833	52.0162
DALYs (Disability-Adjusted Life Years)	Bulgaria	Both	Age-standardized	Alcohol use	Percent	1990	0.0554331	0.0765568	0.036406	2021	0.0640503	0.0857107	0.0449588	15.5451
DALYs (Disability-Adjusted Life Years)	Bulgaria	Both	Age-standardized	Low physical activity	Percent	1990	0.0159413	0.0287647	0.00283862	2021	0.0176906	0.0328696	0.00384337	10.9736
DALYs (Disability-Adjusted Life Years)	Bulgaria	Both	Age-standardized	Diet high in red meat	Percent	1990	0.136426	0.288862	-8.78582e-05	2021	0.136439	0.289031	-0.000107588	0.00961746
DALYs (Disability-Adjusted Life Years)	Bulgaria	Both	Age-standardized	Smoking	Percent	1990	0.0494432	0.0633192	0.0361826	2021	0.0418206	0.0526504	0.0315178	-15.4169
DALYs (Disability-Adjusted Life Years)	Bulgaria	Both	Age-standardized	High fasting plasma glucose	Percent	1990	0.031361	0.0722201	-0.00954812	2021	0.04462	0.104503	-0.0130961	42.2788
DALYs (Disability-Adjusted Life Years)	Croatia	Both	Age-standardized	Secondhand smoke	Percent	1990	0.0188385	0.0419076	-0.00461026	2021	0.0139183	0.0311111	-0.00322935	-26.1177
DALYs (Disability-Adjusted Life Years)	Croatia	Both	Age-standardized	High body-mass index	Percent	1990	0.056347	0.110809	-0.00236547	2021	0.0795815	0.152199	-0.00277676	41.2347
DALYs (Disability-Adjusted Life Years)	Croatia	Both	Age-standardized	Alcohol use	Percent	1990	0.0542047	0.0799289	0.0322859	2021	0.0487817	0.0728155	0.031079	-10.0048
DALYs (Disability-Adjusted Life Years)	Croatia	Both	Age-standardized	Low physical activity	Percent	1990	0.0189642	0.0343909	0.00400016	2021	0.0204912	0.0374719	0.00404775	8.05214
DALYs (Disability-Adjusted Life Years)	Croatia	Both	Age-standardized	Diet high in red meat	Percent	1990	0.136138	0.288488	-6.4063e-05	2021	0.136405	0.289012	-5.39952e-05	0.196346
DALYs (Disability-Adjusted Life Years)	Croatia	Both	Age-standardized	Smoking	Percent	1990	0.0470879	0.0601004	0.0361145	2021	0.044638	0.0569347	0.0335653	-5.20283
DALYs (Disability-Adjusted Life Years)	Croatia	Both	Age-standardized	High fasting plasma glucose	Percent	1990	0.0311605	0.0741651	-0.00870523	2021	0.0472811	0.10864	-0.0137506	51.734
DALYs (Disability-Adjusted Life Years)	Czechia	Both	Age-standardized	Secondhand smoke	Percent	1990	0.0132732	0.0296587	-0.00305992	2021	0.00948033	0.0212186	-0.00222581	-28.5754
DALYs (Disability-Adjusted Life Years)	Czechia	Both	Age-standardized	High body-mass index	Percent	1990	0.0669344	0.134636	-0.00233669	2021	0.0777688	0.151092	-0.00272605	16.1866
DALYs (Disability-Adjusted Life Years)	Czechia	Both	Age-standardized	Alcohol use	Percent	1990	0.0735127	0.100633	0.0511372	2021	0.0745071	0.100923	0.0517053	1.35265
DALYs (Disability-Adjusted Life Years)	Czechia	Both	Age-standardized	Diet high in red meat	Percent	1990	0.136563	0.289248	-6.81341e-06	2021	0.136436	0.289015	-5.70335e-05	-0.0935474
DALYs (Disability-Adjusted Life Years)	Czechia	Both	Age-standardized	Low physical activity	Percent	1990	0.0206221	0.0382485	0.00384458	2021	0.0235623	0.0418109	0.00477111	14.2571
DALYs (Disability-Adjusted Life Years)	Czechia	Both	Age-standardized	Smoking	Percent	1990	0.0458578	0.0584458	0.0339916	2021	0.0362326	0.0455963	0.0270547	-20.9892
DALYs (Disability-Adjusted Life Years)	Czechia	Both	Age-standardized	High fasting plasma glucose	Percent	1990	0.030778	0.0709849	-0.00917592	2021	0.0536603	0.124422	-0.0156634	74.3464
DALYs (Disability-Adjusted Life Years)	Hungary	Both	Age-standardized	Alcohol use	Percent	1990	0.0615912	0.0840186	0.0413296	2021	0.0502312	0.0702514	0.0329376	-18.4442
DALYs (Disability-Adjusted Life Years)	Hungary	Both	Age-standardized	Diet high in red meat	Percent	1990	0.13651	0.289026	-4.01196e-05	2021	0.136488	0.2891	-8.99571e-05	-0.0158843
DALYs (Disability-Adjusted Life Years)	Hungary	Both	Age-standardized	Secondhand smoke	Percent	1990	0.0136697	0.0302443	-0.00335117	2021	0.00890963	0.0196871	-0.0020225	-34.8222
DALYs (Disability-Adjusted Life Years)	Hungary	Both	Age-standardized	High body-mass index	Percent	1990	0.0560765	0.109171	-0.00243039	2021	0.0812506	0.15651	-0.00289435	44.8925
DALYs (Disability-Adjusted Life Years)	Hungary	Both	Age-standardized	Low physical activity	Percent	1990	0.0179036	0.0322057	0.00354118	2021	0.0203817	0.0374012	0.00392344	13.8413
DALYs (Disability-Adjusted Life Years)	Hungary	Both	Age-standardized	Smoking	Percent	1990	0.0441527	0.0549948	0.033611	2021	0.0370752	0.0471653	0.0275179	-16.0295
DALYs (Disability-Adjusted Life Years)	Hungary	Both	Age-standardized	High fasting plasma glucose	Percent	1990	0.0285996	0.0657183	-0.00804028	2021	0.045158	0.108191	-0.012299	57.8972
DALYs (Disability-Adjusted Life Years)	North Macedonia	Both	Age-standardized	Alcohol use	Percent	1990	0.0386831	0.0566707	0.0217643	2021	0.0267509	0.0408721	0.0153672	-30.8461
DALYs (Disability-Adjusted Life Years)	North Macedonia	Both	Age-standardized	Secondhand smoke	Percent	1990	0.0195954	0.0429326	-0.00472821	2021	0.01812	0.0401809	-0.00442049	-7.52933
DALYs (Disability-Adjusted Life Years)	North Macedonia	Both	Age-standardized	High body-mass index	Percent	1990	0.0432088	0.084864	-0.00346735	2021	0.0769518	0.151329	-0.00266157	78.0929
DALYs (Disability-Adjusted Life Years)	North Macedonia	Both	Age-standardized	Smoking	Percent	1990	0.0492312	0.0637069	0.0367724	2021	0.0421374	0.0531387	0.0314638	-14.4093
DALYs (Disability-Adjusted Life Years)	North Macedonia	Both	Age-standardized	Diet high in red meat	Percent	1990	0.136059	0.288096	-9.77279e-05	2021	0.135611	0.288179	-6.18884e-05	-0.329562
DALYs (Disability-Adjusted Life Years)	North Macedonia	Both	Age-standardized	High fasting plasma glucose	Percent	1990	0.0299283	0.0695463	-0.00892657	2021	0.0533935	0.124497	-0.0149511	78.4052
DALYs (Disability-Adjusted Life Years)	North Macedonia	Both	Age-standardized	Low physical activity	Percent	1990	0.0164678	0.0289378	0.00300025	2021	0.0194598	0.0339168	0.00378042	18.1684
DALYs (Disability-Adjusted Life Years)	Montenegro	Both	Age-standardized	Alcohol use	Percent	1990	0.0397898	0.060751	0.0228655	2021	0.0358304	0.051593	0.0209792	-9.95076
DALYs (Disability-Adjusted Life Years)	Montenegro	Both	Age-standardized	Secondhand smoke	Percent	1990	0.0131825	0.0297488	-0.0030166	2021	0.0123648	0.0277102	-0.00309682	-6.20317
DALYs (Disability-Adjusted Life Years)	Montenegro	Both	Age-standardized	High body-mass index	Percent	1990	0.0519055	0.098185	-0.00248943	2021	0.0818401	0.158639	-0.00277118	57.6714
DALYs (Disability-Adjusted Life Years)	Montenegro	Both	Age-standardized	Diet high in red meat	Percent	1990	0.13641	0.288858	-4.83583e-05	2021	0.136497	0.289048	-6.62728e-05	0.0643481
DALYs (Disability-Adjusted Life Years)	Montenegro	Both	Age-standardized	Low physical activity	Percent	1990	0.0177505	0.0325961	0.00351753	2021	0.0198877	0.0358062	0.00407401	12.0405
DALYs (Disability-Adjusted Life Years)	Montenegro	Both	Age-standardized	Smoking	Percent	1990	0.0585416	0.0742116	0.0440144	2021	0.0534621	0.0673017	0.0401885	-8.67667
DALYs (Disability-Adjusted Life Years)	Montenegro	Both	Age-standardized	High fasting plasma glucose	Percent	1990	0.0362176	0.0828995	-0.0108583	2021	0.0537014	0.123088	-0.0152945	48.2745
DALYs (Disability-Adjusted Life Years)	Poland	Both	Age-standardized	Alcohol use	Percent	1990	0.0465065	0.0660141	0.0280609	2021	0.0536486	0.0727181	0.0352725	15.3571
DALYs (Disability-Adjusted Life Years)	Poland	Both	Age-standardized	Diet high in red meat	Percent	1990	0.136507	0.289056	-6.70572e-05	2021	0.136453	0.289222	-6.50243e-05	-0.0397936
DALYs (Disability-Adjusted Life Years)	Poland	Both	Age-standardized	Secondhand smoke	Percent	1990	0.0168699	0.0385551	-0.00392671	2021	0.0085829	0.0193149	-0.00202116	-49.1229
DALYs (Disability-Adjusted Life Years)	Poland	Both	Age-standardized	High body-mass index	Percent	1990	0.0536085	0.106693	-0.00240899	2021	0.0776965	0.152939	-0.00280657	44.9331
DALYs (Disability-Adjusted Life Years)	Poland	Both	Age-standardized	Low physical activity	Percent	1990	0.0208856	0.0374011	0.00427733	2021	0.0237702	0.042081	0.00472617	13.8113
DALYs (Disability-Adjusted Life Years)	Poland	Both	Age-standardized	Smoking	Percent	1990	0.04307	0.053823	0.0332385	2021	0.0390502	0.0484192	0.0292542	-9.33317
DALYs (Disability-Adjusted Life Years)	Poland	Both	Age-standardized	High fasting plasma glucose	Percent	1990	0.0353202	0.0822475	-0.00992906	2021	0.0511585	0.119681	-0.0151081	44.8421
DALYs (Disability-Adjusted Life Years)	Romania	Both	Age-standardized	Secondhand smoke	Percent	1990	0.0142005	0.0315073	-0.00348049	2021	0.0113234	0.0254576	-0.00274377	-20.2607
DALYs (Disability-Adjusted Life Years)	Romania	Both	Age-standardized	High body-mass index	Percent	1990	0.0385436	0.0804048	-0.0025471	2021	0.068939	0.13434	-0.00229311	78.8597
DALYs (Disability-Adjusted Life Years)	Romania	Both	Age-standardized	Alcohol use	Percent	1990	0.0520815	0.0723191	0.0341757	2021	0.0538452	0.0741985	0.0358303	3.38644
DALYs (Disability-Adjusted Life Years)	Romania	Both	Age-standardized	Diet high in red meat	Percent	1990	0.136418	0.288943	-0.000105415	2021	0.136534	0.28924	-5.6758e-05	0.0855976
DALYs (Disability-Adjusted Life Years)	Romania	Both	Age-standardized	Low physical activity	Percent	1990	0.0194088	0.0346888	0.00383556	2021	0.0217447	0.0396185	0.00423064	12.0357
DALYs (Disability-Adjusted Life Years)	Romania	Both	Age-standardized	Smoking	Percent	1990	0.032333	0.0420622	0.023328	2021	0.0313065	0.0396645	0.0234966	-3.17481
DALYs (Disability-Adjusted Life Years)	Romania	Both	Age-standardized	High fasting plasma glucose	Percent	1990	0.023875	0.0561363	-0.00628021	2021	0.0438674	0.101468	-0.0134017	83.7378
DALYs (Disability-Adjusted Life Years)	Serbia	Both	Age-standardized	Secondhand smoke	Percent	1990	0.0142219	0.0314883	-0.00347472	2021	0.0125288	0.0284576	-0.00304275	-11.9049
DALYs (Disability-Adjusted Life Years)	Serbia	Both	Age-standardized	High body-mass index	Percent	1990	0.0535997	0.102713	-0.00305653	2021	0.0897135	0.169408	-0.00311944	67.3769
DALYs (Disability-Adjusted Life Years)	Serbia	Both	Age-standardized	Alcohol use	Percent	1990	0.0275839	0.0428688	0.0136386	2021	0.0276699	0.0395546	0.0181775	0.311671
DALYs (Disability-Adjusted Life Years)	Serbia	Both	Age-standardized	Diet high in red meat	Percent	1990	0.136378	0.288925	-6.18605e-05	2021	0.136306	0.288879	-5.79127e-05	-0.0529464
DALYs (Disability-Adjusted Life Years)	Serbia	Both	Age-standardized	Low physical activity	Percent	1990	0.0179732	0.0316837	0.00332129	2021	0.0194285	0.0357267	0.00362809	8.09738
DALYs (Disability-Adjusted Life Years)	Serbia	Both	Age-standardized	Smoking	Percent	1990	0.0457006	0.0583562	0.0331351	2021	0.0529125	0.0669946	0.040213	15.7809
DALYs (Disability-Adjusted Life Years)	Serbia	Both	Age-standardized	High fasting plasma glucose	Percent	1990	0.0319145	0.0741725	-0.00883737	2021	0.0503065	0.117687	-0.0141602	57.6289
DALYs (Disability-Adjusted Life Years)	Slovakia	Both	Age-standardized	Alcohol use	Percent	1990	0.0700193	0.0951466	0.0460599	2021	0.0578425	0.0801103	0.0370042	-17.3907
DALYs (Disability-Adjusted Life Years)	Slovakia	Both	Age-standardized	Secondhand smoke	Percent	1990	0.0167701	0.0370565	-0.00396471	2021	0.0119131	0.0261625	-0.00282346	-28.9624
DALYs (Disability-Adjusted Life Years)	Slovakia	Both	Age-standardized	High body-mass index	Percent	1990	0.0640926	0.128139	-0.00231715	2021	0.089689	0.175533	-0.00297342	39.9365
DALYs (Disability-Adjusted Life Years)	Slovakia	Both	Age-standardized	Diet high in red meat	Percent	1990	0.136546	0.289251	-1.49104e-05	2021	0.136521	0.289277	-9.19843e-05	-0.0185395
DALYs (Disability-Adjusted Life Years)	Slovakia	Both	Age-standardized	Low physical activity	Percent	1990	0.0149623	0.0272092	0.00304932	2021	0.0175441	0.031699	0.00325531	17.2557
DALYs (Disability-Adjusted Life Years)	Slovakia	Both	Age-standardized	Smoking	Percent	1990	0.0347074	0.0456371	0.0247999	2021	0.0291382	0.0378459	0.0217202	-16.0462
DALYs (Disability-Adjusted Life Years)	Slovakia	Both	Age-standardized	High fasting plasma glucose	Percent	1990	0.0295835	0.0701813	-0.00812582	2021	0.0450513	0.101263	-0.0125898	52.2855
DALYs (Disability-Adjusted Life Years)	Slovenia	Both	Age-standardized	Alcohol use	Percent	1990	0.0572953	0.0876547	0.0323321	2021	0.0312999	0.060341	0.0107171	-45.371
DALYs (Disability-Adjusted Life Years)	Slovenia	Both	Age-standardized	Diet high in red meat	Percent	1990	0.136544	0.289187	-1.49672e-05	2021	0.136536	0.289195	-8.11446e-05	-0.00600443
DALYs (Disability-Adjusted Life Years)	Slovenia	Both	Age-standardized	Secondhand smoke	Percent	1990	0.0141692	0.0316453	-0.00337296	2021	0.00991402	0.0225693	-0.00216179	-30.0314
DALYs (Disability-Adjusted Life Years)	Slovenia	Both	Age-standardized	High body-mass index	Percent	1990	0.0601352	0.119098	-0.00248535	2021	0.0858661	0.166519	-0.00270188	42.7885
DALYs (Disability-Adjusted Life Years)	Slovenia	Both	Age-standardized	Smoking	Percent	1990	0.0369766	0.0490652	0.0272878	2021	0.035692	0.0454767	0.0265855	-3.47413
DALYs (Disability-Adjusted Life Years)	Slovenia	Both	Age-standardized	Low physical activity	Percent	1990	0.0179954	0.0318202	0.00352758	2021	0.0204693	0.0364278	0.00447322	13.7476
DALYs (Disability-Adjusted Life Years)	Slovenia	Both	Age-standardized	High fasting plasma glucose	Percent	1990	0.0320732	0.0734834	-0.00926739	2021	0.0465052	0.106169	-0.013347	44.997
DALYs (Disability-Adjusted Life Years)	Eastern Europe	Both	Age-standardized	Alcohol use	Percent	1990	0.0576525	0.0778045	0.0397629	2021	0.0494752	0.0685919	0.0315818	-14.1839
DALYs (Disability-Adjusted Life Years)	Eastern Europe	Both	Age-standardized	Secondhand smoke	Percent	1990	0.018851	0.0419081	-0.00462344	2021	0.0119736	0.0269736	-0.0026942	-36.4829
DALYs (Disability-Adjusted Life Years)	Eastern Europe	Both	Age-standardized	High body-mass index	Percent	1990	0.0506797	0.0976916	-0.00343779	2021	0.0825455	0.157039	-0.00309558	62.8768
DALYs (Disability-Adjusted Life Years)	Eastern Europe	Both	Age-standardized	Diet high in red meat	Percent	1990	0.136363	0.288889	-4.12739e-05	2021	0.136223	0.288808	-5.00788e-05	-0.102754
DALYs (Disability-Adjusted Life Years)	Eastern Europe	Both	Age-standardized	Low physical activity	Percent	1990	0.0135116	0.0233962	0.00265271	2021	0.0156634	0.0281524	0.00294657	15.9255
DALYs (Disability-Adjusted Life Years)	Eastern Europe	Both	Age-standardized	Smoking	Percent	1990	0.013493	0.0173022	0.0100176	2021	0.0173124	0.0216523	0.0133865	28.307
DALYs (Disability-Adjusted Life Years)	Eastern Europe	Both	Age-standardized	High fasting plasma glucose	Percent	1990	0.0205374	0.0484534	-0.00592359	2021	0.0332753	0.077934	-0.00972669	62.0233
DALYs (Disability-Adjusted Life Years)	Belarus	Both	Age-standardized	Alcohol use	Percent	1990	0.0711627	0.0967456	0.0480907	2021	0.0638156	0.0891217	0.040907	-10.3245
DALYs (Disability-Adjusted Life Years)	Belarus	Both	Age-standardized	Diet high in red meat	Percent	1990	0.136516	0.289099	-2.99588e-06	2021	0.136553	0.289208	-6.4421e-05	0.0270852
DALYs (Disability-Adjusted Life Years)	Belarus	Both	Age-standardized	Low physical activity	Percent	1990	0.0144693	0.0268211	0.00311166	2021	0.0166923	0.0308303	0.00322855	15.3641
DALYs (Disability-Adjusted Life Years)	Belarus	Both	Age-standardized	Secondhand smoke	Percent	1990	0.0167762	0.0372367	-0.0038535	2021	0.0150695	0.0334439	-0.00363205	-10.1731
DALYs (Disability-Adjusted Life Years)	Belarus	Both	Age-standardized	High body-mass index	Percent	1990	0.0473859	0.0938244	-0.00293765	2021	0.0779049	0.1473	-0.00284761	64.4051
DALYs (Disability-Adjusted Life Years)	Belarus	Both	Age-standardized	Smoking	Percent	1990	0.0203378	0.0276929	0.0144789	2021	0.0158614	0.0206687	0.0117728	-22.01
DALYs (Disability-Adjusted Life Years)	Belarus	Both	Age-standardized	High fasting plasma glucose	Percent	1990	0.015446	0.0365405	-0.00418898	2021	0.0234769	0.0547243	-0.00648913	51.9936
DALYs (Disability-Adjusted Life Years)	Estonia	Both	Age-standardized	Secondhand smoke	Percent	1990	0.0149039	0.0334615	-0.0036237	2021	0.00713225	0.0162773	-0.00149897	-52.1451
DALYs (Disability-Adjusted Life Years)	Estonia	Both	Age-standardized	High body-mass index	Percent	1990	0.0603637	0.116867	-0.00211381	2021	0.0819584	0.156018	-0.0028136	35.7744
DALYs (Disability-Adjusted Life Years)	Estonia	Both	Age-standardized	Alcohol use	Percent	1990	0.0545619	0.0793437	0.0336975	2021	0.0671751	0.0967641	0.0414927	23.1173
DALYs (Disability-Adjusted Life Years)	Estonia	Both	Age-standardized	Diet high in red meat	Percent	1990	0.136497	0.289131	-1.15871e-05	2021	0.136338	0.288893	-7.86532e-05	-0.11702
DALYs (Disability-Adjusted Life Years)	Estonia	Both	Age-standardized	Low physical activity	Percent	1990	0.0141193	0.025801	0.00279049	2021	0.0174863	0.0315251	0.00338544	23.8469
DALYs (Disability-Adjusted Life Years)	Estonia	Both	Age-standardized	Smoking	Percent	1990	0.0311313	0.0396568	0.0234708	2021	0.0317045	0.0402095	0.0240449	1.84142
DALYs (Disability-Adjusted Life Years)	Estonia	Both	Age-standardized	High fasting plasma glucose	Percent	1990	0.0199171	0.0478731	-0.00569162	2021	0.0352318	0.0811988	-0.0093007	76.8918
DALYs (Disability-Adjusted Life Years)	Latvia	Both	Age-standardized	Secondhand smoke	Percent	1990	0.0190437	0.0424117	-0.00454252	2021	0.0128171	0.0283941	-0.00290799	-32.6964
DALYs (Disability-Adjusted Life Years)	Latvia	Both	Age-standardized	High body-mass index	Percent	1990	0.0612194	0.118229	-0.0024899	2021	0.0865304	0.166932	-0.00306124	41.3448
DALYs (Disability-Adjusted Life Years)	Latvia	Both	Age-standardized	Alcohol use	Percent	1990	0.0545953	0.0767591	0.0337728	2021	0.0733959	0.101971	0.0496438	34.4363
DALYs (Disability-Adjusted Life Years)	Latvia	Both	Age-standardized	Diet high in red meat	Percent	1990	0.136526	0.289174	-3.65667e-05	2021	0.136474	0.289101	-6.75922e-05	-0.0379112
DALYs (Disability-Adjusted Life Years)	Latvia	Both	Age-standardized	Low physical activity	Percent	1990	0.0170624	0.031123	0.00355437	2021	0.0190182	0.0346954	0.00385583	11.4624
DALYs (Disability-Adjusted Life Years)	Latvia	Both	Age-standardized	Smoking	Percent	1990	0.0257313	0.034	0.0187379	2021	0.0255036	0.0323821	0.0189775	-0.884725
DALYs (Disability-Adjusted Life Years)	Latvia	Both	Age-standardized	High fasting plasma glucose	Percent	1990	0.020256	0.04733	-0.00572468	2021	0.0359123	0.0842952	-0.0101996	77.2925
DALYs (Disability-Adjusted Life Years)	Lithuania	Both	Age-standardized	Secondhand smoke	Percent	1990	0.0149757	0.0329882	-0.00339545	2021	0.00970839	0.0224657	-0.00225375	-35.1723
DALYs (Disability-Adjusted Life Years)	Lithuania	Both	Age-standardized	High body-mass index	Percent	1990	0.0514184	0.099999	-0.00300053	2021	0.0760902	0.14834	-0.00291634	47.9824
DALYs (Disability-Adjusted Life Years)	Lithuania	Both	Age-standardized	Alcohol use	Percent	1990	0.0595934	0.0842741	0.0374115	2021	0.0699196	0.0992597	0.0443587	17.3277
DALYs (Disability-Adjusted Life Years)	Lithuania	Both	Age-standardized	Diet high in red meat	Percent	1990	0.136552	0.289219	-3.19811e-05	2021	0.136552	0.289267	-7.20444e-05	-0.000430947
DALYs (Disability-Adjusted Life Years)	Lithuania	Both	Age-standardized	Low physical activity	Percent	1990	0.0175991	0.0312599	0.00342406	2021	0.0208825	0.0379471	0.0043136	18.6567
DALYs (Disability-Adjusted Life Years)	Lithuania	Both	Age-standardized	Smoking	Percent	1990	0.0189521	0.0244812	0.013912	2021	0.0246887	0.0316694	0.0183907	30.2689
DALYs (Disability-Adjusted Life Years)	Lithuania	Both	Age-standardized	High fasting plasma glucose	Percent	1990	0.0175651	0.040615	-0.00443522	2021	0.0278731	0.065673	-0.00786323	58.685
DALYs (Disability-Adjusted Life Years)	Republic of Moldova	Both	Age-standardized	Alcohol use	Percent	1990	0.0805679	0.108652	0.0534067	2021	0.0673925	0.0944015	0.0435302	-16.3531
DALYs (Disability-Adjusted Life Years)	Republic of Moldova	Both	Age-standardized	Secondhand smoke	Percent	1990	0.0138384	0.0309162	-0.00330802	2021	0.012306	0.0278169	-0.00285183	-11.0734
DALYs (Disability-Adjusted Life Years)	Republic of Moldova	Both	Age-standardized	High body-mass index	Percent	1990	0.0550913	0.1063	-0.00311114	2021	0.0913146	0.172677	-0.00316052	65.7515
DALYs (Disability-Adjusted Life Years)	Republic of Moldova	Both	Age-standardized	Diet high in red meat	Percent	1990	0.136259	0.28868	-8.83399e-05	2021	0.13518	0.286818	-3.17849e-05	-0.791567
DALYs (Disability-Adjusted Life Years)	Republic of Moldova	Both	Age-standardized	Low physical activity	Percent	1990	0.0142188	0.0267339	0.00277326	2021	0.0160778	0.0296545	0.00345078	13.0739
DALYs (Disability-Adjusted Life Years)	Republic of Moldova	Both	Age-standardized	Smoking	Percent	1990	0.00908177	0.012978	0.00625736	2021	0.00913905	0.0122301	0.00641155	0.630711
DALYs (Disability-Adjusted Life Years)	Republic of Moldova	Both	Age-standardized	High fasting plasma glucose	Percent	1990	0.0229581	0.0537305	-0.00644761	2021	0.0382972	0.0898621	-0.0113667	66.8136
DALYs (Disability-Adjusted Life Years)	Russian Federation	Both	Age-standardized	Alcohol use	Percent	1990	0.0573733	0.0771518	0.0389526	2021	0.0475567	0.0667218	0.0295271	-17.1101
DALYs (Disability-Adjusted Life Years)	Russian Federation	Both	Age-standardized	Secondhand smoke	Percent	1990	0.0179078	0.0398285	-0.004353	2021	0.0118444	0.0268086	-0.00270076	-33.8591
DALYs (Disability-Adjusted Life Years)	Russian Federation	Both	Age-standardized	High body-mass index	Percent	1990	0.0506178	0.0966996	-0.00375419	2021	0.0835042	0.159155	-0.00314868	64.9701
DALYs (Disability-Adjusted Life Years)	Russian Federation	Both	Age-standardized	Diet high in red meat	Percent	1990	0.136379	0.288903	-6.76213e-05	2021	0.136231	0.288444	-5.57644e-05	-0.108385
DALYs (Disability-Adjusted Life Years)	Russian Federation	Both	Age-standardized	Low physical activity	Percent	1990	0.0141614	0.0247787	0.00284613	2021	0.0162382	0.0293093	0.00308068	14.6648
DALYs (Disability-Adjusted Life Years)	Russian Federation	Both	Age-standardized	Smoking	Percent	1990	0.0120317	0.0157912	0.00890968	2021	0.0183646	0.0233319	0.0140903	52.6348
DALYs (Disability-Adjusted Life Years)	Russian Federation	Both	Age-standardized	High fasting plasma glucose	Percent	1990	0.0204251	0.0471415	-0.0059177	2021	0.0347989	0.0811429	-0.0103205	70.3729
DALYs (Disability-Adjusted Life Years)	Ukraine	Both	Age-standardized	Secondhand smoke	Percent	1990	0.0213752	0.0477859	-0.00533781	2021	0.0119385	0.0266794	-0.00280485	-44.1479
DALYs (Disability-Adjusted Life Years)	Ukraine	Both	Age-standardized	High body-mass index	Percent	1990	0.0497384	0.0969414	-0.00274686	2021	0.0806972	0.154222	-0.00297243	62.2434
DALYs (Disability-Adjusted Life Years)	Ukraine	Both	Age-standardized	Alcohol use	Percent	1990	0.0553571	0.0769576	0.0366375	2021	0.0486205	0.0689155	0.0299124	-12.1693
DALYs (Disability-Adjusted Life Years)	Ukraine	Both	Age-standardized	Diet high in red meat	Percent	1990	0.136288	0.288382	-1.60413e-05	2021	0.136272	0.288673	-6.23707e-05	-0.0120817
DALYs (Disability-Adjusted Life Years)	Ukraine	Both	Age-standardized	Low physical activity	Percent	1990	0.0117684	0.0215041	0.00223066	2021	0.0132104	0.0243843	0.00263522	12.2524
DALYs (Disability-Adjusted Life Years)	Ukraine	Both	Age-standardized	Smoking	Percent	1990	0.014598	0.0194645	0.0104253	2021	0.0134524	0.0177494	0.00981547	-7.84725
DALYs (Disability-Adjusted Life Years)	Ukraine	Both	Age-standardized	High fasting plasma glucose	Percent	1990	0.0213145	0.0511868	-0.00601551	2021	0.0300297	0.0706329	-0.00851254	40.8889
DALYs (Disability-Adjusted Life Years)	High-income Asia Pacific	Both	Age-standardized	Secondhand smoke	Percent	1990	0.0200985	0.0440395	-0.00497124	2021	0.00983252	0.0219459	-0.0022889	-51.0783
DALYs (Disability-Adjusted Life Years)	High-income Asia Pacific	Both	Age-standardized	High body-mass index	Percent	1990	0.0287781	0.0571845	-0.000782115	2021	0.0394278	0.0795045	-0.00105849	37.0066
DALYs (Disability-Adjusted Life Years)	High-income Asia Pacific	Both	Age-standardized	Low physical activity	Percent	1990	0.0267707	0.0475561	0.00532807	2021	0.0272822	0.0473373	0.00513448	1.91053
DALYs (Disability-Adjusted Life Years)	High-income Asia Pacific	Both	Age-standardized	Alcohol use	Percent	1990	0.0830468	0.106701	0.0609801	2021	0.0713772	0.0909679	0.0506127	-14.0519
DALYs (Disability-Adjusted Life Years)	High-income Asia Pacific	Both	Age-standardized	Diet high in red meat	Percent	1990	0.134567	0.285113	-5.60094e-05	2021	0.134361	0.285551	-4.52913e-05	-0.15317
DALYs (Disability-Adjusted Life Years)	High-income Asia Pacific	Both	Age-standardized	Smoking	Percent	1990	0.0210638	0.0262338	0.0160867	2021	0.0162368	0.0208039	0.011978	-22.9163
DALYs (Disability-Adjusted Life Years)	High-income Asia Pacific	Both	Age-standardized	High fasting plasma glucose	Percent	1990	0.0323197	0.0745609	-0.00975302	2021	0.0362393	0.0835763	-0.0109089	12.1276
DALYs (Disability-Adjusted Life Years)	Brunei Darussalam	Both	Age-standardized	Secondhand smoke	Percent	1990	0.0168086	0.0368398	-0.00420209	2021	0.0089348	0.0201866	-0.00214261	-46.8439
DALYs (Disability-Adjusted Life Years)	Brunei Darussalam	Both	Age-standardized	High body-mass index	Percent	1990	0.033331	0.0673741	-0.000957413	2021	0.054461	0.106403	-0.00155115	63.3942
DALYs (Disability-Adjusted Life Years)	Brunei Darussalam	Both	Age-standardized	Alcohol use	Percent	1990	0.0064748	0.00890751	0.00435478	2021	0.00326069	0.00518043	0.000673371	-49.6403
DALYs (Disability-Adjusted Life Years)	Brunei Darussalam	Both	Age-standardized	Diet high in red meat	Percent	1990	0.136227	0.288545	-7.13676e-05	2021	0.13521	0.286608	-7.99652e-05	-0.746103
DALYs (Disability-Adjusted Life Years)	Brunei Darussalam	Both	Age-standardized	Low physical activity	Percent	1990	0.0233793	0.0426834	0.00503549	2021	0.0240437	0.0436968	0.00456946	2.84194
DALYs (Disability-Adjusted Life Years)	Brunei Darussalam	Both	Age-standardized	Smoking	Percent	1990	0.0187437	0.025328	0.013366	2021	0.0136424	0.0183069	0.00918838	-27.2161
DALYs (Disability-Adjusted Life Years)	Brunei Darussalam	Both	Age-standardized	High fasting plasma glucose	Percent	1990	0.0422154	0.0974024	-0.0119064	2021	0.0520709	0.120546	-0.0156132	23.3457
DALYs (Disability-Adjusted Life Years)	Singapore	Both	Age-standardized	Secondhand smoke	Percent	1990	0.0102631	0.022741	-0.0024228	2021	0.00674581	0.0149362	-0.0015973	-34.2715
DALYs (Disability-Adjusted Life Years)	Singapore	Both	Age-standardized	High body-mass index	Percent	1990	0.0267911	0.0537718	-0.000684799	2021	0.0552237	0.111634	-0.00137735	106.128
DALYs (Disability-Adjusted Life Years)	Singapore	Both	Age-standardized	Alcohol use	Percent	1990	0.0196801	0.0277017	0.0125462	2021	0.0217614	0.0309281	0.0139431	10.5755
DALYs (Disability-Adjusted Life Years)	Singapore	Both	Age-standardized	Low physical activity	Percent	1990	0.0214215	0.0393254	0.00402918	2021	0.022251	0.0399989	0.00448223	3.87219
DALYs (Disability-Adjusted Life Years)	Singapore	Both	Age-standardized	Diet high in red meat	Percent	1990	0.136388	0.288882	-0.000101203	2021	0.135903	0.287897	-9.70384e-05	-0.355576
DALYs (Disability-Adjusted Life Years)	Singapore	Both	Age-standardized	Smoking	Percent	1990	0.0141973	0.0195885	0.00987047	2021	0.00984119	0.0134504	0.007043	-30.6825
DALYs (Disability-Adjusted Life Years)	Singapore	Both	Age-standardized	High fasting plasma glucose	Percent	1990	0.0436907	0.0990383	-0.0122151	2021	0.0475406	0.109424	-0.0140071	8.81153
DALYs (Disability-Adjusted Life Years)	Western Europe	Both	Age-standardized	Secondhand smoke	Percent	1990	0.011386	0.0255799	-0.0027334	2021	0.00696427	0.0157018	-0.00162073	-38.835
DALYs (Disability-Adjusted Life Years)	Western Europe	Both	Age-standardized	High body-mass index	Percent	1990	0.0464758	0.0931251	-0.0022911	2021	0.0620585	0.122128	-0.00226522	33.5287
DALYs (Disability-Adjusted Life Years)	Western Europe	Both	Age-standardized	Low physical activity	Percent	1990	0.0261571	0.0454784	0.00526487	2021	0.0263406	0.0460118	0.00522453	0.701483
DALYs (Disability-Adjusted Life Years)	Western Europe	Both	Age-standardized	Smoking	Percent	1990	0.0457898	0.0560505	0.0350164	2021	0.0381519	0.0470316	0.0293483	-16.6803
DALYs (Disability-Adjusted Life Years)	Western Europe	Both	Age-standardized	High fasting plasma glucose	Percent	1990	0.0251288	0.0596139	-0.00721838	2021	0.0364744	0.0868265	-0.010082	45.1498
DALYs (Disability-Adjusted Life Years)	Western Europe	Both	Age-standardized	Alcohol use	Percent	1990	0.0941466	0.116208	0.0709247	2021	0.084685	0.1069	0.061878	-10.0498
DALYs (Disability-Adjusted Life Years)	Western Europe	Both	Age-standardized	Diet high in red meat	Percent	1990	0.136431	0.289052	-5.39526e-05	2021	0.136379	0.288831	-6.66731e-05	-0.0378285
DALYs (Disability-Adjusted Life Years)	Cyprus	Both	Age-standardized	Secondhand smoke	Percent	1990	0.014176	0.0318524	-0.00345711	2021	0.0128792	0.0287954	-0.00305159	-9.14753
DALYs (Disability-Adjusted Life Years)	Cyprus	Both	Age-standardized	High body-mass index	Percent	1990	0.0400701	0.0800872	-0.00137376	2021	0.0660822	0.128757	-0.00225024	64.9164
DALYs (Disability-Adjusted Life Years)	Cyprus	Both	Age-standardized	Low physical activity	Percent	1990	0.0232841	0.043124	0.00421728	2021	0.0246029	0.0448053	0.00467989	5.66364
DALYs (Disability-Adjusted Life Years)	Cyprus	Both	Age-standardized	Alcohol use	Percent	1990	0.0572774	0.074385	0.0401057	2021	0.0519981	0.069274	0.0339574	-9.21707
DALYs (Disability-Adjusted Life Years)	Cyprus	Both	Age-standardized	Diet high in red meat	Percent	1990	0.136623	0.289354	-3.10285e-05	2021	0.136632	0.28941	-7.84406e-05	0.00660247
DALYs (Disability-Adjusted Life Years)	Cyprus	Both	Age-standardized	Smoking	Percent	1990	0.0331509	0.0436951	0.0236299	2021	0.0285772	0.0372478	0.0213241	-13.7964
DALYs (Disability-Adjusted Life Years)	Cyprus	Both	Age-standardized	High fasting plasma glucose	Percent	1990	0.0353365	0.0854182	-0.00913463	2021	0.0427282	0.100843	-0.0116599	20.9183
DALYs (Disability-Adjusted Life Years)	Greece	Both	Age-standardized	Alcohol use	Percent	1990	0.0730086	0.0920501	0.0537985	2021	0.057923	0.0774805	0.0378392	-20.6628
DALYs (Disability-Adjusted Life Years)	Greece	Both	Age-standardized	Diet high in red meat	Percent	1990	0.136452	0.288993	-9.77301e-06	2021	0.136554	0.289213	-0.000114955	0.0741441
DALYs (Disability-Adjusted Life Years)	Greece	Both	Age-standardized	Secondhand smoke	Percent	1990	0.0168248	0.0370315	-0.00414961	2021	0.00996244	0.0223693	-0.00234914	-40.7872
DALYs (Disability-Adjusted Life Years)	Greece	Both	Age-standardized	High body-mass index	Percent	1990	0.0460724	0.0928296	-0.00236567	2021	0.0682492	0.134999	-0.00242504	48.1348
DALYs (Disability-Adjusted Life Years)	Greece	Both	Age-standardized	Low physical activity	Percent	1990	0.0197298	0.0350448	0.00382771	2021	0.0208571	0.0379978	0.00409218	5.71393
DALYs (Disability-Adjusted Life Years)	Greece	Both	Age-standardized	Smoking	Percent	1990	0.0378233	0.0464172	0.0292042	2021	0.0476892	0.060409	0.0359868	26.0842
DALYs (Disability-Adjusted Life Years)	Greece	Both	Age-standardized	High fasting plasma glucose	Percent	1990	0.0269865	0.0620858	-0.00757314	2021	0.0346066	0.0806712	-0.010223	28.2369
DALYs (Disability-Adjusted Life Years)	Israel	Both	Age-standardized	Alcohol use	Percent	1990	0.022827	0.0358186	0.0127292	2021	0.0336924	0.0489726	0.0196085	47.5988
DALYs (Disability-Adjusted Life Years)	Israel	Both	Age-standardized	Diet high in red meat	Percent	1990	0.136369	0.288773	-0.000119801	2021	0.13647	0.28907	-6.46931e-05	0.0740535
DALYs (Disability-Adjusted Life Years)	Israel	Both	Age-standardized	Secondhand smoke	Percent	1990	0.0120529	0.0270523	-0.00291702	2021	0.00723545	0.0164013	-0.001573	-39.9692
DALYs (Disability-Adjusted Life Years)	Israel	Both	Age-standardized	High body-mass index	Percent	1990	0.0480013	0.0974067	-0.00306962	2021	0.0671539	0.13185	-0.00233421	39.9002
DALYs (Disability-Adjusted Life Years)	Israel	Both	Age-standardized	Low physical activity	Percent	1990	0.0223695	0.0408448	0.00428758	2021	0.0240448	0.044436	0.00465632	7.48927
DALYs (Disability-Adjusted Life Years)	Israel	Both	Age-standardized	Smoking	Percent	1990	0.0411487	0.0525773	0.0297583	2021	0.0274322	0.0352243	0.0200283	-33.334
DALYs (Disability-Adjusted Life Years)	Israel	Both	Age-standardized	High fasting plasma glucose	Percent	1990	0.0295879	0.0702746	-0.00844031	2021	0.0482626	0.113316	-0.0132603	63.1159
DALYs (Disability-Adjusted Life Years)	North Africa and Middle East	Both	Age-standardized	Secondhand smoke	Percent	1990	0.0171978	0.0383638	-0.00421432	2021	0.0154693	0.0345946	-0.00370256	-10.0508
DALYs (Disability-Adjusted Life Years)	North Africa and Middle East	Both	Age-standardized	High body-mass index	Percent	1990	0.0359286	0.0699926	-0.00365749	2021	0.0652995	0.119849	-0.00463296	81.7479
DALYs (Disability-Adjusted Life Years)	North Africa and Middle East	Both	Age-standardized	Alcohol use	Percent	1990	0.00177559	0.00263334	0.00105954	2021	0.00143697	0.00210987	0.0008895	-19.071
DALYs (Disability-Adjusted Life Years)	North Africa and Middle East	Both	Age-standardized	Low physical activity	Percent	1990	0.0279297	0.0491184	0.00547372	2021	0.0290188	0.0511739	0.0059016	3.89911
DALYs (Disability-Adjusted Life Years)	North Africa and Middle East	Both	Age-standardized	Diet high in red meat	Percent	1990	0.131426	0.279328	-4.93586e-05	2021	0.129136	0.274587	-4.38449e-05	-1.74233
DALYs (Disability-Adjusted Life Years)	North Africa and Middle East	Both	Age-standardized	Smoking	Percent	1990	0.0092795	0.0119268	0.00702877	2021	0.00915406	0.0118584	0.00668865	-1.35173
DALYs (Disability-Adjusted Life Years)	North Africa and Middle East	Both	Age-standardized	High fasting plasma glucose	Percent	1990	0.0289495	0.0682678	-0.0083558	2021	0.0531596	0.122858	-0.0155646	83.6288
DALYs (Disability-Adjusted Life Years)	Bahrain	Both	Age-standardized	Secondhand smoke	Percent	1990	0.0121186	0.0272374	-0.002748	2021	0.0121913	0.0269977	-0.00295466	0.600217
DALYs (Disability-Adjusted Life Years)	Bahrain	Both	Age-standardized	High body-mass index	Percent	1990	0.0671039	0.133437	-0.00232483	2021	0.0984981	0.184265	-0.00393649	46.7845
DALYs (Disability-Adjusted Life Years)	Bahrain	Both	Age-standardized	Low physical activity	Percent	1990	0.031071	0.0548391	0.00597483	2021	0.0320838	0.0577267	0.00670028	3.25966
DALYs (Disability-Adjusted Life Years)	Bahrain	Both	Age-standardized	Alcohol use	Percent	1990	0.00173945	0.00254997	0.00103289	2021	0.00081821	0.00122626	0.000478901	-52.9616
DALYs (Disability-Adjusted Life Years)	Bahrain	Both	Age-standardized	Diet high in red meat	Percent	1990	0.13364	0.28253	-3.3764e-05	2021	0.133696	0.284835	-5.20458e-05	0.0414704
DALYs (Disability-Adjusted Life Years)	Bahrain	Both	Age-standardized	Smoking	Percent	1990	0.0132236	0.0178673	0.00939488	2021	0.00917363	0.0130201	0.00636517	-30.6266
DALYs (Disability-Adjusted Life Years)	Bahrain	Both	Age-standardized	High fasting plasma glucose	Percent	1990	0.0514606	0.120414	-0.0139539	2021	0.0763562	0.173791	-0.0249576	48.3779
DALYs (Disability-Adjusted Life Years)	Egypt	Both	Age-standardized	Secondhand smoke	Percent	1990	0.0182573	0.0410033	-0.00451255	2021	0.0165434	0.0371039	-0.00390892	-9.38752
DALYs (Disability-Adjusted Life Years)	Egypt	Both	Age-standardized	High body-mass index	Percent	1990	0.0339364	0.0705389	-0.00470389	2021	0.0867723	0.161127	-0.00366257	155.691
DALYs (Disability-Adjusted Life Years)	Egypt	Both	Age-standardized	Alcohol use	Percent	1990	0.000365787	0.000605939	0.000181785	2021	0.000345757	0.00054669	0.000202416	-5.47585
DALYs (Disability-Adjusted Life Years)	Egypt	Both	Age-standardized	Low physical activity	Percent	1990	0.0297074	0.0524581	0.0057028	2021	0.0290719	0.0521323	0.00583532	-2.13938
DALYs (Disability-Adjusted Life Years)	Egypt	Both	Age-standardized	Diet high in red meat	Percent	1990	0.131898	0.280564	-4.15806e-05	2021	0.133712	0.283543	-6.26713e-05	1.37566
DALYs (Disability-Adjusted Life Years)	Egypt	Both	Age-standardized	Smoking	Percent	1990	0.0019526	0.00269046	0.00132836	2021	0.00191216	0.00263911	0.00134854	-2.07114
DALYs (Disability-Adjusted Life Years)	Egypt	Both	Age-standardized	High fasting plasma glucose	Percent	1990	0.0182718	0.0435971	-0.00511092	2021	0.0501705	0.117661	-0.0144145	174.579
DALYs (Disability-Adjusted Life Years)	Iran (Islamic Republic of)	Both	Age-standardized	Alcohol use	Percent	1990	5.22708e-07	3.30388e-06	-1.07262e-09	2021	0.00100384	0.00157868	0.000565183	191946
DALYs (Disability-Adjusted Life Years)	Iran (Islamic Republic of)	Both	Age-standardized	Secondhand smoke	Percent	1990	0.0108047	0.0243119	-0.00239634	2021	0.0114581	0.0254677	-0.00288871	6.04699
DALYs (Disability-Adjusted Life Years)	Iran (Islamic Republic of)	Both	Age-standardized	High body-mass index	Percent	1990	0.0223881	0.0494463	-0.00402584	2021	0.0535018	0.102033	-0.0045217	138.975
DALYs (Disability-Adjusted Life Years)	Iran (Islamic Republic of)	Both	Age-standardized	Diet high in red meat	Percent	1990	0.131912	0.279506	-3.85734e-05	2021	0.127098	0.271817	-2.8005e-05	-3.64987
DALYs (Disability-Adjusted Life Years)	Iran (Islamic Republic of)	Both	Age-standardized	Low physical activity	Percent	1990	0.0275208	0.0476825	0.0053384	2021	0.0285937	0.0513054	0.00569138	3.89844
DALYs (Disability-Adjusted Life Years)	Iran (Islamic Republic of)	Both	Age-standardized	Smoking	Percent	1990	0.00836585	0.0114236	0.00575431	2021	0.00832484	0.011003	0.0057924	-0.490186
DALYs (Disability-Adjusted Life Years)	Iran (Islamic Republic of)	Both	Age-standardized	High fasting plasma glucose	Percent	1990	0.0245813	0.0570661	-0.00702199	2021	0.0448793	0.104772	-0.0120716	82.5749
DALYs (Disability-Adjusted Life Years)	Iraq	Both	Age-standardized	Alcohol use	Percent	1990	0.00211695	0.00305948	0.0013147	2021	0.00142732	0.00210121	0.000901604	-32.5763
DALYs (Disability-Adjusted Life Years)	Iraq	Both	Age-standardized	Diet high in red meat	Percent	1990	0.120415	0.258308	-1.17481e-05	2021	0.0984313	0.214235	-8.7999e-06	-18.2567
DALYs (Disability-Adjusted Life Years)	Iraq	Both	Age-standardized	Secondhand smoke	Percent	1990	0.0222624	0.049741	-0.00555293	2021	0.0188475	0.0412923	-0.00471335	-15.3394
DALYs (Disability-Adjusted Life Years)	Iraq	Both	Age-standardized	High body-mass index	Percent	1990	0.0387055	0.0774783	-0.00315106	2021	0.0520419	0.10335	-0.00469366	34.456
DALYs (Disability-Adjusted Life Years)	Iraq	Both	Age-standardized	Low physical activity	Percent	1990	0.0316379	0.0553148	0.0064672	2021	0.0324653	0.0576821	0.00645222	2.61533
DALYs (Disability-Adjusted Life Years)	Iraq	Both	Age-standardized	Smoking	Percent	1990	0.0130583	0.0179774	0.00926042	2021	0.0096053	0.0128915	0.00676073	-26.443
DALYs (Disability-Adjusted Life Years)	Iraq	Both	Age-standardized	High fasting plasma glucose	Percent	1990	0.0453237	0.103551	-0.0142338	2021	0.0673899	0.1554	-0.019508	48.6857
DALYs (Disability-Adjusted Life Years)	Jordan	Both	Age-standardized	Secondhand smoke	Percent	1990	0.0224528	0.0497269	-0.00546162	2021	0.0192409	0.0429753	-0.00465262	-14.3052
DALYs (Disability-Adjusted Life Years)	Jordan	Both	Age-standardized	High body-mass index	Percent	1990	0.0568263	0.111064	-0.00282024	2021	0.0922638	0.168754	-0.00380549	62.361
DALYs (Disability-Adjusted Life Years)	Jordan	Both	Age-standardized	Alcohol use	Percent	1990	0.000402389	0.000632591	0.000228861	2021	0.000366341	0.000547572	0.000214148	-8.95852
DALYs (Disability-Adjusted Life Years)	Jordan	Both	Age-standardized	Diet high in red meat	Percent	1990	0.134262	0.284178	-4.73221e-05	2021	0.132781	0.282791	-4.2292e-05	-1.10285
DALYs (Disability-Adjusted Life Years)	Jordan	Both	Age-standardized	Low physical activity	Percent	1990	0.023985	0.0435764	0.00495239	2021	0.0254757	0.0445125	0.0052975	6.21485
DALYs (Disability-Adjusted Life Years)	Jordan	Both	Age-standardized	Smoking	Percent	1990	0.0161226	0.0222271	0.0111578	2021	0.0149911	0.0196836	0.0109406	-7.01792
DALYs (Disability-Adjusted Life Years)	Jordan	Both	Age-standardized	High fasting plasma glucose	Percent	1990	0.0469302	0.111817	-0.0133245	2021	0.0685581	0.156861	-0.0205708	46.0852
DALYs (Disability-Adjusted Life Years)	Kuwait	Both	Age-standardized	Secondhand smoke	Percent	1990	0.019884	0.0437941	-0.00489166	2021	0.0173024	0.0387321	-0.00401907	-12.9832
DALYs (Disability-Adjusted Life Years)	Kuwait	Both	Age-standardized	High body-mass index	Percent	1990	0.0698486	0.132095	-0.00362461	2021	0.086673	0.161788	-0.00468753	24.0869
DALYs (Disability-Adjusted Life Years)	Kuwait	Both	Age-standardized	Alcohol use	Percent	1990	0	0	0	2021	7.92668e-05	0.000210668	2.06651e-06	#DIV/0!
DALYs (Disability-Adjusted Life Years)	Kuwait	Both	Age-standardized	Diet high in red meat	Percent	1990	0.136426	0.288944	-4.67535e-05	2021	0.135593	0.287402	-6.84033e-05	-0.610126
DALYs (Disability-Adjusted Life Years)	Kuwait	Both	Age-standardized	Low physical activity	Percent	1990	0.0425007	0.0759124	0.00875701	2021	0.0429171	0.0750126	0.00875589	0.979805
DALYs (Disability-Adjusted Life Years)	Kuwait	Both	Age-standardized	Smoking	Percent	1990	0.00833644	0.0114982	0.00570839	2021	0.00620952	0.00845239	0.00429774	-25.5135
DALYs (Disability-Adjusted Life Years)	Kuwait	Both	Age-standardized	High fasting plasma glucose	Percent	1990	0.0466751	0.110963	-0.0127181	2021	0.0580881	0.13328	-0.016628	24.452
DALYs (Disability-Adjusted Life Years)	Lebanon	Both	Age-standardized	Secondhand smoke	Percent	1990	0.0126589	0.0284971	-0.00310058	2021	0.0155733	0.0338261	-0.003663	23.0226
DALYs (Disability-Adjusted Life Years)	Lebanon	Both	Age-standardized	High body-mass index	Percent	1990	0.052582	0.0995385	-0.00331553	2021	0.0756541	0.146149	-0.00339985	43.8782
DALYs (Disability-Adjusted Life Years)	Lebanon	Both	Age-standardized	Alcohol use	Percent	1990	0.00536483	0.00904338	0.0026494	2021	0.00346562	0.00597028	0.00174566	-35.4012
DALYs (Disability-Adjusted Life Years)	Lebanon	Both	Age-standardized	Diet high in red meat	Percent	1990	0.135917	0.287805	-6.7192e-05	2021	0.136112	0.288562	-7.77005e-05	0.143147
DALYs (Disability-Adjusted Life Years)	Lebanon	Both	Age-standardized	Low physical activity	Percent	1990	0.022555	0.0411742	0.00413332	2021	0.0231743	0.0413798	0.00474606	2.74553
DALYs (Disability-Adjusted Life Years)	Lebanon	Both	Age-standardized	Smoking	Percent	1990	0.0350047	0.0459379	0.0256346	2021	0.0445399	0.0557886	0.0325493	27.2398
DALYs (Disability-Adjusted Life Years)	Lebanon	Both	Age-standardized	High fasting plasma glucose	Percent	1990	0.0372636	0.0870536	-0.0105276	2021	0.0582438	0.134421	-0.0167067	56.3019
DALYs (Disability-Adjusted Life Years)	Palestine	Both	Age-standardized	Secondhand smoke	Percent	1990	0.0193244	0.0426832	-0.00474195	2021	0.0178312	0.0398053	-0.00421062	-7.72706
DALYs (Disability-Adjusted Life Years)	Palestine	Both	Age-standardized	High body-mass index	Percent	1990	0.0551018	0.104939	-0.004028	2021	0.0837787	0.156846	-0.00394054	52.0436
DALYs (Disability-Adjusted Life Years)	Palestine	Both	Age-standardized	Alcohol use	Percent	1990	0.00160272	0.00247712	0.000833383	2021	0.00119832	0.00178481	0.000726377	-25.2318
DALYs (Disability-Adjusted Life Years)	Palestine	Both	Age-standardized	Diet high in red meat	Percent	1990	0.126191	0.267104	-1.27667e-05	2021	0.118413	0.255405	-1.13947e-05	-6.16397
DALYs (Disability-Adjusted Life Years)	Palestine	Both	Age-standardized	Low physical activity	Percent	1990	0.0345184	0.0615937	0.00699241	2021	0.0358236	0.0636796	0.00709993	3.78113
DALYs (Disability-Adjusted Life Years)	Palestine	Both	Age-standardized	Smoking	Percent	1990	0.00730998	0.00977619	0.00505449	2021	0.00600575	0.00830998	0.0040576	-17.8417
DALYs (Disability-Adjusted Life Years)	Palestine	Both	Age-standardized	High fasting plasma glucose	Percent	1990	0.0330524	0.0792403	-0.00906867	2021	0.0522633	0.123209	-0.0143161	58.1226
DALYs (Disability-Adjusted Life Years)	Oman	Both	Age-standardized	Secondhand smoke	Percent	1990	0.0110097	0.0246923	-0.00274224	2021	0.00960009	0.0217827	-0.00223728	-12.8031
DALYs (Disability-Adjusted Life Years)	Oman	Both	Age-standardized	High body-mass index	Percent	1990	0.0469199	0.0919371	-0.0019218	2021	0.0946802	0.178582	-0.00343948	101.791
DALYs (Disability-Adjusted Life Years)	Oman	Both	Age-standardized	Alcohol use	Percent	1990	0.000630787	0.00117555	0.000245614	2021	0.000658877	0.00108594	0.000307344	4.45309
DALYs (Disability-Adjusted Life Years)	Oman	Both	Age-standardized	Diet high in red meat	Percent	1990	0.13621	0.288747	-5.09512e-05	2021	0.136346	0.288875	-7.34339e-05	0.100247
DALYs (Disability-Adjusted Life Years)	Oman	Both	Age-standardized	Low physical activity	Percent	1990	0.0285091	0.0506037	0.00578833	2021	0.0295393	0.0533493	0.00585036	3.61382
DALYs (Disability-Adjusted Life Years)	Oman	Both	Age-standardized	Smoking	Percent	1990	0.00613369	0.00809977	0.00431823	2021	0.00465017	0.00635577	0.00323488	-24.1864
DALYs (Disability-Adjusted Life Years)	Oman	Both	Age-standardized	High fasting plasma glucose	Percent	1990	0.031095	0.0746731	-0.00813473	2021	0.0564598	0.129662	-0.0157902	81.5722
DALYs (Disability-Adjusted Life Years)	Qatar	Both	Age-standardized	Secondhand smoke	Percent	1990	0.01307	0.0291862	-0.00299035	2021	0.0136229	0.0301803	-0.00312465	4.23034
DALYs (Disability-Adjusted Life Years)	Qatar	Both	Age-standardized	High body-mass index	Percent	1990	0.0674648	0.131859	-0.00217794	2021	0.122194	0.229415	-0.00397511	81.1232
DALYs (Disability-Adjusted Life Years)	Qatar	Both	Age-standardized	Alcohol use	Percent	1990	0.000633293	0.0011025	0.000299459	2021	0.000445212	0.000755831	0.000205853	-29.6989
DALYs (Disability-Adjusted Life Years)	Qatar	Both	Age-standardized	Diet high in red meat	Percent	1990	0.134846	0.287505	-4.63338e-05	2021	0.135201	0.286769	-4.90603e-05	0.263307
DALYs (Disability-Adjusted Life Years)	Qatar	Both	Age-standardized	Low physical activity	Percent	1990	0.0354374	0.0623168	0.00730656	2021	0.0368909	0.0644927	0.00767574	4.10144
DALYs (Disability-Adjusted Life Years)	Qatar	Both	Age-standardized	Smoking	Percent	1990	0.00348744	0.00507864	0.00235856	2021	0.00272245	0.00364955	0.00185463	-21.9356
DALYs (Disability-Adjusted Life Years)	Qatar	Both	Age-standardized	High fasting plasma glucose	Percent	1990	0.0568347	0.133186	-0.0157537	2021	0.0938896	0.208318	-0.0293714	65.1976
DALYs (Disability-Adjusted Life Years)	Saudi Arabia	Both	Age-standardized	Secondhand smoke	Percent	1990	0.0107671	0.0239676	-0.00252851	2021	0.0127514	0.0287055	-0.00309707	18.4289
DALYs (Disability-Adjusted Life Years)	Saudi Arabia	Both	Age-standardized	High body-mass index	Percent	1990	0.0321012	0.0664679	-0.00357048	2021	0.0591148	0.107627	-0.00480165	84.1514
DALYs (Disability-Adjusted Life Years)	Saudi Arabia	Both	Age-standardized	Alcohol use	Percent	1990	0.000256028	0.000499861	5.99356e-05	2021	0.000149153	0.000321409	2.13987e-05	-41.7434
DALYs (Disability-Adjusted Life Years)	Saudi Arabia	Both	Age-standardized	Diet high in red meat	Percent	1990	0.132899	0.281348	-5.23275e-05	2021	0.130954	0.277027	-2.51956e-05	-1.46398
DALYs (Disability-Adjusted Life Years)	Saudi Arabia	Both	Age-standardized	Low physical activity	Percent	1990	0.0272429	0.0473648	0.00532377	2021	0.0296284	0.0529781	0.00576391	8.75651
DALYs (Disability-Adjusted Life Years)	Saudi Arabia	Both	Age-standardized	Smoking	Percent	1990	0.00384368	0.00537897	0.00266764	2021	0.0042921	0.0059202	0.0029265	11.6666
DALYs (Disability-Adjusted Life Years)	Saudi Arabia	Both	Age-standardized	High fasting plasma glucose	Percent	1990	0.0342845	0.079559	-0.0100515	2021	0.0588072	0.13608	-0.0166252	71.5271
DALYs (Disability-Adjusted Life Years)	Syrian Arab Republic	Both	Age-standardized	Secondhand smoke	Percent	1990	0.0220337	0.048844	-0.00565336	2021	0.0162032	0.0360888	-0.00395652	-26.4618
DALYs (Disability-Adjusted Life Years)	Syrian Arab Republic	Both	Age-standardized	High body-mass index	Percent	1990	0.0347068	0.0723572	-0.00464512	2021	0.0614579	0.115739	-0.00539292	77.0772
DALYs (Disability-Adjusted Life Years)	Syrian Arab Republic	Both	Age-standardized	Alcohol use	Percent	1990	0.00174913	0.00275	0.000989726	2021	0.000898665	0.00162843	0.000346402	-48.6221
DALYs (Disability-Adjusted Life Years)	Syrian Arab Republic	Both	Age-standardized	Low physical activity	Percent	1990	0.0279019	0.0508796	0.00570387	2021	0.0293286	0.0520149	0.00610669	5.11322
DALYs (Disability-Adjusted Life Years)	Syrian Arab Republic	Both	Age-standardized	Diet high in red meat	Percent	1990	0.134881	0.285402	-7.88234e-05	2021	0.132744	0.279968	-6.42952e-05	-1.58436
DALYs (Disability-Adjusted Life Years)	Syrian Arab Republic	Both	Age-standardized	Smoking	Percent	1990	0.0125007	0.0173156	0.00886119	2021	0.00863205	0.0120875	0.00587493	-30.9477
DALYs (Disability-Adjusted Life Years)	Syrian Arab Republic	Both	Age-standardized	High fasting plasma glucose	Percent	1990	0.0294677	0.0687032	-0.00809585	2021	0.0482309	0.111895	-0.0144046	63.6735
DALYs (Disability-Adjusted Life Years)	Turkey	Both	Age-standardized	Secondhand smoke	Percent	1990	0.0211264	0.0468656	-0.00524855	2021	0.0161838	0.0360154	-0.00365268	-23.3952
DALYs (Disability-Adjusted Life Years)	Turkey	Both	Age-standardized	High body-mass index	Percent	1990	0.054954	0.106622	-0.00337224	2021	0.0674668	0.133262	-0.00456542	22.7697
DALYs (Disability-Adjusted Life Years)	Turkey	Both	Age-standardized	Alcohol use	Percent	1990	0.00664913	0.01021	0.00364259	2021	0.00455983	0.00678507	0.00277446	-31.4221
DALYs (Disability-Adjusted Life Years)	Turkey	Both	Age-standardized	Low physical activity	Percent	1990	0.0225338	0.0393053	0.00453164	2021	0.025504	0.0456023	0.00531258	13.1808
DALYs (Disability-Adjusted Life Years)	Turkey	Both	Age-standardized	Diet high in red meat	Percent	1990	0.134166	0.284379	-4.45131e-05	2021	0.133146	0.281468	-4.43734e-05	-0.760072
DALYs (Disability-Adjusted Life Years)	Turkey	Both	Age-standardized	Smoking	Percent	1990	0.0212575	0.0283977	0.0153057	2021	0.0220277	0.0284889	0.0161481	3.6236
DALYs (Disability-Adjusted Life Years)	Turkey	Both	Age-standardized	High fasting plasma glucose	Percent	1990	0.0262345	0.0615921	-0.00719082	2021	0.049452	0.115966	-0.0149831	88.5
DALYs (Disability-Adjusted Life Years)	United Arab Emirates	Both	Age-standardized	Alcohol use	Percent	1990	0.00518951	0.010333	0.00172834	2021	0.00259053	0.00543748	0.000797291	-50.0813
DALYs (Disability-Adjusted Life Years)	United Arab Emirates	Both	Age-standardized	Secondhand smoke	Percent	1990	0.0144372	0.0321796	-0.00363424	2021	0.0122662	0.0273535	-0.00289284	-15.038
DALYs (Disability-Adjusted Life Years)	United Arab Emirates	Both	Age-standardized	High body-mass index	Percent	1990	0.0659411	0.132663	-0.00212137	2021	0.113774	0.207594	-0.00395368	72.5391
DALYs (Disability-Adjusted Life Years)	United Arab Emirates	Both	Age-standardized	Low physical activity	Percent	1990	0.0281172	0.0494726	0.00574313	2021	0.0296873	0.0552849	0.00584058	5.58426
DALYs (Disability-Adjusted Life Years)	United Arab Emirates	Both	Age-standardized	Diet high in red meat	Percent	1990	0.135946	0.28812	-2.34479e-05	2021	0.135253	0.286694	-6.99118e-05	-0.510089
DALYs (Disability-Adjusted Life Years)	United Arab Emirates	Both	Age-standardized	Smoking	Percent	1990	0.00758327	0.0106595	0.00524924	2021	0.00492098	0.00691357	0.00338638	-35.1074
DALYs (Disability-Adjusted Life Years)	United Arab Emirates	Both	Age-standardized	High fasting plasma glucose	Percent	1990	0.0566174	0.132382	-0.0160062	2021	0.0821101	0.182835	-0.0242503	45.0261
DALYs (Disability-Adjusted Life Years)	Yemen	Both	Age-standardized	Secondhand smoke	Percent	1990	0.0152062	0.0335148	-0.00353385	2021	0.0157469	0.0352416	-0.00375762	3.55555
DALYs (Disability-Adjusted Life Years)	Yemen	Both	Age-standardized	High body-mass index	Percent	1990	0.0194502	0.0420372	-0.00313163	2021	0.0292855	0.0598686	-0.00308917	50.5664
DALYs (Disability-Adjusted Life Years)	Yemen	Both	Age-standardized	Alcohol use	Percent	1990	0.00191411	0.00292645	0.00116443	2021	0.000507919	0.000890217	0.000254901	-73.4645
DALYs (Disability-Adjusted Life Years)	Yemen	Both	Age-standardized	Diet high in red meat	Percent	1990	0.120895	0.256442	-1.06825e-05	2021	0.122246	0.258571	-1.64164e-05	1.1174
DALYs (Disability-Adjusted Life Years)	Yemen	Both	Age-standardized	Low physical activity	Percent	1990	0.0275288	0.0487853	0.00586726	2021	0.0286407	0.053472	0.0060491	4.03933
DALYs (Disability-Adjusted Life Years)	Yemen	Both	Age-standardized	Smoking	Percent	1990	0.0163619	0.0226692	0.0114428	2021	0.0161215	0.0216502	0.0114585	-1.46906
DALYs (Disability-Adjusted Life Years)	Yemen	Both	Age-standardized	High fasting plasma glucose	Percent	1990	0.0215814	0.0496961	-0.00599892	2021	0.0327096	0.0771608	-0.00865555	51.5638
DALYs (Disability-Adjusted Life Years)	South Asia	Both	Age-standardized	Secondhand smoke	Percent	1990	0.0184546	0.041067	-0.00452839	2021	0.0122563	0.0273303	-0.00280205	-33.5868
DALYs (Disability-Adjusted Life Years)	South Asia	Both	Age-standardized	High body-mass index	Percent	1990	0.007124	0.016124	-0.00221805	2021	0.0182301	0.0374586	-0.00235786	155.897
DALYs (Disability-Adjusted Life Years)	South Asia	Both	Age-standardized	Alcohol use	Percent	1990	0.00265101	0.00433417	0.000613952	2021	0.00395036	0.00592078	0.00222715	49.0134
DALYs (Disability-Adjusted Life Years)	South Asia	Both	Age-standardized	Low physical activity	Percent	1990	0.0161023	0.0281931	0.00330456	2021	0.0158325	0.0286481	0.00334521	-1.67506
DALYs (Disability-Adjusted Life Years)	South Asia	Both	Age-standardized	Diet high in red meat	Percent	1990	0.0623212	0.138252	-7.20342e-06	2021	0.0656438	0.144221	-8.45176e-06	5.33146
DALYs (Disability-Adjusted Life Years)	South Asia	Both	Age-standardized	Smoking	Percent	1990	0.00813593	0.010591	0.00584731	2021	0.00549771	0.00735646	0.00393568	-32.4267
DALYs (Disability-Adjusted Life Years)	South Asia	Both	Age-standardized	High fasting plasma glucose	Percent	1990	0.0278552	0.0657473	-0.00814982	2021	0.0421488	0.0976966	-0.0125167	51.3136
DALYs (Disability-Adjusted Life Years)	Afghanistan	Both	Age-standardized	Secondhand smoke	Percent	1990	0.00708079	0.0160433	-0.00150753	2021	0.0112997	0.0253093	-0.00261472	59.582
DALYs (Disability-Adjusted Life Years)	Afghanistan	Both	Age-standardized	High body-mass index	Percent	1990	0.0229036	0.0495553	-0.00384547	2021	0.0340314	0.0687201	-0.00285525	48.5858
DALYs (Disability-Adjusted Life Years)	Afghanistan	Both	Age-standardized	Low physical activity	Percent	1990	0.0269503	0.0479858	0.00543186	2021	0.0282016	0.0510246	0.00605675	4.64294
DALYs (Disability-Adjusted Life Years)	Afghanistan	Both	Age-standardized	Alcohol use	Percent	1990	0	0	0	2021	0.000135207	0.000299914	3.50036e-05	#DIV/0!
DALYs (Disability-Adjusted Life Years)	Afghanistan	Both	Age-standardized	Diet high in red meat	Percent	1990	0.135921	0.287705	-7.50467e-05	2021	0.133821	0.282316	-5.82085e-05	-1.54514
DALYs (Disability-Adjusted Life Years)	Afghanistan	Both	Age-standardized	Smoking	Percent	1990	0.00383912	0.0054121	0.0027312	2021	0.00575899	0.00789783	0.00410846	50.0082
DALYs (Disability-Adjusted Life Years)	Afghanistan	Both	Age-standardized	High fasting plasma glucose	Percent	1990	0.0364879	0.0868228	-0.0100153	2021	0.0622469	0.140779	-0.0187125	70.5958
DALYs (Disability-Adjusted Life Years)	Bangladesh	Both	Age-standardized	Secondhand smoke	Percent	1990	0.019815	0.044053	-0.00488909	2021	0.0191846	0.0422615	-0.00465244	-3.18166
DALYs (Disability-Adjusted Life Years)	Bangladesh	Both	Age-standardized	High body-mass index	Percent	1990	0.000517383	0.00718168	-0.00589042	2021	0.00417032	0.0190388	-0.00842703	706.04
DALYs (Disability-Adjusted Life Years)	Bangladesh	Both	Age-standardized	Alcohol use	Percent	1990	0.000194733	0.000670959	0	2021	0.00064686	0.0013693	1.94537e-05	232.179
DALYs (Disability-Adjusted Life Years)	Bangladesh	Both	Age-standardized	Diet high in red meat	Percent	1990	0.0487359	0.1077	-4.22554e-06	2021	0.0623018	0.140513	-4.44256e-06	27.8354
DALYs (Disability-Adjusted Life Years)	Bangladesh	Both	Age-standardized	Low physical activity	Percent	1990	0.0129027	0.0241901	0.0025105	2021	0.0155721	0.0308135	0.00300482	20.689
DALYs (Disability-Adjusted Life Years)	Bangladesh	Both	Age-standardized	Smoking	Percent	1990	0.0050318	0.00700274	0.003326	2021	0.00486857	0.00680994	0.0031224	-3.24397
DALYs (Disability-Adjusted Life Years)	Bangladesh	Both	Age-standardized	High fasting plasma glucose	Percent	1990	0.0209276	0.0495045	-0.00601417	2021	0.0352573	0.0823561	-0.0105504	68.4729
DALYs (Disability-Adjusted Life Years)	Bhutan	Both	Age-standardized	Secondhand smoke	Percent	1990	0.00909899	0.0201174	-0.0020418	2021	0.00743459	0.0168755	-0.00173929	-18.2922
DALYs (Disability-Adjusted Life Years)	Bhutan	Both	Age-standardized	High body-mass index	Percent	1990	0.0224839	0.0513847	-0.00327787	2021	0.0301373	0.0683522	-0.00326646	34.0397
DALYs (Disability-Adjusted Life Years)	Bhutan	Both	Age-standardized	Alcohol use	Percent	1990	0.0208991	0.0316547	0.00491045	2021	0.00638683	0.0142166	0.00143566	-69.4397
DALYs (Disability-Adjusted Life Years)	Bhutan	Both	Age-standardized	Diet high in red meat	Percent	1990	0.0953059	0.212406	-1.19725e-05	2021	0.101919	0.224562	-1.13378e-05	6.93915
DALYs (Disability-Adjusted Life Years)	Bhutan	Both	Age-standardized	Low physical activity	Percent	1990	0.0395207	0.0706847	0.00769944	2021	0.0399424	0.0709599	0.00811586	1.06703
DALYs (Disability-Adjusted Life Years)	Bhutan	Both	Age-standardized	Smoking	Percent	1990	0.00922351	0.0132867	0.00632488	2021	0.00749163	0.0103474	0.00497431	-18.7768
DALYs (Disability-Adjusted Life Years)	Bhutan	Both	Age-standardized	High fasting plasma glucose	Percent	1990	0.0225494	0.0528467	-0.00617096	2021	0.0335418	0.0802085	-0.00944217	48.7478
DALYs (Disability-Adjusted Life Years)	India	Both	Age-standardized	Secondhand smoke	Percent	1990	0.0181578	0.0405126	-0.00446742	2021	0.0115198	0.0257582	-0.00262448	-36.5571
DALYs (Disability-Adjusted Life Years)	India	Both	Age-standardized	High body-mass index	Percent	1990	0.00579673	0.0145216	-0.00202003	2021	0.0189567	0.0383798	-0.00207145	227.023
DALYs (Disability-Adjusted Life Years)	India	Both	Age-standardized	Alcohol use	Percent	1990	0.00316353	0.00517743	0.00076443	2021	0.00442791	0.00668509	0.00254297	39.9673
DALYs (Disability-Adjusted Life Years)	India	Both	Age-standardized	Low physical activity	Percent	1990	0.0165615	0.0289013	0.00343534	2021	0.0159972	0.0292986	0.00334433	-3.40743
DALYs (Disability-Adjusted Life Years)	India	Both	Age-standardized	Diet high in red meat	Percent	1990	0.0461427	0.10155	-6.92372e-07	2021	0.0488334	0.105312	-8.38169e-07	5.83123
DALYs (Disability-Adjusted Life Years)	India	Both	Age-standardized	Smoking	Percent	1990	0.00699008	0.00936952	0.00494245	2021	0.00517602	0.00722409	0.00357561	-25.9519
DALYs (Disability-Adjusted Life Years)	India	Both	Age-standardized	High fasting plasma glucose	Percent	1990	0.0283494	0.0668575	-0.00824375	2021	0.0420639	0.0985691	-0.0121603	48.3769
DALYs (Disability-Adjusted Life Years)	Nepal	Both	Age-standardized	Secondhand smoke	Percent	1990	0.0161721	0.0365246	-0.00400232	2021	0.0114919	0.025454	-0.00288658	-28.9404
DALYs (Disability-Adjusted Life Years)	Nepal	Both	Age-standardized	High body-mass index	Percent	1990	0.00459557	0.0134719	-0.00360785	2021	0.00692186	0.0187692	-0.00447316	50.6204
DALYs (Disability-Adjusted Life Years)	Nepal	Both	Age-standardized	Alcohol use	Percent	1990	0.00171685	0.00489741	2.17405e-05	2021	0.0149122	0.0251915	0.00596232	768.577
DALYs (Disability-Adjusted Life Years)	Nepal	Both	Age-standardized	Diet high in red meat	Percent	1990	0.132013	0.279911	-3.42317e-05	2021	0.13213	0.280195	-2.60016e-05	0.0891314
DALYs (Disability-Adjusted Life Years)	Nepal	Both	Age-standardized	Low physical activity	Percent	1990	0.0117222	0.0214642	0.0022672	2021	0.0122867	0.0231015	0.00231011	4.81585
DALYs (Disability-Adjusted Life Years)	Nepal	Both	Age-standardized	Smoking	Percent	1990	0.0449666	0.0580809	0.0325395	2021	0.0228471	0.0302156	0.0155267	-49.191
DALYs (Disability-Adjusted Life Years)	Nepal	Both	Age-standardized	High fasting plasma glucose	Percent	1990	0.0201507	0.0470071	-0.00534577	2021	0.0345859	0.0786577	-0.00980154	71.636
DALYs (Disability-Adjusted Life Years)	Pakistan	Both	Age-standardized	Secondhand smoke	Percent	1990	0.0194888	0.0432027	-0.00473033	2021	0.0131284	0.0298826	-0.00299687	-32.6359
DALYs (Disability-Adjusted Life Years)	Pakistan	Both	Age-standardized	High body-mass index	Percent	1990	0.0139257	0.0312241	-0.00263	2021	0.0265013	0.0519338	-0.00334304	90.3043
DALYs (Disability-Adjusted Life Years)	Pakistan	Both	Age-standardized	Smoking	Percent	1990	0.0114729	0.0161159	0.00783167	2021	0.00612268	0.00857106	0.00417904	-46.6334
DALYs (Disability-Adjusted Life Years)	Pakistan	Both	Age-standardized	High fasting plasma glucose	Percent	1990	0.0286464	0.0667508	-0.00825512	2021	0.0473244	0.108992	-0.0138367	65.2019
DALYs (Disability-Adjusted Life Years)	Pakistan	Both	Age-standardized	Alcohol use	Percent	1990	0.00136285	0.00260617	0.000139029	2021	0.00245339	0.00438963	0.00103978	80.0188
DALYs (Disability-Adjusted Life Years)	Pakistan	Both	Age-standardized	Diet high in red meat	Percent	1990	0.127866	0.273535	-4.03088e-05	2021	0.127494	0.268296	-3.56568e-05	-0.29092
DALYs (Disability-Adjusted Life Years)	Pakistan	Both	Age-standardized	Low physical activity	Percent	1990	0.0157059	0.0283631	0.00345152	2021	0.0160667	0.0280311	0.00307876	2.29731
DALYs (Disability-Adjusted Life Years)	High-middle SDI	Both	Age-standardized	Secondhand smoke	Percent	1990	0.0183185	0.0410074	-0.004475	2021	0.0154112	0.0342717	-0.00368823	-15.8707
DALYs (Disability-Adjusted Life Years)	High-middle SDI	Both	Age-standardized	High body-mass index	Percent	1990	0.0474786	0.0938569	-0.0018013	2021	0.0655672	0.128849	-0.00222775	38.0985
DALYs (Disability-Adjusted Life Years)	High-middle SDI	Both	Age-standardized	Alcohol use	Percent	1990	0.0504455	0.0662186	0.0361995	2021	0.0335274	0.0455211	0.0233416	-33.5375
DALYs (Disability-Adjusted Life Years)	High-middle SDI	Both	Age-standardized	Diet high in red meat	Percent	1990	0.135258	0.286995	-4.79113e-05	2021	0.134024	0.284081	-5.95144e-05	-0.912304
DALYs (Disability-Adjusted Life Years)	High-middle SDI	Both	Age-standardized	Smoking	Percent	1990	0.0229761	0.0283521	0.0176404	2021	0.0185429	0.0229278	0.0140915	-19.2948
DALYs (Disability-Adjusted Life Years)	High-middle SDI	Both	Age-standardized	High fasting plasma glucose	Percent	1990	0.026956	0.0642098	-0.00798542	2021	0.0397943	0.0934139	-0.0115202	47.6268
DALYs (Disability-Adjusted Life Years)	High-middle SDI	Both	Age-standardized	Low physical activity	Percent	1990	0.0184942	0.0320703	0.00375834	2021	0.0200446	0.0345659	0.00399346	8.38283
DALYs (Disability-Adjusted Life Years)	High SDI	Both	Age-standardized	Secondhand smoke	Percent	1990	0.0105907	0.0236848	-0.00254989	2021	0.00729719	0.0162227	-0.00172319	-31.098
DALYs (Disability-Adjusted Life Years)	High SDI	Both	Age-standardized	High body-mass index	Percent	1990	0.0515446	0.102846	-0.00180938	2021	0.065229	0.126271	-0.0024007	26.5486
DALYs (Disability-Adjusted Life Years)	High SDI	Both	Age-standardized	Alcohol use	Percent	1990	0.0748365	0.0955744	0.0547743	2021	0.068993	0.0895654	0.0497932	-7.80842
DALYs (Disability-Adjusted Life Years)	High SDI	Both	Age-standardized	Smoking	Percent	1990	0.0442371	0.0543999	0.0339591	2021	0.0320586	0.039538	0.0243077	-27.53
DALYs (Disability-Adjusted Life Years)	High SDI	Both	Age-standardized	High fasting plasma glucose	Percent	1990	0.0287025	0.0670629	-0.00844074	2021	0.0449101	0.104884	-0.0131352	56.4676
DALYs (Disability-Adjusted Life Years)	High SDI	Both	Age-standardized	Diet high in red meat	Percent	1990	0.136297	0.288723	-5.42433e-05	2021	0.136011	0.288207	-6.3191e-05	-0.209955
DALYs (Disability-Adjusted Life Years)	High SDI	Both	Age-standardized	Low physical activity	Percent	1990	0.0234717	0.0404842	0.00478433	2021	0.0245907	0.0428828	0.00496009	4.76749
DALYs (Disability-Adjusted Life Years)	Low-middle SDI	Both	Age-standardized	Secondhand smoke	Percent	1990	0.0173306	0.0387238	-0.00426505	2021	0.0129371	0.0289753	-0.00310622	-25.3512
DALYs (Disability-Adjusted Life Years)	Low-middle SDI	Both	Age-standardized	High body-mass index	Percent	1990	0.0157418	0.0311946	-0.00173888	2021	0.0297524	0.0580307	-0.00242665	89.0021
DALYs (Disability-Adjusted Life Years)	Low-middle SDI	Both	Age-standardized	Alcohol use	Percent	1990	0.00742603	0.011113	0.0039934	2021	0.00979756	0.0138079	0.00613145	31.9355
DALYs (Disability-Adjusted Life Years)	Low-middle SDI	Both	Age-standardized	Smoking	Percent	1990	0.0118463	0.0148964	0.00880252	2021	0.00761227	0.0096714	0.00566667	-35.7414
DALYs (Disability-Adjusted Life Years)	Low-middle SDI	Both	Age-standardized	High fasting plasma glucose	Percent	1990	0.0242053	0.0571347	-0.00699493	2021	0.0380997	0.0891525	-0.011274	57.4025
DALYs (Disability-Adjusted Life Years)	Low-middle SDI	Both	Age-standardized	Low physical activity	Percent	1990	0.0167575	0.0290781	0.00344014	2021	0.0173018	0.0310356	0.00362702	3.24816
DALYs (Disability-Adjusted Life Years)	Low-middle SDI	Both	Age-standardized	Diet high in red meat	Percent	1990	0.08937	0.194535	-2.12133e-05	2021	0.0963426	0.207562	-2.61175e-05	7.80186
DALYs (Disability-Adjusted Life Years)	Low SDI	Both	Age-standardized	Secondhand smoke	Percent	1990	0.0112138	0.0253146	-0.00265189	2021	0.00861021	0.0196245	-0.00206729	-23.2178
DALYs (Disability-Adjusted Life Years)	Low SDI	Both	Age-standardized	High body-mass index	Percent	1990	0.014357	0.0280394	-0.00175667	2021	0.0222327	0.0444956	-0.00213308	54.8564
DALYs (Disability-Adjusted Life Years)	Low SDI	Both	Age-standardized	Smoking	Percent	1990	0.0077891	0.00982128	0.00578946	2021	0.0064929	0.00824594	0.00489054	-16.6412
DALYs (Disability-Adjusted Life Years)	Low SDI	Both	Age-standardized	High fasting plasma glucose	Percent	1990	0.0204672	0.0490418	-0.00577341	2021	0.0295544	0.0700645	-0.00854937	44.3989
DALYs (Disability-Adjusted Life Years)	Low SDI	Both	Age-standardized	Alcohol use	Percent	1990	0.0157541	0.0231131	0.00594898	2021	0.0172194	0.0244579	0.00981524	9.30113
DALYs (Disability-Adjusted Life Years)	Low SDI	Both	Age-standardized	Diet high in red meat	Percent	1990	0.103153	0.221309	-2.18415e-05	2021	0.102842	0.217129	-2.48337e-05	-0.301343
DALYs (Disability-Adjusted Life Years)	Low SDI	Both	Age-standardized	Low physical activity	Percent	1990	0.0125893	0.0222085	0.00260975	2021	0.0133718	0.0234925	0.00273898	6.21567
DALYs (Disability-Adjusted Life Years)	Middle SDI	Both	Age-standardized	Secondhand smoke	Percent	1990	0.020709	0.0464476	-0.00509553	2021	0.0150115	0.0336095	-0.00362715	-27.5125
DALYs (Disability-Adjusted Life Years)	Middle SDI	Both	Age-standardized	High body-mass index	Percent	1990	0.0253805	0.0501174	-0.00123513	2021	0.0418777	0.0809214	-0.00186084	64.9997
DALYs (Disability-Adjusted Life Years)	Middle SDI	Both	Age-standardized	Alcohol use	Percent	1990	0.0126694	0.0180378	0.00820963	2021	0.0139224	0.0193938	0.00972251	9.88957
DALYs (Disability-Adjusted Life Years)	Middle SDI	Both	Age-standardized	Smoking	Percent	1990	0.0148604	0.0187538	0.0111506	2021	0.00908769	0.0113965	0.00683524	-38.8462
DALYs (Disability-Adjusted Life Years)	Middle SDI	Both	Age-standardized	High fasting plasma glucose	Percent	1990	0.0276957	0.0657716	-0.00820095	2021	0.038598	0.091247	-0.0110476	39.3647
DALYs (Disability-Adjusted Life Years)	Middle SDI	Both	Age-standardized	Diet high in red meat	Percent	1990	0.117311	0.25161	-3.55622e-05	2021	0.114743	0.246436	-3.38367e-05	-2.18959
DALYs (Disability-Adjusted Life Years)	Middle SDI	Both	Age-standardized	Low physical activity	Percent	1990	0.0197408	0.0343491	0.00403091	2021	0.0205312	0.0359211	0.00418324	4.00341
