# Supplementary material for: Burden of Breast Cancer and Its Attributable Risk Factors in the Belt and Road Initiative Countries, 1990–2021
Source: Thorac Cancer. 2025 Nov 16;16(22):e70186. doi: 10.1111/1759-7714.70186 (PMC12620255; doi:10.1111/1759-7714.70186)
Supplement: Supplementary file 8 — Table S5: Percentage of deaths and its change due to female breast cancer attributable to risk factors in 1990 and 2021. [file TCA-16-e70186-s004.xlsx]

## Sheet: Sheet1
Supplementary Table 5.Percentage of deaths due to female breast cancer attributable to risk factors in 1990 and 2021
measure	location	sex	age	risk	metric	year	val	upper	lower	year	val	upper	lower	%change
Deaths	Global	Female	Age-standardized	Smoking	Percent	1990	0.0270696	0.0335021	0.0208817	2021	0.0151083	0.0186725	0.0113864	-44.1872
Deaths	Global	Female	Age-standardized	High fasting plasma glucose	Percent	1990	0.0273637	0.0651361	-0.00809798	2021	0.0395999	0.0934049	-0.0114948	44.7171
Deaths	Global	Female	Age-standardized	Alcohol use	Percent	1990	0.0440903	0.0576954	0.0320771	2021	0.0272984	0.0366575	0.0193398	-38.0852
Deaths	Global	Female	Age-standardized	Secondhand smoke	Percent	1990	0.0155154	0.0347539	-0.00379734	2021	0.0125809	0.0279915	-0.00302746	-18.9133
Deaths	Global	Female	Age-standardized	High body-mass index	Percent	1990	0.0407662	0.0797117	-0.00170404	2021	0.0478785	0.0925025	-0.00218027	17.4465
Deaths	Global	Female	Age-standardized	Diet high in red meat	Percent	1990	0.125365	0.267688	-3.9726e-05	2021	0.118249	0.252422	-3.94161e-05	-5.67687
Deaths	Global	Female	Age-standardized	Low physical activity	Percent	1990	0.0202945	0.0351659	0.00414439	2021	0.0201273	0.0352031	0.00412636	-0.823898
Deaths	East Asia	Female	Age-standardized	Secondhand smoke	Percent	1990	0.0256811	0.0572494	-0.00616552	2021	0.0226274	0.0501925	-0.00551404	-11.891
Deaths	East Asia	Female	Age-standardized	High body-mass index	Percent	1990	0.0235267	0.0472564	-0.000636331	2021	0.0506963	0.101716	-0.00144295	115.484
Deaths	East Asia	Female	Age-standardized	Alcohol use	Percent	1990	0.0105512	0.015447	0.00577724	2021	0.0104274	0.0155996	0.00635365	-1.1741
Deaths	East Asia	Female	Age-standardized	Diet high in red meat	Percent	1990	0.134457	0.285306	-4.98044e-05	2021	0.135638	0.286619	-7.10894e-05	0.878474
Deaths	East Asia	Female	Age-standardized	Smoking	Percent	1990	0.00988987	0.0127994	0.0074195	2021	0.00779524	0.0101879	0.005642	-21.1796
Deaths	East Asia	Female	Age-standardized	High fasting plasma glucose	Percent	1990	0.0274139	0.0645265	-0.008235	2021	0.0355139	0.0826837	-0.0101644	29.547
Deaths	East Asia	Female	Age-standardized	Low physical activity	Percent	1990	0.0169145	0.0304479	0.00352484	2021	0.0183638	0.0316631	0.00338461	8.56845
Deaths	China	Female	Age-standardized	Secondhand smoke	Percent	1990	0.0258076	0.0576396	-0.00618594	2021	0.0228189	0.0506252	-0.0055568	-11.5808
Deaths	China	Female	Age-standardized	Alcohol use	Percent	1990	0.0104645	0.015406	0.00563892	2021	0.0104955	0.0157824	0.00635784	0.296154
Deaths	China	Female	Age-standardized	Diet high in red meat	Percent	1990	0.134554	0.285574	-4.84385e-05	2021	0.135855	0.286947	-7.3184e-05	0.967141
Deaths	China	Female	Age-standardized	Low physical activity	Percent	1990	0.0167342	0.0302189	0.00350443	2021	0.0181496	0.0313952	0.00333962	8.45865
Deaths	China	Female	Age-standardized	Smoking	Percent	1990	0.00995891	0.0129566	0.00743558	2021	0.00785917	0.0103465	0.00562437	-21.084
Deaths	China	Female	Age-standardized	High fasting plasma glucose	Percent	1990	0.0273928	0.0642684	-0.00822281	2021	0.0353985	0.0823714	-0.0101207	29.2256
Deaths	China	Female	Age-standardized	High body-mass index	Percent	1990	0.0236102	0.0473421	-0.000639066	2021	0.0510227	0.102886	-0.00145078	116.105
Deaths	Southeast Asia	Female	Age-standardized	Secondhand smoke	Percent	1990	0.0220345	0.0491933	-0.00541117	2021	0.0190188	0.0422615	-0.00474852	-13.6862
Deaths	Southeast Asia	Female	Age-standardized	High body-mass index	Percent	1990	0.021023	0.0413623	-0.000589107	2021	0.0396176	0.0800125	-0.00110122	88.4489
Deaths	Southeast Asia	Female	Age-standardized	Alcohol use	Percent	1990	0.00684481	0.0108182	0.0036424	2021	0.00890585	0.0132349	0.00546276	30.1109
Deaths	Southeast Asia	Female	Age-standardized	Diet high in red meat	Percent	1990	0.105297	0.228314	-1.83768e-05	2021	0.115793	0.248434	-3.39381e-05	9.96839
Deaths	Southeast Asia	Female	Age-standardized	Smoking	Percent	1990	0.0139405	0.0177432	0.0102313	2021	0.00833213	0.0105932	0.00623522	-40.2309
Deaths	Southeast Asia	Female	Age-standardized	Low physical activity	Percent	1990	0.0191488	0.0338302	0.00376873	2021	0.0204465	0.036279	0.00404906	6.77679
Deaths	Southeast Asia	Female	Age-standardized	High fasting plasma glucose	Percent	1990	0.0216207	0.0521091	-0.00587848	2021	0.0322822	0.0773231	-0.00899461	49.3115
Deaths	Cambodia	Female	Age-standardized	Secondhand smoke	Percent	1990	0.0173039	0.0388332	-0.00416473	2021	0.0191635	0.0422332	-0.00458815	10.747
Deaths	Cambodia	Female	Age-standardized	High body-mass index	Percent	1990	0.01844	0.0367231	-0.000563136	2021	0.026172	0.0527196	-0.000647468	41.931
Deaths	Cambodia	Female	Age-standardized	Alcohol use	Percent	1990	0.00732283	0.0146748	0.00157179	2021	0.0331751	0.0487281	0.0209972	353.036
Deaths	Cambodia	Female	Age-standardized	Diet high in red meat	Percent	1990	0.130362	0.277115	-3.1962e-05	2021	0.131964	0.280282	-3.86994e-05	1.22868
Deaths	Cambodia	Female	Age-standardized	Smoking	Percent	1990	0.0120295	0.0160807	0.00849902	2021	0.0101562	0.0143637	0.00716214	-15.573
Deaths	Cambodia	Female	Age-standardized	High fasting plasma glucose	Percent	1990	0.0141999	0.0333135	-0.00392462	2021	0.0243349	0.0610722	-0.00639319	71.3741
Deaths	Cambodia	Female	Age-standardized	Low physical activity	Percent	1990	0.00685643	0.01316	0.00116378	2021	0.00678422	0.0130798	0.0011935	-1.05316
Deaths	Indonesia	Female	Age-standardized	Secondhand smoke	Percent	1990	0.0216282	0.0481236	-0.00538322	2021	0.0219606	0.0485343	-0.00551641	1.53686
Deaths	Indonesia	Female	Age-standardized	High body-mass index	Percent	1990	0.0171282	0.0333468	-0.000459156	2021	0.0361205	0.0732647	-0.00103121	110.884
Deaths	Indonesia	Female	Age-standardized	Alcohol use	Percent	1990	0.00112809	0.00215012	0.000348499	2021	0.00095696	0.00182088	0.000292772	-15.1698
Deaths	Indonesia	Female	Age-standardized	Smoking	Percent	1990	0.00630898	0.00868358	0.00440033	2021	0.00609803	0.00834816	0.00425157	-3.3436
Deaths	Indonesia	Female	Age-standardized	High fasting plasma glucose	Percent	1990	0.0177676	0.0426434	-0.00473372	2021	0.030234	0.0735478	-0.00819797	70.163
Deaths	Indonesia	Female	Age-standardized	Diet high in red meat	Percent	1990	0.0860061	0.185499	-2.32492e-06	2021	0.0939057	0.206347	-3.74479e-06	9.18491
Deaths	Indonesia	Female	Age-standardized	Low physical activity	Percent	1990	0.0303253	0.0533957	0.00610523	2021	0.0312072	0.0541701	0.00624237	2.90818
Deaths	Lao People's Democratic Republic	Female	Age-standardized	Secondhand smoke	Percent	1990	0.0213441	0.0471437	-0.0050379	2021	0.0221309	0.049642	-0.005367	3.68649
Deaths	Lao People's Democratic Republic	Female	Age-standardized	High body-mass index	Percent	1990	0.0187556	0.0391245	-0.000476052	2021	0.031651	0.0644235	-0.000695225	68.7548
Deaths	Lao People's Democratic Republic	Female	Age-standardized	Alcohol use	Percent	1990	0.0258741	0.0423332	0.00974544	2021	0.0377307	0.0555002	0.0234767	45.8243
Deaths	Lao People's Democratic Republic	Female	Age-standardized	Diet high in red meat	Percent	1990	0.127696	0.271398	-2.42037e-05	2021	0.134696	0.286064	-7.4157e-05	5.48177
Deaths	Lao People's Democratic Republic	Female	Age-standardized	Smoking	Percent	1990	0.0112914	0.0151733	0.00759442	2021	0.0122059	0.0168645	0.00847005	8.09951
Deaths	Lao People's Democratic Republic	Female	Age-standardized	Low physical activity	Percent	1990	0.00968157	0.0182764	0.00170019	2021	0.00982916	0.0189131	0.00185753	1.52446
Deaths	Lao People's Democratic Republic	Female	Age-standardized	High fasting plasma glucose	Percent	1990	0.0257984	0.0615618	-0.00704183	2021	0.0358227	0.0860186	-0.00984923	38.856
Deaths	Malaysia	Female	Age-standardized	Secondhand smoke	Percent	1990	0.020357	0.0448776	-0.00495246	2021	0.0181093	0.0397901	-0.00447287	-11.0415
Deaths	Malaysia	Female	Age-standardized	High body-mass index	Percent	1990	0.0418061	0.0850545	-0.00114726	2021	0.0663497	0.130462	-0.0018623	58.7082
Deaths	Malaysia	Female	Age-standardized	Alcohol use	Percent	1990	0.00859801	0.0133203	0.0039804	2021	0.00534645	0.00873123	0.00246554	-37.8176
Deaths	Malaysia	Female	Age-standardized	Smoking	Percent	1990	0.00655096	0.00911994	0.00455928	2021	0.00452451	0.00622069	0.00315736	-30.9337
Deaths	Malaysia	Female	Age-standardized	Diet high in red meat	Percent	1990	0.134086	0.283589	-4.17806e-05	2021	0.12955	0.275002	-4.75338e-05	-3.38295
Deaths	Malaysia	Female	Age-standardized	High fasting plasma glucose	Percent	1990	0.0386729	0.0908806	-0.0109137	2021	0.0531137	0.123198	-0.0146647	37.3406
Deaths	Malaysia	Female	Age-standardized	Low physical activity	Percent	1990	0.0212665	0.0382402	0.00409844	2021	0.0240467	0.044512	0.00456936	13.0732
Deaths	Maldives	Female	Age-standardized	Alcohol use	Percent	1990	0.000819309	0.00292785	-3.59024e-07	2021	0.00117831	0.0033913	0.000119962	43.8181
Deaths	Maldives	Female	Age-standardized	Secondhand smoke	Percent	1990	0.0215813	0.0472488	-0.00523124	2021	0.022448	0.0501693	-0.00557737	4.01636
Deaths	Maldives	Female	Age-standardized	High body-mass index	Percent	1990	0.0360173	0.0739909	-0.000972464	2021	0.0623261	0.12656	-0.00189322	73.0451
Deaths	Maldives	Female	Age-standardized	Diet high in red meat	Percent	1990	0.0369015	0.0830568	-2.66552e-06	2021	0.0855642	0.190995	-5.76098e-06	131.872
Deaths	Maldives	Female	Age-standardized	Low physical activity	Percent	1990	0.0437293	0.077954	0.00918234	2021	0.0438258	0.0786169	0.00877258	0.220705
Deaths	Maldives	Female	Age-standardized	Smoking	Percent	1990	0.0136464	0.0187384	0.00912828	2021	0.0115047	0.015997	0.00801116	-15.6944
Deaths	Maldives	Female	Age-standardized	High fasting plasma glucose	Percent	1990	0.0275709	0.0633068	-0.00755516	2021	0.036964	0.0895172	-0.00981107	34.0689
Deaths	Myanmar	Female	Age-standardized	Secondhand smoke	Percent	1990	0.0235067	0.0522903	-0.00571681	2021	0.015588	0.0349635	-0.00384995	-33.687
Deaths	Myanmar	Female	Age-standardized	High body-mass index	Percent	1990	0.0203184	0.0402127	-0.000621794	2021	0.0312943	0.0616735	-0.000825751	54.02
Deaths	Myanmar	Female	Age-standardized	Alcohol use	Percent	1990	0.00016798	0.000445592	4.21085e-06	2021	0.00150165	0.00266848	0.000583052	793.941
Deaths	Myanmar	Female	Age-standardized	Diet high in red meat	Percent	1990	0.0840978	0.183254	-6.91462e-06	2021	0.13153	0.279601	-5.70862e-05	56.4012
Deaths	Myanmar	Female	Age-standardized	Smoking	Percent	1990	0.0354483	0.0459066	0.0257699	2021	0.0173454	0.0233189	0.0125744	-51.0685
Deaths	Myanmar	Female	Age-standardized	High fasting plasma glucose	Percent	1990	0.0268077	0.0626912	-0.00738345	2021	0.0407949	0.0985532	-0.0114587	52.1763
Deaths	Myanmar	Female	Age-standardized	Low physical activity	Percent	1990	0.00581303	0.011624	0.00107858	2021	0.00689764	0.0133816	0.00148417	18.6582
Deaths	Philippines	Female	Age-standardized	Secondhand smoke	Percent	1990	0.0221237	0.0491496	-0.00528458	2021	0.0169461	0.0374672	-0.00414306	-23.4031
Deaths	Philippines	Female	Age-standardized	High body-mass index	Percent	1990	0.0265261	0.0538611	-0.000729777	2021	0.0405455	0.08087	-0.00107956	52.8516
Deaths	Philippines	Female	Age-standardized	Alcohol use	Percent	1990	0.0272026	0.0397225	0.0139966	2021	0.0290232	0.0410331	0.0183666	6.69257
Deaths	Philippines	Female	Age-standardized	Diet high in red meat	Percent	1990	0.1296	0.276316	-3.36553e-05	2021	0.134239	0.28517	-3.00173e-05	3.57977
Deaths	Philippines	Female	Age-standardized	Low physical activity	Percent	1990	0.0128566	0.0237127	0.00248266	2021	0.0128515	0.0233537	0.00260316	-0.0396206
Deaths	Philippines	Female	Age-standardized	Smoking	Percent	1990	0.0250685	0.0328026	0.0179818	2021	0.0141135	0.0187281	0.0104567	-43.7001
Deaths	Philippines	Female	Age-standardized	High fasting plasma glucose	Percent	1990	0.0236194	0.0562707	-0.00643575	2021	0.0284161	0.0682445	-0.00782647	20.3082
Deaths	Sri Lanka	Female	Age-standardized	Secondhand smoke	Percent	1990	0.0196261	0.0433117	-0.0044022	2021	0.0136235	0.0303371	-0.00337513	-30.5846
Deaths	Sri Lanka	Female	Age-standardized	High body-mass index	Percent	1990	0.0280911	0.0573624	-0.000776074	2021	0.0460393	0.09046	-0.00116204	63.8925
Deaths	Sri Lanka	Female	Age-standardized	Alcohol use	Percent	1990	0.00168949	0.00259087	0.000858758	2021	0.00223186	0.00324488	0.00144607	32.1029
Deaths	Sri Lanka	Female	Age-standardized	Low physical activity	Percent	1990	0.0115447	0.0216536	0.00212588	2021	0.0130109	0.0228409	0.00252882	12.7004
Deaths	Sri Lanka	Female	Age-standardized	Diet high in red meat	Percent	1990	0.0443642	0.0985339	-3.33062e-06	2021	0.0482143	0.105543	-2.90579e-06	8.67846
Deaths	Sri Lanka	Female	Age-standardized	Smoking	Percent	1990	0.00609715	0.00829495	0.00413849	2021	0.00394144	0.00533791	0.00270383	-35.356
Deaths	Sri Lanka	Female	Age-standardized	High fasting plasma glucose	Percent	1990	0.0275551	0.0661621	-0.00725797	2021	0.0448579	0.106552	-0.0119637	62.7932
Deaths	Thailand	Female	Age-standardized	Secondhand smoke	Percent	1990	0.0221644	0.0492646	-0.00553724	2021	0.0150709	0.0335475	-0.00371331	-32.004
Deaths	Thailand	Female	Age-standardized	High body-mass index	Percent	1990	0.0263652	0.050887	-0.000724092	2021	0.0527892	0.105416	-0.00135688	100.223
Deaths	Thailand	Female	Age-standardized	Alcohol use	Percent	1990	0.00935957	0.013962	0.00475026	2021	0.0099778	0.0142854	0.00603447	6.60526
Deaths	Thailand	Female	Age-standardized	Low physical activity	Percent	1990	0.0149368	0.0279179	0.00271667	2021	0.0158028	0.0284404	0.00301349	5.79815
Deaths	Thailand	Female	Age-standardized	Diet high in red meat	Percent	1990	0.13132	0.279075	-4.08406e-05	2021	0.133617	0.28251	-4.28718e-05	1.74956
Deaths	Thailand	Female	Age-standardized	Smoking	Percent	1990	0.0132943	0.0180289	0.00976036	2021	0.00648775	0.00864806	0.00479171	-51.1989
Deaths	Thailand	Female	Age-standardized	High fasting plasma glucose	Percent	1990	0.0220675	0.0512996	-0.00599523	2021	0.0324907	0.0752864	-0.00893567	47.2334
Deaths	Viet Nam	Female	Age-standardized	Alcohol use	Percent	1990	0.00011331	0.000425897	-6.59916e-06	2021	0.00598003	0.0107025	0.0023191	5177.59
Deaths	Viet Nam	Female	Age-standardized	Secondhand smoke	Percent	1990	0.0239992	0.0537595	-0.00593496	2021	0.020353	0.045782	-0.00486204	-15.1929
Deaths	Viet Nam	Female	Age-standardized	High body-mass index	Percent	1990	0.010502	0.0214744	-0.000292947	2021	0.0228259	0.0457118	-0.000604427	117.348
Deaths	Viet Nam	Female	Age-standardized	Diet high in red meat	Percent	1990	0.133181	0.282041	-2.66136e-05	2021	0.13583	0.287293	-5.93736e-05	1.9887
Deaths	Viet Nam	Female	Age-standardized	Low physical activity	Percent	1990	0.0122698	0.0236759	0.00230224	2021	0.0146925	0.0274091	0.00273293	19.7447
Deaths	Viet Nam	Female	Age-standardized	Smoking	Percent	1990	0.00819505	0.0108812	0.00566851	2021	0.00489643	0.00665519	0.00345654	-40.2513
Deaths	Viet Nam	Female	Age-standardized	High fasting plasma glucose	Percent	1990	0.0173713	0.0425188	-0.00469082	2021	0.0244214	0.0581739	-0.00634813	40.5851
Deaths	Central Asia	Female	Age-standardized	Secondhand smoke	Percent	1990	0.0176555	0.0396433	-0.00438527	2021	0.0159935	0.0352264	-0.00385745	-9.41342
Deaths	Central Asia	Female	Age-standardized	High body-mass index	Percent	1990	0.0434515	0.0836973	-0.00346215	2021	0.0616913	0.117837	-0.00353728	41.9773
Deaths	Central Asia	Female	Age-standardized	Alcohol use	Percent	1990	0.0218303	0.0325374	0.0127209	2021	0.015817	0.0234514	0.00941992	-27.5458
Deaths	Central Asia	Female	Age-standardized	Diet high in red meat	Percent	1990	0.135905	0.288001	-6.28499e-05	2021	0.135703	0.287423	-6.5498e-05	-0.148199
Deaths	Central Asia	Female	Age-standardized	Smoking	Percent	1990	0.00693033	0.00878644	0.0052128	2021	0.00593078	0.00763279	0.00436503	-14.4228
Deaths	Central Asia	Female	Age-standardized	Low physical activity	Percent	1990	0.0126882	0.0221521	0.00242107	2021	0.0135886	0.0238596	0.00262177	7.09608
Deaths	Central Asia	Female	Age-standardized	High fasting plasma glucose	Percent	1990	0.0181143	0.042722	-0.00515873	2021	0.0356337	0.0844452	-0.0100196	96.7155
Deaths	Armenia	Female	Age-standardized	Secondhand smoke	Percent	1990	0.0240454	0.0528584	-0.00616201	2021	0.0208094	0.0457379	-0.00510956	-13.4579
Deaths	Armenia	Female	Age-standardized	High body-mass index	Percent	1990	0.0498959	0.0923073	-0.00342686	2021	0.091344	0.176559	-0.00326198	83.0693
Deaths	Armenia	Female	Age-standardized	Alcohol use	Percent	1990	0.00827796	0.0148917	0.00307798	2021	0.0104784	0.018081	0.00515802	26.5819
Deaths	Armenia	Female	Age-standardized	Diet high in red meat	Percent	1990	0.135971	0.287895	-6.58589e-05	2021	0.136284	0.288439	-5.9861e-05	0.229683
Deaths	Armenia	Female	Age-standardized	Low physical activity	Percent	1990	0.0124558	0.0231004	0.00245093	2021	0.015606	0.0282241	0.00286178	25.2906
Deaths	Armenia	Female	Age-standardized	Smoking	Percent	1990	0.00585819	0.00829438	0.00385223	2021	0.00534742	0.00733669	0.00364675	-8.71875
Deaths	Armenia	Female	Age-standardized	High fasting plasma glucose	Percent	1990	0.0201792	0.0481062	-0.00534081	2021	0.0391325	0.0925634	-0.0107579	93.9253
Deaths	Azerbaijan	Female	Age-standardized	Alcohol use	Percent	1990	0.0168528	0.0258165	0.00925364	2021	0.0125017	0.01834	0.00712753	-25.8186
Deaths	Azerbaijan	Female	Age-standardized	Diet high in red meat	Percent	1990	0.134808	0.285669	-5.83017e-05	2021	0.135923	0.287986	-6.08124e-05	0.826795
Deaths	Azerbaijan	Female	Age-standardized	Secondhand smoke	Percent	1990	0.0194345	0.0431743	-0.00475865	2021	0.0216307	0.0477276	-0.00524444	11.3005
Deaths	Azerbaijan	Female	Age-standardized	High body-mass index	Percent	1990	0.0349278	0.07152	-0.00419234	2021	0.0594666	0.111226	-0.00399382	70.2555
Deaths	Azerbaijan	Female	Age-standardized	Smoking	Percent	1990	0.00261117	0.00371514	0.00169872	2021	0.00278864	0.00392789	0.00188247	6.79631
Deaths	Azerbaijan	Female	Age-standardized	High fasting plasma glucose	Percent	1990	0.0186647	0.0449762	-0.00522489	2021	0.0378412	0.0885681	-0.0103668	102.742
Deaths	Azerbaijan	Female	Age-standardized	Low physical activity	Percent	1990	0.0123711	0.0233051	0.00244296	2021	0.0133601	0.0245179	0.00260382	7.99451
Deaths	Georgia	Female	Age-standardized	Alcohol use	Percent	1990	0.0109867	0.0222924	0.00299593	2021	0.0153773	0.0283125	0.00646349	39.9626
Deaths	Georgia	Female	Age-standardized	Secondhand smoke	Percent	1990	0.0192389	0.0428815	-0.00512851	2021	0.0201488	0.0448769	-0.00480026	4.72943
Deaths	Georgia	Female	Age-standardized	High body-mass index	Percent	1990	0.0371128	0.072965	-0.00355388	2021	0.0648666	0.126372	-0.0025656	74.7821
Deaths	Georgia	Female	Age-standardized	Diet high in red meat	Percent	1990	0.13598	0.288043	-9.58939e-05	2021	0.135316	0.286273	-6.36135e-05	-0.488435
Deaths	Georgia	Female	Age-standardized	Smoking	Percent	1990	0.00972462	0.0131808	0.00662488	2021	0.0099731	0.0137201	0.00713911	2.5552
Deaths	Georgia	Female	Age-standardized	Low physical activity	Percent	1990	0.0125846	0.0229501	0.00246412	2021	0.0148765	0.0265002	0.00269738	18.2123
Deaths	Georgia	Female	Age-standardized	High fasting plasma glucose	Percent	1990	0.0150093	0.0357291	-0.00399322	2021	0.0332589	0.0793234	-0.00910524	121.588
Deaths	Kazakhstan	Female	Age-standardized	Alcohol use	Percent	1990	0.048264	0.0710987	0.0276813	2021	0.0360078	0.0517997	0.0213199	-25.3942
Deaths	Kazakhstan	Female	Age-standardized	Secondhand smoke	Percent	1990	0.0183211	0.0407077	-0.00457363	2021	0.0146078	0.0321191	-0.00358466	-20.2679
Deaths	Kazakhstan	Female	Age-standardized	High body-mass index	Percent	1990	0.0482143	0.0920254	-0.0035856	2021	0.0690639	0.127621	-0.00346367	43.2438
Deaths	Kazakhstan	Female	Age-standardized	Diet high in red meat	Percent	1990	0.136108	0.288214	-4.04153e-05	2021	0.136289	0.288701	-0.000108958	0.133653
Deaths	Kazakhstan	Female	Age-standardized	Low physical activity	Percent	1990	0.014647	0.026197	0.00282598	2021	0.0161656	0.029794	0.00306209	10.3679
Deaths	Kazakhstan	Female	Age-standardized	Smoking	Percent	1990	0.00951242	0.0126432	0.00676609	2021	0.00903958	0.0120571	0.00649866	-4.97067
Deaths	Kazakhstan	Female	Age-standardized	High fasting plasma glucose	Percent	1990	0.0206794	0.0482103	-0.00586341	2021	0.0385178	0.0925647	-0.0106765	86.2616
Deaths	Kyrgyzstan	Female	Age-standardized	Secondhand smoke	Percent	1990	0.0192462	0.0425949	-0.00463565	2021	0.0201186	0.0448525	-0.00487675	4.53264
Deaths	Kyrgyzstan	Female	Age-standardized	High body-mass index	Percent	1990	0.0422787	0.0847078	-0.00362995	2021	0.0613461	0.117799	-0.00410364	45.0993
Deaths	Kyrgyzstan	Female	Age-standardized	Alcohol use	Percent	1990	0.0150133	0.0237964	0.00818313	2021	0.0151262	0.022893	0.00792452	0.752111
Deaths	Kyrgyzstan	Female	Age-standardized	Diet high in red meat	Percent	1990	0.136152	0.288444	-3.00666e-05	2021	0.136237	0.288551	-7.28558e-05	0.0625478
Deaths	Kyrgyzstan	Female	Age-standardized	Smoking	Percent	1990	0.00559069	0.00774774	0.00392962	2021	0.00789703	0.0109954	0.00544501	41.2532
Deaths	Kyrgyzstan	Female	Age-standardized	High fasting plasma glucose	Percent	1990	0.0160047	0.0374492	-0.00435733	2021	0.0280538	0.0652556	-0.00719859	75.2852
Deaths	Kyrgyzstan	Female	Age-standardized	Low physical activity	Percent	1990	0.0127997	0.0234576	0.00252893	2021	0.0132708	0.0243982	0.00232312	3.6809
Deaths	Mongolia	Female	Age-standardized	Secondhand smoke	Percent	1990	0.0177259	0.0396074	-0.0040978	2021	0.0194803	0.0432414	-0.00480258	9.89728
Deaths	Mongolia	Female	Age-standardized	High body-mass index	Percent	1990	0.0328956	0.0666194	-0.003132	2021	0.0387844	0.0766826	-0.00312562	17.9015
Deaths	Mongolia	Female	Age-standardized	Alcohol use	Percent	1990	0.0185717	0.0305787	0.00920791	2021	0.0359944	0.0523693	0.0223296	93.8125
Deaths	Mongolia	Female	Age-standardized	Smoking	Percent	1990	0.00938471	0.0127483	0.0066475	2021	0.0108227	0.0149782	0.00754704	15.3225
Deaths	Mongolia	Female	Age-standardized	Low physical activity	Percent	1990	0.00920871	0.0179497	0.00181092	2021	0.00916087	0.0171716	0.00179605	-0.519464
Deaths	Mongolia	Female	Age-standardized	Diet high in red meat	Percent	1990	0.136161	0.287934	-1.2205e-05	2021	0.136207	0.288174	-4.27868e-05	0.0337685
Deaths	Mongolia	Female	Age-standardized	High fasting plasma glucose	Percent	1990	0.0130617	0.0307688	-0.00368753	2021	0.0238869	0.0570229	-0.00719569	82.8778
Deaths	Tajikistan	Female	Age-standardized	Secondhand smoke	Percent	1990	0.0179985	0.0394055	-0.00420354	2021	0.0101521	0.0227126	-0.00237904	-43.5948
Deaths	Tajikistan	Female	Age-standardized	High body-mass index	Percent	1990	0.0332463	0.0653099	-0.00338597	2021	0.0478371	0.0992868	-0.00394044	43.8869
Deaths	Tajikistan	Female	Age-standardized	Alcohol use	Percent	1990	0.00220664	0.00330096	0.00126483	2021	0.00175866	0.00276478	0.00103079	-20.3018
Deaths	Tajikistan	Female	Age-standardized	Diet high in red meat	Percent	1990	0.134373	0.284151	-4.60877e-05	2021	0.131035	0.28045	-5.39177e-05	-2.48424
Deaths	Tajikistan	Female	Age-standardized	Low physical activity	Percent	1990	0.0119758	0.0210077	0.00233026	2021	0.0125276	0.0233001	0.00230776	4.60778
Deaths	Tajikistan	Female	Age-standardized	Smoking	Percent	1990	0.00514055	0.00731716	0.00351312	2021	0.00362545	0.00487188	0.00250958	-29.4736
Deaths	Tajikistan	Female	Age-standardized	High fasting plasma glucose	Percent	1990	0.0236683	0.0544963	-0.00686646	2021	0.0353224	0.0805302	-0.0100197	49.2389
Deaths	Turkmenistan	Female	Age-standardized	Secondhand smoke	Percent	1990	0.0184509	0.0406937	-0.00428269	2021	0.0126914	0.0288612	-0.00315897	-31.2152
Deaths	Turkmenistan	Female	Age-standardized	High body-mass index	Percent	1990	0.0365905	0.0723213	-0.00268931	2021	0.0366845	0.0699722	-0.00416226	0.256829
Deaths	Turkmenistan	Female	Age-standardized	Alcohol use	Percent	1990	0.00896495	0.0173438	0.00307048	2021	0.0185131	0.0295694	0.00957417	106.505
Deaths	Turkmenistan	Female	Age-standardized	Diet high in red meat	Percent	1990	0.136062	0.288196	-2.88211e-05	2021	0.135915	0.287831	-8.00708e-05	-0.107791
Deaths	Turkmenistan	Female	Age-standardized	Low physical activity	Percent	1990	0.0124084	0.0225157	0.00220127	2021	0.0125115	0.0234026	0.00232278	0.83089
Deaths	Turkmenistan	Female	Age-standardized	Smoking	Percent	1990	0.00868848	0.0121942	0.00600411	2021	0.00648829	0.00908663	0.0044391	-25.3231
Deaths	Turkmenistan	Female	Age-standardized	High fasting plasma glucose	Percent	1990	0.016766	0.0391889	-0.00479793	2021	0.0322494	0.0757258	-0.00885676	92.3495
Deaths	Uzbekistan	Female	Age-standardized	Secondhand smoke	Percent	1990	0.0100227	0.0222404	-0.00237477	2021	0.0131294	0.0291032	-0.00314954	30.9962
Deaths	Uzbekistan	Female	Age-standardized	High body-mass index	Percent	1990	0.0415446	0.081935	-0.00325245	2021	0.0539732	0.107624	-0.00394171	29.9161
Deaths	Uzbekistan	Female	Age-standardized	Alcohol use	Percent	1990	0.00602378	0.0103364	0.00257761	2021	0.00806402	0.0120436	0.00463876	33.8699
Deaths	Uzbekistan	Female	Age-standardized	Diet high in red meat	Percent	1990	0.136052	0.288031	-8.4075e-05	2021	0.136056	0.288136	-5.72447e-05	0.00309738
Deaths	Uzbekistan	Female	Age-standardized	Low physical activity	Percent	1990	0.00974444	0.0185417	0.00174246	2021	0.0106343	0.0192064	0.00219498	9.13174
Deaths	Uzbekistan	Female	Age-standardized	Smoking	Percent	1990	0.00310498	0.00420279	0.00212664	2021	0.00422324	0.00579854	0.00294661	36.0151
Deaths	Uzbekistan	Female	Age-standardized	High fasting plasma glucose	Percent	1990	0.0146297	0.035738	-0.00431808	2021	0.0333504	0.0792126	-0.0093098	127.965
Deaths	Central Europe	Female	Age-standardized	Alcohol use	Percent	1990	0.0515065	0.0704983	0.0345791	2021	0.0513839	0.069546	0.0351161	-0.238002
Deaths	Central Europe	Female	Age-standardized	Diet high in red meat	Percent	1990	0.136273	0.288649	-4.35939e-05	2021	0.136391	0.28901	-5.78878e-05	0.0864907
Deaths	Central Europe	Female	Age-standardized	Secondhand smoke	Percent	1990	0.0155268	0.0349427	-0.00371326	2021	0.0107114	0.023892	-0.00259002	-31.0139
Deaths	Central Europe	Female	Age-standardized	High body-mass index	Percent	1990	0.0492451	0.0972406	-0.00284115	2021	0.0750677	0.14467	-0.00271173	52.4368
Deaths	Central Europe	Female	Age-standardized	Smoking	Percent	1990	0.0437332	0.0536941	0.0337248	2021	0.0405301	0.0503659	0.0312827	-7.32413
Deaths	Central Europe	Female	Age-standardized	High fasting plasma glucose	Percent	1990	0.0300281	0.0707892	-0.00852337	2021	0.0475775	0.111035	-0.0140763	58.443
Deaths	Central Europe	Female	Age-standardized	Low physical activity	Percent	1990	0.018594	0.0326229	0.00362177	2021	0.0210907	0.0369523	0.00435043	13.4272
Deaths	Albania	Female	Age-standardized	Secondhand smoke	Percent	1990	0.0192654	0.0421966	-0.00446004	2021	0.0189218	0.0421058	-0.00469052	-1.78335
Deaths	Albania	Female	Age-standardized	High body-mass index	Percent	1990	0.040103	0.0801949	-0.00343471	2021	0.0582786	0.115115	-0.00349818	45.3224
Deaths	Albania	Female	Age-standardized	Alcohol use	Percent	1990	0.00741387	0.0135917	0.00280987	2021	0.0142725	0.022728	0.00688482	92.51
Deaths	Albania	Female	Age-standardized	Smoking	Percent	1990	0.011516	0.0162065	0.00777937	2021	0.0169796	0.0233225	0.0121294	47.4442
Deaths	Albania	Female	Age-standardized	Diet high in red meat	Percent	1990	0.135993	0.288213	-0.000101771	2021	0.136502	0.289092	-7.27983e-05	0.373905
Deaths	Albania	Female	Age-standardized	Low physical activity	Percent	1990	0.0163156	0.0292583	0.00335194	2021	0.0175814	0.0321949	0.00361381	7.75871
Deaths	Albania	Female	Age-standardized	High fasting plasma glucose	Percent	1990	0.0188957	0.0438591	-0.00559404	2021	0.0314561	0.0730085	-0.00948039	66.472
Deaths	Bosnia and Herzegovina	Female	Age-standardized	Alcohol use	Percent	1990	0.0148492	0.0246634	0.00628673	2021	0.0224758	0.0330411	0.0142441	51.3602
Deaths	Bosnia and Herzegovina	Female	Age-standardized	Secondhand smoke	Percent	1990	0.01248	0.0275851	-0.0029695	2021	0.0131884	0.0302339	-0.00298662	5.67612
Deaths	Bosnia and Herzegovina	Female	Age-standardized	High body-mass index	Percent	1990	0.0412969	0.0856635	-0.00335928	2021	0.0772834	0.152969	-0.00270743	87.1407
Deaths	Bosnia and Herzegovina	Female	Age-standardized	Diet high in red meat	Percent	1990	0.127819	0.272215	-3.08932e-05	2021	0.134316	0.284965	-6.37238e-05	5.08332
Deaths	Bosnia and Herzegovina	Female	Age-standardized	Low physical activity	Percent	1990	0.0151865	0.0280406	0.00289728	2021	0.0182708	0.0333143	0.00390154	20.3093
Deaths	Bosnia and Herzegovina	Female	Age-standardized	Smoking	Percent	1990	0.0371961	0.0482194	0.027091	2021	0.0414646	0.0540185	0.031118	11.4758
Deaths	Bosnia and Herzegovina	Female	Age-standardized	High fasting plasma glucose	Percent	1990	0.0260275	0.0607484	-0.00747216	2021	0.0538017	0.12853	-0.0159158	106.711
Deaths	Bulgaria	Female	Age-standardized	Secondhand smoke	Percent	1990	0.0161522	0.0365757	-0.00387057	2021	0.0114142	0.0255388	-0.0026682	-29.3332
Deaths	Bulgaria	Female	Age-standardized	High body-mass index	Percent	1990	0.0426697	0.0845258	-0.00309783	2021	0.0637931	0.126346	-0.00261179	49.5043
Deaths	Bulgaria	Female	Age-standardized	Alcohol use	Percent	1990	0.0556647	0.0770462	0.0365188	2021	0.0651415	0.0869685	0.0457838	17.0249
Deaths	Bulgaria	Female	Age-standardized	Low physical activity	Percent	1990	0.0158492	0.0287476	0.00281823	2021	0.0173594	0.0323412	0.00376187	9.52843
Deaths	Bulgaria	Female	Age-standardized	Diet high in red meat	Percent	1990	0.136408	0.288816	-9.03106e-05	2021	0.136414	0.288979	-0.000109771	0.00484421
Deaths	Bulgaria	Female	Age-standardized	Smoking	Percent	1990	0.0507444	0.0649939	0.0371711	2021	0.0445733	0.0561411	0.0335548	-12.1612
Deaths	Bulgaria	Female	Age-standardized	High fasting plasma glucose	Percent	1990	0.0311009	0.0715852	-0.00947957	2021	0.043578	0.102187	-0.0127848	40.1184
Deaths	Croatia	Female	Age-standardized	Secondhand smoke	Percent	1990	0.0190476	0.0423237	-0.00464665	2021	0.0139972	0.0312801	-0.0032431	-26.5144
Deaths	Croatia	Female	Age-standardized	High body-mass index	Percent	1990	0.0517976	0.101151	-0.00286587	2021	0.0777708	0.149118	-0.00278074	50.1436
Deaths	Croatia	Female	Age-standardized	Alcohol use	Percent	1990	0.0551283	0.0806559	0.0330243	2021	0.0484349	0.072359	0.0305979	-12.1415
Deaths	Croatia	Female	Age-standardized	Low physical activity	Percent	1990	0.0179763	0.0325811	0.00380047	2021	0.0200593	0.0364897	0.00389432	11.5871
Deaths	Croatia	Female	Age-standardized	Diet high in red meat	Percent	1990	0.136173	0.288553	-6.08969e-05	2021	0.136408	0.289018	-5.65753e-05	0.172396
Deaths	Croatia	Female	Age-standardized	Smoking	Percent	1990	0.0502936	0.0642684	0.0385921	2021	0.0472112	0.0600213	0.0356483	-6.12881
Deaths	Croatia	Female	Age-standardized	High fasting plasma glucose	Percent	1990	0.029859	0.0709929	-0.00830737	2021	0.046798	0.107279	-0.0135892	56.7301
Deaths	Czechia	Female	Age-standardized	Secondhand smoke	Percent	1990	0.0135231	0.0302185	-0.00312284	2021	0.00961768	0.0216127	-0.00226149	-28.8798
Deaths	Czechia	Female	Age-standardized	High body-mass index	Percent	1990	0.0629261	0.127384	-0.00246686	2021	0.0751705	0.146312	-0.00266716	19.4584
Deaths	Czechia	Female	Age-standardized	Alcohol use	Percent	1990	0.075367	0.102618	0.0524204	2021	0.0755154	0.101982	0.0524672	0.196855
Deaths	Czechia	Female	Age-standardized	Diet high in red meat	Percent	1990	0.13654	0.289183	-5.58247e-06	2021	0.136413	0.288961	-6.21348e-05	-0.0930213
Deaths	Czechia	Female	Age-standardized	Low physical activity	Percent	1990	0.0197161	0.0367822	0.0036767	2021	0.02301	0.0405681	0.00466927	16.7067
Deaths	Czechia	Female	Age-standardized	Smoking	Percent	1990	0.0478384	0.0609929	0.035494	2021	0.0379604	0.0478629	0.0283819	-20.6487
Deaths	Czechia	Female	Age-standardized	High fasting plasma glucose	Percent	1990	0.0296854	0.0682405	-0.00885738	2021	0.0525441	0.121501	-0.015393	77.0034
Deaths	Hungary	Female	Age-standardized	Alcohol use	Percent	1990	0.0623735	0.0851094	0.042002	2021	0.050317	0.0701643	0.0332928	-19.3294
Deaths	Hungary	Female	Age-standardized	Diet high in red meat	Percent	1990	0.136484	0.288939	-3.92264e-05	2021	0.136467	0.289061	-9.27518e-05	-0.0123325
Deaths	Hungary	Female	Age-standardized	Secondhand smoke	Percent	1990	0.0138454	0.0306167	-0.00340052	2021	0.00909362	0.0201413	-0.00205519	-34.3204
Deaths	Hungary	Female	Age-standardized	High body-mass index	Percent	1990	0.0525319	0.101686	-0.00279109	2021	0.0786341	0.151726	-0.00285439	49.6882
Deaths	Hungary	Female	Age-standardized	Low physical activity	Percent	1990	0.0173656	0.0312308	0.00344069	2021	0.0199493	0.0367332	0.0038043	14.8779
Deaths	Hungary	Female	Age-standardized	Smoking	Percent	1990	0.0463802	0.0578626	0.0353416	2021	0.0394463	0.050178	0.0293277	-14.95
Deaths	Hungary	Female	Age-standardized	High fasting plasma glucose	Percent	1990	0.0277459	0.0636076	-0.00782287	2021	0.0441643	0.105285	-0.0120332	59.1745
Deaths	North Macedonia	Female	Age-standardized	Alcohol use	Percent	1990	0.037749	0.0556623	0.0209418	2021	0.0256335	0.0397899	0.0142238	-32.095
Deaths	North Macedonia	Female	Age-standardized	Secondhand smoke	Percent	1990	0.0196116	0.0429632	-0.00473107	2021	0.0181435	0.0401403	-0.00442012	-7.48589
Deaths	North Macedonia	Female	Age-standardized	High body-mass index	Percent	1990	0.0421745	0.083053	-0.00346281	2021	0.0759242	0.148505	-0.00264126	80.0241
Deaths	North Macedonia	Female	Age-standardized	Smoking	Percent	1990	0.0501835	0.0647686	0.0374004	2021	0.0442089	0.0558988	0.032984	-11.9056
Deaths	North Macedonia	Female	Age-standardized	Diet high in red meat	Percent	1990	0.13607	0.288126	-9.68313e-05	2021	0.135682	0.288228	-6.13636e-05	-0.284943
Deaths	North Macedonia	Female	Age-standardized	High fasting plasma glucose	Percent	1990	0.0299139	0.0696288	-0.00894143	2021	0.0530904	0.124096	-0.0148132	77.4773
Deaths	North Macedonia	Female	Age-standardized	Low physical activity	Percent	1990	0.0165199	0.0289132	0.00300562	2021	0.0192562	0.0337181	0.00372145	16.5639
Deaths	Montenegro	Female	Age-standardized	Alcohol use	Percent	1990	0.0398325	0.0606707	0.0226888	2021	0.0357513	0.051513	0.0212279	-10.246
Deaths	Montenegro	Female	Age-standardized	Secondhand smoke	Percent	1990	0.013186	0.0297608	-0.00301067	2021	0.0123213	0.0275842	-0.00310063	-6.55738
Deaths	Montenegro	Female	Age-standardized	High body-mass index	Percent	1990	0.0494652	0.0936031	-0.00271579	2021	0.0802976	0.154955	-0.00275307	62.3315
Deaths	Montenegro	Female	Age-standardized	Diet high in red meat	Percent	1990	0.13637	0.288762	-4.6307e-05	2021	0.136472	0.288996	-6.75614e-05	0.0751608
Deaths	Montenegro	Female	Age-standardized	Low physical activity	Percent	1990	0.0174278	0.0321259	0.00344033	2021	0.0195168	0.0349266	0.00399105	11.9865
Deaths	Montenegro	Female	Age-standardized	Smoking	Percent	1990	0.0604193	0.0764909	0.0454666	2021	0.0559729	0.0705967	0.0422218	-7.35924
Deaths	Montenegro	Female	Age-standardized	High fasting plasma glucose	Percent	1990	0.0355357	0.0813307	-0.0106084	2021	0.0529668	0.121066	-0.0150499	49.0524
Deaths	Poland	Female	Age-standardized	Alcohol use	Percent	1990	0.0475308	0.0673428	0.0290332	2021	0.0547052	0.0740336	0.0356902	15.0944
Deaths	Poland	Female	Age-standardized	Diet high in red meat	Percent	1990	0.136486	0.289024	-6.70368e-05	2021	0.136431	0.289181	-6.64784e-05	-0.0401807
Deaths	Poland	Female	Age-standardized	Secondhand smoke	Percent	1990	0.0170966	0.0391227	-0.00398135	2021	0.00877565	0.0198753	-0.00206286	-48.6701
Deaths	Poland	Female	Age-standardized	High body-mass index	Percent	1990	0.0497487	0.0991921	-0.0027104	2021	0.0750436	0.14744	-0.00276585	50.8452
Deaths	Poland	Female	Age-standardized	Low physical activity	Percent	1990	0.0203443	0.036257	0.00414563	2021	0.023305	0.0411673	0.00459027	14.5529
Deaths	Poland	Female	Age-standardized	Smoking	Percent	1990	0.0450425	0.0561975	0.0347896	2021	0.0411161	0.0510167	0.0308267	-8.71713
Deaths	Poland	Female	Age-standardized	High fasting plasma glucose	Percent	1990	0.0342932	0.0798693	-0.00961764	2021	0.0500435	0.117043	-0.0148205	45.9284
Deaths	Romania	Female	Age-standardized	Secondhand smoke	Percent	1990	0.0144356	0.0320368	-0.00354067	2021	0.0115866	0.0260353	-0.00280905	-19.7362
Deaths	Romania	Female	Age-standardized	High body-mass index	Percent	1990	0.036543	0.0764706	-0.00252276	2021	0.0664244	0.129662	-0.00226609	81.7705
Deaths	Romania	Female	Age-standardized	Alcohol use	Percent	1990	0.0518708	0.072182	0.0336305	2021	0.0539748	0.0744435	0.0359096	4.05614
Deaths	Romania	Female	Age-standardized	Diet high in red meat	Percent	1990	0.136402	0.288906	-0.000107131	2021	0.136517	0.289206	-5.89557e-05	0.0843708
Deaths	Romania	Female	Age-standardized	Low physical activity	Percent	1990	0.0193398	0.0345556	0.00383464	2021	0.021534	0.0388739	0.00417919	11.3453
Deaths	Romania	Female	Age-standardized	Smoking	Percent	1990	0.0334499	0.0434975	0.0241773	2021	0.0331843	0.0421073	0.0249364	-0.79408
Deaths	Romania	Female	Age-standardized	High fasting plasma glucose	Percent	1990	0.0236502	0.0555794	-0.00619951	2021	0.0434742	0.10032	-0.0131425	83.8216
Deaths	Serbia	Female	Age-standardized	Secondhand smoke	Percent	1990	0.0143139	0.0316395	-0.00350923	2021	0.0125524	0.0284968	-0.00305197	-12.3062
Deaths	Serbia	Female	Age-standardized	High body-mass index	Percent	1990	0.0515661	0.098868	-0.00341957	2021	0.0879626	0.16511	-0.00311315	70.5824
Deaths	Serbia	Female	Age-standardized	Alcohol use	Percent	1990	0.0272006	0.0424052	0.0132529	2021	0.0269252	0.0386001	0.0177312	-1.01263
Deaths	Serbia	Female	Age-standardized	Diet high in red meat	Percent	1990	0.136383	0.288933	-6.30801e-05	2021	0.13632	0.288855	-5.90849e-05	-0.0459816
Deaths	Serbia	Female	Age-standardized	Low physical activity	Percent	1990	0.0176819	0.031305	0.00328042	2021	0.0192409	0.0352666	0.00361391	8.81688
Deaths	Serbia	Female	Age-standardized	Smoking	Percent	1990	0.047759	0.0607269	0.0345658	2021	0.0552102	0.0699742	0.0419538	15.6016
Deaths	Serbia	Female	Age-standardized	High fasting plasma glucose	Percent	1990	0.0314168	0.0735189	-0.00871638	2021	0.0497861	0.116187	-0.0140529	58.4697
Deaths	Slovakia	Female	Age-standardized	Alcohol use	Percent	1990	0.0706275	0.0956935	0.0464618	2021	0.0587441	0.0810794	0.0375429	-16.8255
Deaths	Slovakia	Female	Age-standardized	Secondhand smoke	Percent	1990	0.0169656	0.0374627	-0.0040097	2021	0.0121069	0.0265232	-0.0028561	-28.6382
Deaths	Slovakia	Female	Age-standardized	High body-mass index	Percent	1990	0.061272	0.1227	-0.00227819	2021	0.0872555	0.16964	-0.00291904	42.4068
Deaths	Slovakia	Female	Age-standardized	Diet high in red meat	Percent	1990	0.13653	0.289216	-1.47302e-05	2021	0.136507	0.289236	-8.69694e-05	-0.0168206
Deaths	Slovakia	Female	Age-standardized	Low physical activity	Percent	1990	0.0146916	0.0267371	0.00300711	2021	0.0170994	0.0308224	0.00313549	16.3889
Deaths	Slovakia	Female	Age-standardized	Smoking	Percent	1990	0.0363686	0.0479778	0.0259672	2021	0.0311085	0.0403553	0.0231788	-14.4635
Deaths	Slovakia	Female	Age-standardized	High fasting plasma glucose	Percent	1990	0.029048	0.0686574	-0.00797319	2021	0.0441832	0.0982868	-0.0124057	52.1043
Deaths	Slovenia	Female	Age-standardized	Alcohol use	Percent	1990	0.0584952	0.088787	0.0332221	2021	0.0313901	0.0609934	0.0104495	-46.3373
Deaths	Slovenia	Female	Age-standardized	Diet high in red meat	Percent	1990	0.13652	0.289135	-1.56325e-05	2021	0.136521	0.289163	-8.05026e-05	0.000608782
Deaths	Slovenia	Female	Age-standardized	Secondhand smoke	Percent	1990	0.0145149	0.0324396	-0.00344568	2021	0.0100463	0.022909	-0.00218695	-30.7866
Deaths	Slovenia	Female	Age-standardized	High body-mass index	Percent	1990	0.054918	0.109099	-0.00253557	2021	0.0841593	0.163174	-0.0026884	53.2454
Deaths	Slovenia	Female	Age-standardized	Smoking	Percent	1990	0.0391152	0.0520936	0.0287827	2021	0.0380896	0.0483698	0.028483	-2.62212
Deaths	Slovenia	Female	Age-standardized	Low physical activity	Percent	1990	0.0173397	0.0310955	0.00343339	2021	0.0200079	0.0358454	0.00433688	15.3878
Deaths	Slovenia	Female	Age-standardized	High fasting plasma glucose	Percent	1990	0.0305357	0.0705919	-0.00883512	2021	0.0459075	0.104942	-0.0131484	50.3407
Deaths	Eastern Europe	Female	Age-standardized	Alcohol use	Percent	1990	0.0598901	0.0805364	0.0415328	2021	0.0514678	0.0707021	0.0324936	-14.063
Deaths	Eastern Europe	Female	Age-standardized	Secondhand smoke	Percent	1990	0.0193704	0.0429947	-0.00475325	2021	0.012336	0.0278051	-0.00277938	-36.315
Deaths	Eastern Europe	Female	Age-standardized	High body-mass index	Percent	1990	0.0450831	0.0871516	-0.00342722	2021	0.0776689	0.14681	-0.00315551	72.2793
Deaths	Eastern Europe	Female	Age-standardized	Diet high in red meat	Percent	1990	0.136311	0.28878	-4.23114e-05	2021	0.136202	0.288778	-5.00146e-05	-0.0797005
Deaths	Eastern Europe	Female	Age-standardized	Low physical activity	Percent	1990	0.0129513	0.0225652	0.00251152	2021	0.0150563	0.0272651	0.00285929	16.253
Deaths	Eastern Europe	Female	Age-standardized	Smoking	Percent	1990	0.0144767	0.0185601	0.0107455	2021	0.0185161	0.0231426	0.0143094	27.9032
Deaths	Eastern Europe	Female	Age-standardized	High fasting plasma glucose	Percent	1990	0.0200771	0.0472691	-0.00577219	2021	0.0325368	0.0761338	-0.00951124	62.0593
Deaths	Belarus	Female	Age-standardized	Alcohol use	Percent	1990	0.0735401	0.0994403	0.0501189	2021	0.0664826	0.0922398	0.043517	-9.59674
Deaths	Belarus	Female	Age-standardized	Diet high in red meat	Percent	1990	0.136487	0.289031	-2.44152e-06	2021	0.136515	0.289126	-6.75525e-05	0.0205744
Deaths	Belarus	Female	Age-standardized	Low physical activity	Percent	1990	0.0138797	0.0257944	0.0030221	2021	0.0159709	0.0290701	0.00306273	15.0666
Deaths	Belarus	Female	Age-standardized	Secondhand smoke	Percent	1990	0.0171516	0.0380751	-0.00392887	2021	0.0154087	0.0341913	-0.00370795	-10.162
Deaths	Belarus	Female	Age-standardized	High body-mass index	Percent	1990	0.0417165	0.0830498	-0.00310897	2021	0.0723364	0.136546	-0.00319358	73.4002
Deaths	Belarus	Female	Age-standardized	Smoking	Percent	1990	0.0217311	0.0295725	0.0154516	2021	0.0168447	0.0220249	0.0124358	-22.4857
Deaths	Belarus	Female	Age-standardized	High fasting plasma glucose	Percent	1990	0.0149136	0.0352013	-0.00406583	2021	0.0227514	0.0532621	-0.00627923	52.5547
Deaths	Estonia	Female	Age-standardized	Secondhand smoke	Percent	1990	0.0152807	0.0342529	-0.00371174	2021	0.00738043	0.0168814	-0.00155312	-51.7009
Deaths	Estonia	Female	Age-standardized	High body-mass index	Percent	1990	0.0552827	0.107807	-0.00257302	2021	0.0769387	0.145689	-0.00271918	39.1732
Deaths	Estonia	Female	Age-standardized	Alcohol use	Percent	1990	0.0572698	0.0817246	0.0361305	2021	0.070964	0.100741	0.0450084	23.9116
Deaths	Estonia	Female	Age-standardized	Diet high in red meat	Percent	1990	0.136452	0.289028	-8.86547e-06	2021	0.136288	0.288793	-7.80236e-05	-0.120436
Deaths	Estonia	Female	Age-standardized	Low physical activity	Percent	1990	0.0132846	0.0244102	0.00255873	2021	0.0165064	0.0295933	0.00314599	24.2521
Deaths	Estonia	Female	Age-standardized	Smoking	Percent	1990	0.0326799	0.0414202	0.0247104	2021	0.0333199	0.0421902	0.0253103	1.95836
Deaths	Estonia	Female	Age-standardized	High fasting plasma glucose	Percent	1990	0.019284	0.0463589	-0.00550233	2021	0.034177	0.078512	-0.00897744	77.2292
Deaths	Latvia	Female	Age-standardized	Secondhand smoke	Percent	1990	0.0193068	0.042936	-0.00461808	2021	0.0131042	0.0290927	-0.00299409	-32.1265
Deaths	Latvia	Female	Age-standardized	High body-mass index	Percent	1990	0.0554524	0.105967	-0.00295492	2021	0.0813547	0.155851	-0.00295992	46.7107
Deaths	Latvia	Female	Age-standardized	Alcohol use	Percent	1990	0.057042	0.0793888	0.0360507	2021	0.076706	0.105111	0.0523758	34.4727
Deaths	Latvia	Female	Age-standardized	Diet high in red meat	Percent	1990	0.136484	0.28908	-3.34031e-05	2021	0.136437	0.289011	-6.66278e-05	-0.0347442
Deaths	Latvia	Female	Age-standardized	Low physical activity	Percent	1990	0.0166109	0.0307377	0.00348639	2021	0.0185652	0.0336045	0.00374868	11.765
Deaths	Latvia	Female	Age-standardized	Smoking	Percent	1990	0.0269593	0.0354871	0.0196219	2021	0.0269418	0.0341809	0.0201259	-0.0651404
Deaths	Latvia	Female	Age-standardized	High fasting plasma glucose	Percent	1990	0.0196638	0.0461884	-0.00556979	2021	0.0350285	0.0821141	-0.0100023	78.1369
Deaths	Lithuania	Female	Age-standardized	Secondhand smoke	Percent	1990	0.0152447	0.0335088	-0.00345408	2021	0.00997749	0.0230127	-0.00231929	-34.5513
Deaths	Lithuania	Female	Age-standardized	High body-mass index	Percent	1990	0.0467913	0.0911833	-0.00323315	2021	0.0712087	0.137974	-0.00281076	52.1837
Deaths	Lithuania	Female	Age-standardized	Alcohol use	Percent	1990	0.0612751	0.0858482	0.0387603	2021	0.0724804	0.102143	0.0458189	18.2868
Deaths	Lithuania	Female	Age-standardized	Diet high in red meat	Percent	1990	0.136521	0.28915	-2.81013e-05	2021	0.136517	0.289199	-7.38973e-05	-0.00228261
Deaths	Lithuania	Female	Age-standardized	Low physical activity	Percent	1990	0.0170736	0.0304244	0.00330689	2021	0.0201892	0.0366206	0.00416271	18.2485
Deaths	Lithuania	Female	Age-standardized	Smoking	Percent	1990	0.0198797	0.0256613	0.014636	2021	0.0261972	0.0335475	0.0195601	31.7781
Deaths	Lithuania	Female	Age-standardized	High fasting plasma glucose	Percent	1990	0.017113	0.0395941	-0.00429851	2021	0.0269764	0.063668	-0.00764701	57.6364
Deaths	Republic of Moldova	Female	Age-standardized	Alcohol use	Percent	1990	0.0816312	0.109304	0.0543864	2021	0.0688108	0.0955631	0.0448585	-15.7053
Deaths	Republic of Moldova	Female	Age-standardized	Secondhand smoke	Percent	1990	0.0141903	0.0316929	-0.00340111	2021	0.0127085	0.0287381	-0.00295911	-10.4422
Deaths	Republic of Moldova	Female	Age-standardized	High body-mass index	Percent	1990	0.0520943	0.100752	-0.00348062	2021	0.0869335	0.16356	-0.0031024	66.877
Deaths	Republic of Moldova	Female	Age-standardized	Diet high in red meat	Percent	1990	0.13626	0.288661	-9.01481e-05	2021	0.135246	0.286888	-3.35755e-05	-0.744529
Deaths	Republic of Moldova	Female	Age-standardized	Low physical activity	Percent	1990	0.0139815	0.0261506	0.00270005	2021	0.0157576	0.02934	0.00336952	12.7039
Deaths	Republic of Moldova	Female	Age-standardized	Smoking	Percent	1990	0.0093806	0.0134383	0.00643489	2021	0.00953257	0.0127521	0.00668181	1.62005
Deaths	Republic of Moldova	Female	Age-standardized	High fasting plasma glucose	Percent	1990	0.0227932	0.0532693	-0.00639705	2021	0.0379311	0.0886812	-0.0112983	66.4144
Deaths	Russian Federation	Female	Age-standardized	Alcohol use	Percent	1990	0.0597145	0.0801806	0.0409094	2021	0.0496811	0.0691136	0.0311756	-16.8023
Deaths	Russian Federation	Female	Age-standardized	Secondhand smoke	Percent	1990	0.0185814	0.0413391	-0.00452523	2021	0.0122507	0.0277491	-0.00279475	-34.0703
Deaths	Russian Federation	Female	Age-standardized	High body-mass index	Percent	1990	0.04461	0.0861716	-0.00359171	2021	0.0785834	0.148452	-0.00325784	76.1565
Deaths	Russian Federation	Female	Age-standardized	Diet high in red meat	Percent	1990	0.136329	0.288797	-6.84276e-05	2021	0.136214	0.288399	-5.64261e-05	-0.0850158
Deaths	Russian Federation	Female	Age-standardized	Low physical activity	Percent	1990	0.0135295	0.0239808	0.00268712	2021	0.0155464	0.0285122	0.00296914	14.9073
Deaths	Russian Federation	Female	Age-standardized	Smoking	Percent	1990	0.0129444	0.0171169	0.00962751	2021	0.0197045	0.0250074	0.0150949	52.2241
Deaths	Russian Federation	Female	Age-standardized	High fasting plasma glucose	Percent	1990	0.0200014	0.0459659	-0.00578845	2021	0.0340033	0.0791718	-0.010093	70.004
Deaths	Ukraine	Female	Age-standardized	Secondhand smoke	Percent	1990	0.0216784	0.0485031	-0.00542029	2021	0.0121735	0.027231	-0.00287178	-43.845
Deaths	Ukraine	Female	Age-standardized	High body-mass index	Percent	1990	0.0449622	0.087887	-0.00315097	2021	0.0761512	0.145558	-0.00294218	69.3671
Deaths	Ukraine	Female	Age-standardized	Alcohol use	Percent	1990	0.0573773	0.0792563	0.0382657	2021	0.0500279	0.0705591	0.0308824	-12.8089
Deaths	Ukraine	Female	Age-standardized	Diet high in red meat	Percent	1990	0.136222	0.288207	-1.27811e-05	2021	0.13624	0.288675	-6.29693e-05	0.0135379
Deaths	Ukraine	Female	Age-standardized	Low physical activity	Percent	1990	0.0113213	0.0206491	0.00214869	2021	0.0128823	0.0238666	0.00257679	13.7878
Deaths	Ukraine	Female	Age-standardized	Smoking	Percent	1990	0.0155943	0.0207608	0.0111191	2021	0.0143632	0.0189475	0.010456	-7.89481
Deaths	Ukraine	Female	Age-standardized	High fasting plasma glucose	Percent	1990	0.0208217	0.050054	-0.00586941	2021	0.0294989	0.0693784	-0.00834226	41.6736
Deaths	High-income Asia Pacific	Female	Age-standardized	Secondhand smoke	Percent	1990	0.0203947	0.0446903	-0.00504735	2021	0.00997106	0.0222436	-0.00232133	-51.1096
Deaths	High-income Asia Pacific	Female	Age-standardized	High body-mass index	Percent	1990	0.0280371	0.0557558	-0.000761942	2021	0.038951	0.0785534	-0.00104869	38.9267
Deaths	High-income Asia Pacific	Female	Age-standardized	Low physical activity	Percent	1990	0.0267717	0.0475747	0.00533942	2021	0.0272547	0.0471597	0.0051355	1.80406
Deaths	High-income Asia Pacific	Female	Age-standardized	Alcohol use	Percent	1990	0.0842871	0.108399	0.0618834	2021	0.0723068	0.09229	0.0512622	-14.2137
Deaths	High-income Asia Pacific	Female	Age-standardized	Diet high in red meat	Percent	1990	0.134645	0.285237	-5.63023e-05	2021	0.134451	0.285696	-4.56364e-05	-0.143714
Deaths	High-income Asia Pacific	Female	Age-standardized	Smoking	Percent	1990	0.021352	0.0266035	0.0163213	2021	0.0164807	0.0211263	0.0121859	-22.8141
Deaths	High-income Asia Pacific	Female	Age-standardized	High fasting plasma glucose	Percent	1990	0.031604	0.072869	-0.00949973	2021	0.0357341	0.0823746	-0.0107455	13.0682
Deaths	Brunei Darussalam	Female	Age-standardized	Secondhand smoke	Percent	1990	0.0170195	0.0373294	-0.00424787	2021	0.00904396	0.0204008	-0.00216465	-46.8611
Deaths	Brunei Darussalam	Female	Age-standardized	High body-mass index	Percent	1990	0.0328912	0.0665143	-0.00094845	2021	0.0533201	0.104174	-0.00151513	62.1108
Deaths	Brunei Darussalam	Female	Age-standardized	Alcohol use	Percent	1990	0.00646242	0.00886105	0.00433252	2021	0.00331684	0.00529488	0.00069435	-48.6748
Deaths	Brunei Darussalam	Female	Age-standardized	Diet high in red meat	Percent	1990	0.136267	0.288604	-6.9332e-05	2021	0.135236	0.286622	-8.11976e-05	-0.756602
Deaths	Brunei Darussalam	Female	Age-standardized	Low physical activity	Percent	1990	0.0234447	0.0427575	0.00506104	2021	0.02392	0.0435423	0.00453544	2.02724
Deaths	Brunei Darussalam	Female	Age-standardized	Smoking	Percent	1990	0.0188822	0.0256698	0.0134282	2021	0.0136757	0.0184497	0.00920104	-27.5737
Deaths	Brunei Darussalam	Female	Age-standardized	High fasting plasma glucose	Percent	1990	0.0419783	0.0966182	-0.0118489	2021	0.0513188	0.11863	-0.0153986	22.2506
Deaths	Singapore	Female	Age-standardized	Secondhand smoke	Percent	1990	0.0103647	0.0229873	-0.00244675	2021	0.00685024	0.0151469	-0.00162099	-33.9082
Deaths	Singapore	Female	Age-standardized	High body-mass index	Percent	1990	0.0264162	0.0530346	-0.000674529	2021	0.0553171	0.112203	-0.00137932	109.406
Deaths	Singapore	Female	Age-standardized	Alcohol use	Percent	1990	0.0199749	0.0280948	0.0127424	2021	0.0222102	0.0316642	0.0141946	11.1905
Deaths	Singapore	Female	Age-standardized	Low physical activity	Percent	1990	0.0213758	0.0392397	0.00400436	2021	0.0222144	0.0400102	0.00449023	3.92309
Deaths	Singapore	Female	Age-standardized	Diet high in red meat	Percent	1990	0.136381	0.288882	-0.00010071	2021	0.135898	0.287874	-9.63866e-05	-0.354491
Deaths	Singapore	Female	Age-standardized	Smoking	Percent	1990	0.0143447	0.0196793	0.0099444	2021	0.010054	0.0138128	0.00717349	-29.9113
Deaths	Singapore	Female	Age-standardized	High fasting plasma glucose	Percent	1990	0.043336	0.0982153	-0.0121066	2021	0.0472554	0.10905	-0.0139518	9.04422
Deaths	Western Europe	Female	Age-standardized	Secondhand smoke	Percent	1990	0.0117575	0.0263948	-0.0028254	2021	0.0070946	0.0159869	-0.00164887	-39.6587
Deaths	Western Europe	Female	Age-standardized	High body-mass index	Percent	1990	0.0437892	0.087334	-0.0025983	2021	0.0610121	0.119704	-0.00243573	39.3314
Deaths	Western Europe	Female	Age-standardized	Low physical activity	Percent	1990	0.0255819	0.0443549	0.0051463	2021	0.0261688	0.0457165	0.00517992	2.29416
Deaths	Western Europe	Female	Age-standardized	Smoking	Percent	1990	0.0473316	0.0579106	0.0362301	2021	0.0393393	0.0484915	0.0302074	-16.8859
Deaths	Western Europe	Female	Age-standardized	High fasting plasma glucose	Percent	1990	0.0244242	0.0578308	-0.00702212	2021	0.036237	0.086261	-0.0100249	48.3653
Deaths	Western Europe	Female	Age-standardized	Alcohol use	Percent	1990	0.0961346	0.118013	0.0732523	2021	0.085366	0.10736	0.0620611	-11.2015
Deaths	Western Europe	Female	Age-standardized	Diet high in red meat	Percent	1990	0.136416	0.289023	-5.54716e-05	2021	0.13637	0.288806	-6.78299e-05	-0.0338957
Deaths	Cyprus	Female	Age-standardized	Secondhand smoke	Percent	1990	0.0144843	0.0324149	-0.00353859	2021	0.0130295	0.0290581	-0.00309673	-10.0439
Deaths	Cyprus	Female	Age-standardized	High body-mass index	Percent	1990	0.039096	0.0784574	-0.00148896	2021	0.0671553	0.131216	-0.00228678	71.77
Deaths	Cyprus	Female	Age-standardized	Low physical activity	Percent	1990	0.0231551	0.0426753	0.00414642	2021	0.0245829	0.044924	0.00467454	6.16629
Deaths	Cyprus	Female	Age-standardized	Alcohol use	Percent	1990	0.0577165	0.0750013	0.0403735	2021	0.051849	0.0693835	0.0336035	-10.166
Deaths	Cyprus	Female	Age-standardized	Diet high in red meat	Percent	1990	0.136616	0.289331	-3.01915e-05	2021	0.136628	0.289394	-8.13782e-05	0.00882267
Deaths	Cyprus	Female	Age-standardized	Smoking	Percent	1990	0.0344629	0.0453044	0.0246841	2021	0.0293696	0.0383149	0.021937	-14.7791
Deaths	Cyprus	Female	Age-standardized	High fasting plasma glucose	Percent	1990	0.0347016	0.0835561	-0.00898734	2021	0.0432567	0.102059	-0.0118258	24.6534
Deaths	Greece	Female	Age-standardized	Alcohol use	Percent	1990	0.073936	0.0931112	0.0545127	2021	0.058153	0.0782407	0.037766	-21.3468
Deaths	Greece	Female	Age-standardized	Diet high in red meat	Percent	1990	0.136434	0.288952	-9.58355e-06	2021	0.136541	0.289184	-0.00011618	0.0787065
Deaths	Greece	Female	Age-standardized	Secondhand smoke	Percent	1990	0.0169556	0.037348	-0.00419026	2021	0.0100299	0.0224932	-0.00236927	-40.8461
Deaths	Greece	Female	Age-standardized	High body-mass index	Percent	1990	0.0447739	0.0902926	-0.00254348	2021	0.0673381	0.133151	-0.00254098	50.3958
Deaths	Greece	Female	Age-standardized	Low physical activity	Percent	1990	0.0194105	0.0345424	0.00374595	2021	0.0207012	0.0378774	0.00406191	6.64971
Deaths	Greece	Female	Age-standardized	Smoking	Percent	1990	0.0387555	0.0475543	0.0299077	2021	0.0488229	0.0618253	0.0368391	25.9768
Deaths	Greece	Female	Age-standardized	High fasting plasma glucose	Percent	1990	0.026657	0.0611731	-0.00746885	2021	0.034496	0.0804889	-0.0102011	29.4069
Deaths	Israel	Female	Age-standardized	Alcohol use	Percent	1990	0.0231255	0.036529	0.0128413	2021	0.0341283	0.0497067	0.0198547	47.5786
Deaths	Israel	Female	Age-standardized	Diet high in red meat	Percent	1990	0.136356	0.288744	-0.000119993	2021	0.136459	0.289039	-6.48119e-05	0.0760617
Deaths	Israel	Female	Age-standardized	Secondhand smoke	Percent	1990	0.0121999	0.0273944	-0.00294834	2021	0.00735658	0.0166965	-0.00160033	-39.6997
Deaths	Israel	Female	Age-standardized	High body-mass index	Percent	1990	0.0466751	0.0944321	-0.00316496	2021	0.0662017	0.129796	-0.00254415	41.835
Deaths	Israel	Female	Age-standardized	Low physical activity	Percent	1990	0.0223925	0.0407426	0.00430379	2021	0.0240066	0.0441895	0.00460003	7.20789
Deaths	Israel	Female	Age-standardized	Smoking	Percent	1990	0.0419411	0.053642	0.0302684	2021	0.028311	0.0363832	0.0206502	-32.4981
Deaths	Israel	Female	Age-standardized	High fasting plasma glucose	Percent	1990	0.0294665	0.0700391	-0.00841133	2021	0.0481248	0.112982	-0.0132301	63.3202
Deaths	North Africa and Middle East	Female	Age-standardized	Secondhand smoke	Percent	1990	0.0173738	0.0387141	-0.00425612	2021	0.0156028	0.0348688	-0.00374067	-10.1931
Deaths	North Africa and Middle East	Female	Age-standardized	High body-mass index	Percent	1990	0.0365034	0.0715636	-0.0037889	2021	0.0643248	0.11787	-0.00465594	76.2161
Deaths	North Africa and Middle East	Female	Age-standardized	Alcohol use	Percent	1990	0.00152154	0.00228313	0.000887334	2021	0.00129784	0.00194342	0.000792743	-14.7026
Deaths	North Africa and Middle East	Female	Age-standardized	Low physical activity	Percent	1990	0.028631	0.0503043	0.00566299	2021	0.0294364	0.0520948	0.00597346	2.81274
Deaths	North Africa and Middle East	Female	Age-standardized	Diet high in red meat	Percent	1990	0.131562	0.279629	-4.98524e-05	2021	0.129254	0.274883	-4.37823e-05	-1.75425
Deaths	North Africa and Middle East	Female	Age-standardized	Smoking	Percent	1990	0.00955194	0.0122434	0.007209	2021	0.00938469	0.012155	0.00684085	-1.75089
Deaths	North Africa and Middle East	Female	Age-standardized	High fasting plasma glucose	Percent	1990	0.0296237	0.0694245	-0.00862799	2021	0.053655	0.124507	-0.0157283	81.1217
Deaths	Bahrain	Female	Age-standardized	Secondhand smoke	Percent	1990	0.0121431	0.0273169	-0.00275238	2021	0.012364	0.027129	-0.00298009	1.81933
Deaths	Bahrain	Female	Age-standardized	High body-mass index	Percent	1990	0.0586462	0.116278	-0.00310763	2021	0.0857154	0.160993	-0.00499601	46.1568
Deaths	Bahrain	Female	Age-standardized	Low physical activity	Percent	1990	0.0306333	0.0542799	0.00586719	2021	0.0314622	0.0568966	0.0065083	2.70578
Deaths	Bahrain	Female	Age-standardized	Alcohol use	Percent	1990	0.00169775	0.00250761	0.00101329	2021	0.000789491	0.00117292	0.000470372	-53.4979
Deaths	Bahrain	Female	Age-standardized	Diet high in red meat	Percent	1990	0.133928	0.283012	-3.21227e-05	2021	0.133981	0.285076	-5.13003e-05	0.0392514
Deaths	Bahrain	Female	Age-standardized	Smoking	Percent	1990	0.0133655	0.018031	0.00952848	2021	0.00936833	0.0131571	0.00646063	-29.9064
Deaths	Bahrain	Female	Age-standardized	High fasting plasma glucose	Percent	1990	0.0492292	0.114693	-0.0134074	2021	0.0731405	0.166316	-0.0238015	48.5712
Deaths	Egypt	Female	Age-standardized	Secondhand smoke	Percent	1990	0.0183417	0.0411442	-0.00455223	2021	0.016532	0.0370477	-0.00392626	-9.86685
Deaths	Egypt	Female	Age-standardized	High body-mass index	Percent	1990	0.034954	0.0725165	-0.00479862	2021	0.0903378	0.168091	-0.00359136	158.448
Deaths	Egypt	Female	Age-standardized	Alcohol use	Percent	1990	0.000331842	0.00055851	0.000160596	2021	0.000302869	0.00047854	0.000169843	-8.73105
Deaths	Egypt	Female	Age-standardized	Low physical activity	Percent	1990	0.0302519	0.0531403	0.00584388	2021	0.0297258	0.0533284	0.00595445	-1.73908
Deaths	Egypt	Female	Age-standardized	Diet high in red meat	Percent	1990	0.131815	0.280381	-4.11483e-05	2021	0.133486	0.283433	-6.11809e-05	1.26795
Deaths	Egypt	Female	Age-standardized	Smoking	Percent	1990	0.00199042	0.00272251	0.001353	2021	0.00196284	0.00270171	0.0013938	-1.38556
Deaths	Egypt	Female	Age-standardized	High fasting plasma glucose	Percent	1990	0.0187107	0.0448053	-0.0052667	2021	0.0517426	0.121055	-0.014853	176.54
Deaths	Iran (Islamic Republic of)	Female	Age-standardized	Alcohol use	Percent	1990	4.90631e-07	3.13988e-06	-4.13425e-09	2021	0.000910153	0.00144944	0.00050268	185407
Deaths	Iran (Islamic Republic of)	Female	Age-standardized	Secondhand smoke	Percent	1990	0.0108467	0.0244595	-0.00240889	2021	0.0115504	0.0256786	-0.00291614	6.48776
Deaths	Iran (Islamic Republic of)	Female	Age-standardized	High body-mass index	Percent	1990	0.0244316	0.0531843	-0.00398712	2021	0.052986	0.101525	-0.00452822	116.875
Deaths	Iran (Islamic Republic of)	Female	Age-standardized	Diet high in red meat	Percent	1990	0.132023	0.279783	-3.82225e-05	2021	0.12714	0.271989	-2.77664e-05	-3.69828
Deaths	Iran (Islamic Republic of)	Female	Age-standardized	Low physical activity	Percent	1990	0.0279299	0.0484656	0.00545244	2021	0.0288558	0.051867	0.0057271	3.31534
Deaths	Iran (Islamic Republic of)	Female	Age-standardized	Smoking	Percent	1990	0.00858382	0.0117183	0.00590231	2021	0.00841631	0.0111312	0.00585803	-1.9514
Deaths	Iran (Islamic Republic of)	Female	Age-standardized	High fasting plasma glucose	Percent	1990	0.0250395	0.0578378	-0.00716892	2021	0.0451162	0.105118	-0.012116	80.1798
Deaths	Iraq	Female	Age-standardized	Alcohol use	Percent	1990	0.00210781	0.00306685	0.00129525	2021	0.00143656	0.00212334	0.000904683	-31.8459
Deaths	Iraq	Female	Age-standardized	Diet high in red meat	Percent	1990	0.120729	0.259004	-1.25333e-05	2021	0.0989189	0.215564	-9.37584e-06	-18.0651
Deaths	Iraq	Female	Age-standardized	Secondhand smoke	Percent	1990	0.0226889	0.0507234	-0.00565375	2021	0.0191032	0.041823	-0.00476968	-15.8041
Deaths	Iraq	Female	Age-standardized	High body-mass index	Percent	1990	0.0384361	0.0776322	-0.00339482	2021	0.0502627	0.100624	-0.0050768	30.7696
Deaths	Iraq	Female	Age-standardized	Low physical activity	Percent	1990	0.0329706	0.0575879	0.00677484	2021	0.0333272	0.0590537	0.00658578	1.08144
Deaths	Iraq	Female	Age-standardized	Smoking	Percent	1990	0.0135512	0.0186961	0.00957601	2021	0.00980048	0.013162	0.00686442	-27.678
Deaths	Iraq	Female	Age-standardized	High fasting plasma glucose	Percent	1990	0.046991	0.107658	-0.0148374	2021	0.0685055	0.159585	-0.0199738	45.7845
Deaths	Jordan	Female	Age-standardized	Secondhand smoke	Percent	1990	0.0227084	0.0502563	-0.00553056	2021	0.0194938	0.0435402	-0.00471638	-14.1559
Deaths	Jordan	Female	Age-standardized	High body-mass index	Percent	1990	0.0583455	0.114195	-0.00286893	2021	0.0907936	0.166962	-0.00409036	55.6138
Deaths	Jordan	Female	Age-standardized	Alcohol use	Percent	1990	0.000336862	0.00052908	0.000188005	2021	0.000308391	0.000470989	0.00017748	-8.45188
Deaths	Jordan	Female	Age-standardized	Diet high in red meat	Percent	1990	0.134313	0.284229	-4.65346e-05	2021	0.132868	0.28312	-4.26306e-05	-1.07548
Deaths	Jordan	Female	Age-standardized	Low physical activity	Percent	1990	0.0243954	0.0443823	0.00508543	2021	0.0257216	0.0450132	0.00531787	5.43625
Deaths	Jordan	Female	Age-standardized	Smoking	Percent	1990	0.0164845	0.0227596	0.0113634	2021	0.0152403	0.0201052	0.0111435	-7.54736
Deaths	Jordan	Female	Age-standardized	High fasting plasma glucose	Percent	1990	0.0475754	0.11344	-0.0135621	2021	0.0688136	0.157673	-0.020698	44.6411
Deaths	Kuwait	Female	Age-standardized	Secondhand smoke	Percent	1990	0.020291	0.0446496	-0.00499769	2021	0.0173373	0.0387832	-0.00403336	-14.5563
Deaths	Kuwait	Female	Age-standardized	High body-mass index	Percent	1990	0.0702869	0.131862	-0.00392284	2021	0.0943756	0.176548	-0.00429413	34.272
Deaths	Kuwait	Female	Age-standardized	Alcohol use	Percent	1990	0	0	0	2021	6.22004e-05	0.000170337	9.92202e-07	#DIV/0!
Deaths	Kuwait	Female	Age-standardized	Diet high in red meat	Percent	1990	0.136524	0.289158	-4.39522e-05	2021	0.135722	0.28766	-7.05156e-05	-0.587564
Deaths	Kuwait	Female	Age-standardized	Low physical activity	Percent	1990	0.0435217	0.0779356	0.00900499	2021	0.043726	0.0763646	0.00892472	0.46953
Deaths	Kuwait	Female	Age-standardized	Smoking	Percent	1990	0.00862779	0.0120163	0.00589703	2021	0.00629605	0.00859626	0.00437871	-27.0259
Deaths	Kuwait	Female	Age-standardized	High fasting plasma glucose	Percent	1990	0.0466396	0.110991	-0.0128226	2021	0.0603924	0.138631	-0.0172932	29.4873
Deaths	Lebanon	Female	Age-standardized	Secondhand smoke	Percent	1990	0.0126756	0.0285505	-0.0031052	2021	0.0156492	0.0340288	-0.00368497	23.4595
Deaths	Lebanon	Female	Age-standardized	High body-mass index	Percent	1990	0.0554371	0.104629	-0.0032957	2021	0.0753945	0.145431	-0.00361656	36
Deaths	Lebanon	Female	Age-standardized	Alcohol use	Percent	1990	0.00441472	0.00762891	0.00196697	2021	0.0030333	0.00545757	0.00139723	-31.2911
Deaths	Lebanon	Female	Age-standardized	Diet high in red meat	Percent	1990	0.135966	0.287951	-6.74797e-05	2021	0.136099	0.288552	-7.82179e-05	0.0981929
Deaths	Lebanon	Female	Age-standardized	Low physical activity	Percent	1990	0.0231222	0.0421433	0.00428436	2021	0.0236472	0.0424625	0.00483479	2.27058
Deaths	Lebanon	Female	Age-standardized	Smoking	Percent	1990	0.0363894	0.0481441	0.026621	2021	0.0453419	0.0568106	0.0330617	24.602
Deaths	Lebanon	Female	Age-standardized	High fasting plasma glucose	Percent	1990	0.0384599	0.0902899	-0.0109536	2021	0.0590583	0.136327	-0.0168518	53.5581
Deaths	Palestine	Female	Age-standardized	Secondhand smoke	Percent	1990	0.0193859	0.0427801	-0.00476266	2021	0.0180411	0.0402954	-0.00425483	-6.93735
Deaths	Palestine	Female	Age-standardized	High body-mass index	Percent	1990	0.0536553	0.102122	-0.00409037	2021	0.083411	0.156073	-0.0040706	55.457
Deaths	Palestine	Female	Age-standardized	Alcohol use	Percent	1990	0.00149125	0.00231987	0.000746777	2021	0.00112496	0.00169299	0.000659478	-24.563
Deaths	Palestine	Female	Age-standardized	Diet high in red meat	Percent	1990	0.126264	0.267404	-1.25775e-05	2021	0.118782	0.256545	-1.17442e-05	-5.92517
Deaths	Palestine	Female	Age-standardized	Low physical activity	Percent	1990	0.0347998	0.0620935	0.0070554	2021	0.0360618	0.0640387	0.00713878	3.62668
Deaths	Palestine	Female	Age-standardized	Smoking	Percent	1990	0.00731875	0.00977383	0.00506365	2021	0.00605007	0.00833533	0.00407382	-17.3346
Deaths	Palestine	Female	Age-standardized	High fasting plasma glucose	Percent	1990	0.033243	0.0794714	-0.00915036	2021	0.0522027	0.123073	-0.0143007	57.0338
Deaths	Oman	Female	Age-standardized	Secondhand smoke	Percent	1990	0.0112263	0.0249251	-0.00279597	2021	0.00979223	0.0221634	-0.00231101	-12.7743
Deaths	Oman	Female	Age-standardized	High body-mass index	Percent	1990	0.0429559	0.0847909	-0.00315163	2021	0.0930821	0.171938	-0.0035876	116.692
Deaths	Oman	Female	Age-standardized	Alcohol use	Percent	1990	0.000340767	0.000662505	0.000110307	2021	0.000325809	0.000603463	0.000133082	-4.38962
Deaths	Oman	Female	Age-standardized	Diet high in red meat	Percent	1990	0.136347	0.288923	-6.12193e-05	2021	0.136441	0.289124	-7.87363e-05	0.0693516
Deaths	Oman	Female	Age-standardized	Low physical activity	Percent	1990	0.0303392	0.0546664	0.0060551	2021	0.0314337	0.0561954	0.00619752	3.60759
Deaths	Oman	Female	Age-standardized	Smoking	Percent	1990	0.00659581	0.0087117	0.00467204	2021	0.00506093	0.00687587	0.00351092	-23.2705
Deaths	Oman	Female	Age-standardized	High fasting plasma glucose	Percent	1990	0.0317374	0.0757885	-0.00874118	2021	0.0586148	0.134879	-0.0163711	84.687
Deaths	Qatar	Female	Age-standardized	Secondhand smoke	Percent	1990	0.0133759	0.0298165	-0.00305057	2021	0.0138293	0.0308122	-0.00313878	3.38987
Deaths	Qatar	Female	Age-standardized	High body-mass index	Percent	1990	0.0580503	0.115675	-0.00204735	2021	0.109868	0.205204	-0.00377579	89.2644
Deaths	Qatar	Female	Age-standardized	Alcohol use	Percent	1990	0.000609301	0.00107183	0.000279328	2021	0.000429385	0.00075701	0.00020828	-29.5283
Deaths	Qatar	Female	Age-standardized	Diet high in red meat	Percent	1990	0.135106	0.288085	-4.64576e-05	2021	0.135377	0.287322	-4.26733e-05	0.200294
Deaths	Qatar	Female	Age-standardized	Low physical activity	Percent	1990	0.0352553	0.062524	0.00712139	2021	0.0366696	0.0640762	0.00760142	4.01165
Deaths	Qatar	Female	Age-standardized	Smoking	Percent	1990	0.003806	0.00564527	0.00255135	2021	0.00301456	0.00402145	0.0020762	-20.7945
Deaths	Qatar	Female	Age-standardized	High fasting plasma glucose	Percent	1990	0.052836	0.123816	-0.0145798	2021	0.0889795	0.200537	-0.0273354	68.407
Deaths	Saudi Arabia	Female	Age-standardized	Secondhand smoke	Percent	1990	0.0108885	0.0242259	-0.00256775	2021	0.0128469	0.0289395	-0.00311841	17.9856
Deaths	Saudi Arabia	Female	Age-standardized	High body-mass index	Percent	1990	0.029061	0.0619122	-0.00406791	2021	0.0578346	0.106717	-0.00517772	99.011
Deaths	Saudi Arabia	Female	Age-standardized	Alcohol use	Percent	1990	0.000149854	0.000295021	2.36415e-05	2021	8.14764e-05	0.000193165	7.63416e-06	-45.6297
Deaths	Saudi Arabia	Female	Age-standardized	Diet high in red meat	Percent	1990	0.13332	0.28216	-5.47592e-05	2021	0.131133	0.277734	-2.39175e-05	-1.64062
Deaths	Saudi Arabia	Female	Age-standardized	Low physical activity	Percent	1990	0.0276265	0.0480149	0.0053733	2021	0.0305168	0.0539564	0.00597057	10.462
Deaths	Saudi Arabia	Female	Age-standardized	Smoking	Percent	1990	0.00405062	0.00570792	0.00280888	2021	0.00443365	0.00608686	0.00306627	9.45606
Deaths	Saudi Arabia	Female	Age-standardized	High fasting plasma glucose	Percent	1990	0.0346894	0.0799054	-0.0102316	2021	0.0606157	0.140173	-0.0170238	74.7386
Deaths	Syrian Arab Republic	Female	Age-standardized	Secondhand smoke	Percent	1990	0.0219997	0.0487922	-0.00563896	2021	0.0161089	0.0359235	-0.00394568	-26.7767
Deaths	Syrian Arab Republic	Female	Age-standardized	High body-mass index	Percent	1990	0.0360342	0.0745286	-0.00437281	2021	0.0684197	0.126915	-0.00509883	89.8743
Deaths	Syrian Arab Republic	Female	Age-standardized	Alcohol use	Percent	1990	0.00171392	0.00271159	0.000963582	2021	0.000864718	0.00158393	0.000329129	-49.5473
Deaths	Syrian Arab Republic	Female	Age-standardized	Low physical activity	Percent	1990	0.028056	0.0510772	0.00573927	2021	0.0297912	0.0529869	0.00625543	6.18495
Deaths	Syrian Arab Republic	Female	Age-standardized	Diet high in red meat	Percent	1990	0.134878	0.285392	-7.90814e-05	2021	0.132656	0.279922	-6.20891e-05	-1.64726
Deaths	Syrian Arab Republic	Female	Age-standardized	Smoking	Percent	1990	0.0124756	0.0173641	0.00887089	2021	0.00871368	0.0121422	0.0059381	-30.1544
Deaths	Syrian Arab Republic	Female	Age-standardized	High fasting plasma glucose	Percent	1990	0.0297869	0.0694188	-0.00818791	2021	0.0497701	0.115111	-0.0148338	67.0871
Deaths	Turkey	Female	Age-standardized	Secondhand smoke	Percent	1990	0.0215875	0.0478701	-0.00536334	2021	0.0162885	0.036211	-0.00366949	-24.5466
Deaths	Turkey	Female	Age-standardized	High body-mass index	Percent	1990	0.0558561	0.10964	-0.00373263	2021	0.0662451	0.130381	-0.00458149	18.5995
Deaths	Turkey	Female	Age-standardized	Alcohol use	Percent	1990	0.00592508	0.00915599	0.0031336	2021	0.00432034	0.00656866	0.00251055	-27.084
Deaths	Turkey	Female	Age-standardized	Low physical activity	Percent	1990	0.0232621	0.0404076	0.00462219	2021	0.0254885	0.0455199	0.00530144	9.57085
Deaths	Turkey	Female	Age-standardized	Diet high in red meat	Percent	1990	0.134302	0.284618	-4.57809e-05	2021	0.133263	0.28172	-4.4414e-05	-0.773046
Deaths	Turkey	Female	Age-standardized	Smoking	Percent	1990	0.0225362	0.0300486	0.0161349	2021	0.0229249	0.0296992	0.0168094	1.72452
Deaths	Turkey	Female	Age-standardized	High fasting plasma glucose	Percent	1990	0.0271121	0.0633227	-0.00757751	2021	0.0495767	0.116162	-0.0150471	82.8579
Deaths	United Arab Emirates	Female	Age-standardized	Alcohol use	Percent	1990	0.00525876	0.0104424	0.00178266	2021	0.00235357	0.00505851	0.000693839	-55.2448
Deaths	United Arab Emirates	Female	Age-standardized	Secondhand smoke	Percent	1990	0.014713	0.0329672	-0.00362241	2021	0.0120888	0.0271486	-0.00284612	-17.8357
Deaths	United Arab Emirates	Female	Age-standardized	High body-mass index	Percent	1990	0.0558285	0.111842	-0.00207705	2021	0.114888	0.210397	-0.00394298	105.787
Deaths	United Arab Emirates	Female	Age-standardized	Low physical activity	Percent	1990	0.0273322	0.0480625	0.00558716	2021	0.0304726	0.056371	0.00604685	11.4897
Deaths	United Arab Emirates	Female	Age-standardized	Diet high in red meat	Percent	1990	0.136107	0.28836	-1.5671e-05	2021	0.135643	0.287264	-6.43465e-05	-0.341321
Deaths	United Arab Emirates	Female	Age-standardized	Smoking	Percent	1990	0.00807578	0.0112272	0.00558192	2021	0.00498206	0.00682935	0.00344313	-38.3086
Deaths	United Arab Emirates	Female	Age-standardized	High fasting plasma glucose	Percent	1990	0.0524415	0.123219	-0.015096	2021	0.0830818	0.182758	-0.0242772	58.4276
Deaths	Yemen	Female	Age-standardized	Secondhand smoke	Percent	1990	0.0153744	0.0339527	-0.00355799	2021	0.0158125	0.035373	-0.00378259	2.84942
Deaths	Yemen	Female	Age-standardized	High body-mass index	Percent	1990	0.0198293	0.0433144	-0.00322261	2021	0.0289854	0.0593608	-0.00337704	46.1747
Deaths	Yemen	Female	Age-standardized	Alcohol use	Percent	1990	0.0015896	0.00244561	0.000931069	2021	0.000437152	0.000782075	0.000212373	-72.4993
Deaths	Yemen	Female	Age-standardized	Diet high in red meat	Percent	1990	0.121416	0.257655	-1.13326e-05	2021	0.122347	0.2587	-1.63102e-05	0.766756
Deaths	Yemen	Female	Age-standardized	Low physical activity	Percent	1990	0.0280729	0.0498538	0.00592347	2021	0.0290213	0.0541408	0.00615467	3.3784
Deaths	Yemen	Female	Age-standardized	Smoking	Percent	1990	0.0171889	0.0236173	0.0120456	2021	0.0164103	0.0219779	0.0116232	-4.52935
Deaths	Yemen	Female	Age-standardized	High fasting plasma glucose	Percent	1990	0.0218252	0.0494994	-0.00621463	2021	0.0330537	0.0780035	-0.00882054	51.4474
Deaths	South Asia	Female	Age-standardized	Secondhand smoke	Percent	1990	0.0186153	0.0414329	-0.00456974	2021	0.0123129	0.0274556	-0.0028128	-33.856
Deaths	South Asia	Female	Age-standardized	High body-mass index	Percent	1990	0.00736141	0.0166278	-0.00223842	2021	0.0181302	0.0375655	-0.00249308	146.287
Deaths	South Asia	Female	Age-standardized	Alcohol use	Percent	1990	0.00219741	0.00362736	0.000469129	2021	0.00323962	0.00495704	0.0017699	47.4293
Deaths	South Asia	Female	Age-standardized	Low physical activity	Percent	1990	0.0163937	0.0287116	0.00335501	2021	0.0159448	0.0290031	0.00336864	-2.73826
Deaths	South Asia	Female	Age-standardized	Diet high in red meat	Percent	1990	0.0622032	0.137901	-7.14053e-06	2021	0.0655695	0.144115	-8.56135e-06	5.41186
Deaths	South Asia	Female	Age-standardized	Smoking	Percent	1990	0.00833575	0.0108485	0.0059957	2021	0.00558002	0.00746633	0.00398263	-33.0591
Deaths	South Asia	Female	Age-standardized	High fasting plasma glucose	Percent	1990	0.0284342	0.067084	-0.00834541	2021	0.0427418	0.0991051	-0.0126784	50.3182
Deaths	Afghanistan	Female	Age-standardized	Secondhand smoke	Percent	1990	0.00700098	0.015929	-0.00148628	2021	0.0113487	0.0254422	-0.00263073	62.102
Deaths	Afghanistan	Female	Age-standardized	High body-mass index	Percent	1990	0.027933	0.0589736	-0.00366211	2021	0.0293241	0.0606931	-0.00363038	4.98032
Deaths	Afghanistan	Female	Age-standardized	Low physical activity	Percent	1990	0.0279906	0.0498912	0.00553572	2021	0.0282851	0.0508563	0.00612516	1.05221
Deaths	Afghanistan	Female	Age-standardized	Alcohol use	Percent	1990	0	0	0	2021	0.000121693	0.00026844	3.0639e-05	#DIV/0!
Deaths	Afghanistan	Female	Age-standardized	Diet high in red meat	Percent	1990	0.135954	0.287738	-7.87819e-05	2021	0.133805	0.282195	-5.69246e-05	-1.58075
Deaths	Afghanistan	Female	Age-standardized	Smoking	Percent	1990	0.00394219	0.00551708	0.00283297	2021	0.00588355	0.00806507	0.00420966	49.2458
Deaths	Afghanistan	Female	Age-standardized	High fasting plasma glucose	Percent	1990	0.0387982	0.0909122	-0.0106172	2021	0.0613088	0.138993	-0.0187778	58.0195
Deaths	Bangladesh	Female	Age-standardized	Secondhand smoke	Percent	1990	0.0201257	0.0448307	-0.00498014	2021	0.0193808	0.0427213	-0.00470421	-3.7012
Deaths	Bangladesh	Female	Age-standardized	High body-mass index	Percent	1990	0.00076566	0.0077469	-0.00568495	2021	0.00519164	0.020526	-0.00771635	578.061
Deaths	Bangladesh	Female	Age-standardized	Alcohol use	Percent	1990	0.000161325	0.000539479	0	2021	0.000540777	0.00116372	1.28054e-05	235.209
Deaths	Bangladesh	Female	Age-standardized	Diet high in red meat	Percent	1990	0.0489143	0.108073	-4.33615e-06	2021	0.0623662	0.14049	-4.5548e-06	27.501
Deaths	Bangladesh	Female	Age-standardized	Low physical activity	Percent	1990	0.0134295	0.0248864	0.00260118	2021	0.0160735	0.0317395	0.00310268	19.6877
Deaths	Bangladesh	Female	Age-standardized	Smoking	Percent	1990	0.00526774	0.0073422	0.00349446	2021	0.00508085	0.00706116	0.00324924	-3.54793
Deaths	Bangladesh	Female	Age-standardized	High fasting plasma glucose	Percent	1990	0.0217373	0.0513571	-0.00624328	2021	0.0363066	0.0847593	-0.0107795	67.0242
Deaths	Bhutan	Female	Age-standardized	Secondhand smoke	Percent	1990	0.00907326	0.0199836	-0.0020278	2021	0.00737509	0.0168172	-0.00172478	-18.7162
Deaths	Bhutan	Female	Age-standardized	High body-mass index	Percent	1990	0.0225218	0.0524359	-0.00343512	2021	0.0300168	0.0683544	-0.00345965	33.2787
Deaths	Bhutan	Female	Age-standardized	Alcohol use	Percent	1990	0.0205113	0.0313218	0.00465887	2021	0.00631925	0.0140714	0.00141616	-69.1915
Deaths	Bhutan	Female	Age-standardized	Diet high in red meat	Percent	1990	0.0956738	0.213668	-1.25876e-05	2021	0.102223	0.224909	-1.13515e-05	6.84554
Deaths	Bhutan	Female	Age-standardized	Low physical activity	Percent	1990	0.0403737	0.0728621	0.0078536	2021	0.0411569	0.0724624	0.00832716	1.93979
Deaths	Bhutan	Female	Age-standardized	Smoking	Percent	1990	0.00951994	0.0137399	0.0065299	2021	0.00775053	0.0107904	0.00512659	-18.5863
Deaths	Bhutan	Female	Age-standardized	High fasting plasma glucose	Percent	1990	0.0228067	0.053062	-0.00620386	2021	0.0342794	0.0822396	-0.00954543	50.3039
Deaths	India	Female	Age-standardized	Secondhand smoke	Percent	1990	0.018316	0.0409006	-0.00450806	2021	0.0115816	0.0259136	-0.00263702	-36.7679
Deaths	India	Female	Age-standardized	High body-mass index	Percent	1990	0.00584237	0.0147207	-0.00210257	2021	0.0185067	0.0378896	-0.00217252	216.767
Deaths	India	Female	Age-standardized	Alcohol use	Percent	1990	0.00259596	0.00424824	0.000575879	2021	0.0035456	0.00547199	0.0020124	36.5815
Deaths	India	Female	Age-standardized	Low physical activity	Percent	1990	0.0167024	0.0291041	0.00345585	2021	0.0159702	0.0291897	0.00334957	-4.38372
Deaths	India	Female	Age-standardized	Diet high in red meat	Percent	1990	0.0460197	0.101344	-7.02214e-07	2021	0.0485857	0.10467	-8.57907e-07	5.57603
Deaths	India	Female	Age-standardized	Smoking	Percent	1990	0.00713359	0.0095322	0.00503968	2021	0.00522435	0.00727687	0.0035994	-26.764
Deaths	India	Female	Age-standardized	High fasting plasma glucose	Percent	1990	0.0287694	0.0678111	-0.00838253	2021	0.0424777	0.0994205	-0.0123028	47.6489
Deaths	Nepal	Female	Age-standardized	Secondhand smoke	Percent	1990	0.016211	0.0366471	-0.00401592	2021	0.0114799	0.025484	-0.0028842	-29.1844
Deaths	Nepal	Female	Age-standardized	High body-mass index	Percent	1990	0.00522145	0.014661	-0.0031427	2021	0.00850976	0.021215	-0.0043178	62.9769
Deaths	Nepal	Female	Age-standardized	Alcohol use	Percent	1990	0.00166618	0.00477575	1.57911e-05	2021	0.0139607	0.023786	0.00533616	737.889
Deaths	Nepal	Female	Age-standardized	Diet high in red meat	Percent	1990	0.132136	0.280124	-3.44982e-05	2021	0.132113	0.280136	-2.54676e-05	-0.0166945
Deaths	Nepal	Female	Age-standardized	Low physical activity	Percent	1990	0.0119903	0.0218153	0.00232014	2021	0.0127577	0.0239234	0.00238133	6.4001
Deaths	Nepal	Female	Age-standardized	Smoking	Percent	1990	0.0462447	0.0595368	0.0334732	2021	0.0238929	0.0315161	0.0162313	-48.3337
Deaths	Nepal	Female	Age-standardized	High fasting plasma glucose	Percent	1990	0.0206441	0.0480624	-0.00551274	2021	0.0359766	0.0822252	-0.0100693	74.2709
Deaths	Pakistan	Female	Age-standardized	Secondhand smoke	Percent	1990	0.0196333	0.0434878	-0.00477053	2021	0.0131504	0.0299118	-0.00300307	-33.0199
Deaths	Pakistan	Female	Age-standardized	High body-mass index	Percent	1990	0.0158957	0.0338685	-0.00268086	2021	0.0290382	0.0568614	-0.00288818	82.6798
Deaths	Pakistan	Female	Age-standardized	Smoking	Percent	1990	0.0118653	0.0165773	0.00807084	2021	0.00633549	0.00879958	0.0042834	-46.6048
Deaths	Pakistan	Female	Age-standardized	High fasting plasma glucose	Percent	1990	0.0297539	0.0696944	-0.00855595	2021	0.0487509	0.113454	-0.0141558	63.8472
Deaths	Pakistan	Female	Age-standardized	Alcohol use	Percent	1990	0.0011916	0.00235677	0.000122796	2021	0.00222705	0.00407428	0.000924617	86.8955
Deaths	Pakistan	Female	Age-standardized	Diet high in red meat	Percent	1990	0.127794	0.273414	-4.02177e-05	2021	0.127459	0.268229	-3.56386e-05	-0.262758
Deaths	Pakistan	Female	Age-standardized	Low physical activity	Percent	1990	0.0164031	0.0294765	0.00359274	2021	0.0165487	0.0289076	0.00318025	0.887579
Deaths	High-middle SDI	Female	Age-standardized	Secondhand smoke	Percent	1990	0.0187567	0.0419553	-0.00458283	2021	0.0157654	0.03509	-0.00377361	-15.9477
Deaths	High-middle SDI	Female	Age-standardized	High body-mass index	Percent	1990	0.0450911	0.0890938	-0.00199256	2021	0.064248	0.125875	-0.00221175	42.4849
Deaths	High-middle SDI	Female	Age-standardized	Alcohol use	Percent	1990	0.0507361	0.0664878	0.0364451	2021	0.0328029	0.044472	0.0227673	-35.3461
Deaths	High-middle SDI	Female	Age-standardized	Diet high in red meat	Percent	1990	0.13522	0.286928	-4.84839e-05	2021	0.133965	0.283965	-6.00677e-05	-0.927865
Deaths	High-middle SDI	Female	Age-standardized	Smoking	Percent	1990	0.023842	0.0294218	0.0183192	2021	0.0191933	0.0237552	0.0144992	-19.4978
Deaths	High-middle SDI	Female	Age-standardized	High fasting plasma glucose	Percent	1990	0.0264204	0.0630771	-0.00784781	2021	0.0397293	0.0933519	-0.0115101	50.3733
Deaths	High-middle SDI	Female	Age-standardized	Low physical activity	Percent	1990	0.0180436	0.0313471	0.00366023	2021	0.0198588	0.0341671	0.00394853	10.0598
Deaths	High SDI	Female	Age-standardized	Secondhand smoke	Percent	1990	0.0109389	0.02445	-0.00263524	2021	0.00745982	0.0165826	-0.00176051	-31.8044
Deaths	High SDI	Female	Age-standardized	High body-mass index	Percent	1990	0.0490374	0.0978191	-0.00204793	2021	0.0635843	0.122994	-0.00238585	29.6649
Deaths	High SDI	Female	Age-standardized	Alcohol use	Percent	1990	0.0764681	0.0972685	0.0560917	2021	0.0695375	0.0900752	0.0502016	-9.06348
Deaths	High SDI	Female	Age-standardized	Smoking	Percent	1990	0.045552	0.0559854	0.0350416	2021	0.0328266	0.040518	0.024911	-27.9361
Deaths	High SDI	Female	Age-standardized	High fasting plasma glucose	Percent	1990	0.0281304	0.0657538	-0.0082842	2021	0.0445957	0.104207	-0.0130564	58.532
Deaths	High SDI	Female	Age-standardized	Diet high in red meat	Percent	1990	0.136285	0.288695	-5.55337e-05	2021	0.136014	0.288195	-6.42727e-05	-0.199319
Deaths	High SDI	Female	Age-standardized	Low physical activity	Percent	1990	0.0229609	0.0396385	0.00468659	2021	0.0244112	0.0424934	0.00491884	6.31674
Deaths	Low-middle SDI	Female	Age-standardized	Secondhand smoke	Percent	1990	0.0175011	0.0390947	-0.00430978	2021	0.0130454	0.0292257	-0.00313467	-25.4597
Deaths	Low-middle SDI	Female	Age-standardized	High body-mass index	Percent	1990	0.0160683	0.0317298	-0.00177663	2021	0.0295838	0.0576945	-0.00245468	84.1123
Deaths	Low-middle SDI	Female	Age-standardized	Alcohol use	Percent	1990	0.0068339	0.0102502	0.00363736	2021	0.00907263	0.0128288	0.00561801	32.7592
Deaths	Low-middle SDI	Female	Age-standardized	Smoking	Percent	1990	0.0121166	0.0152398	0.00899212	2021	0.00772723	0.00980983	0.0057446	-36.226
Deaths	Low-middle SDI	Female	Age-standardized	High fasting plasma glucose	Percent	1990	0.0246555	0.058186	-0.00715391	2021	0.0385277	0.0898644	-0.0113834	56.2641
Deaths	Low-middle SDI	Female	Age-standardized	Low physical activity	Percent	1990	0.0170406	0.0295663	0.00349873	2021	0.0174535	0.031485	0.00365901	2.42315
Deaths	Low-middle SDI	Female	Age-standardized	Diet high in red meat	Percent	1990	0.0893053	0.194421	-2.1247e-05	2021	0.0963593	0.207544	-2.6172e-05	7.89868
Deaths	Low SDI	Female	Age-standardized	Secondhand smoke	Percent	1990	0.0114579	0.025801	-0.00270952	2021	0.00871096	0.0198687	-0.00209548	-23.9742
Deaths	Low SDI	Female	Age-standardized	High body-mass index	Percent	1990	0.0156694	0.0303779	-0.00182829	2021	0.0231463	0.046254	-0.00223594	47.7163
Deaths	Low SDI	Female	Age-standardized	Smoking	Percent	1990	0.00831704	0.0104088	0.0062357	2021	0.00677036	0.00857247	0.00509174	-18.5966
Deaths	Low SDI	Female	Age-standardized	High fasting plasma glucose	Percent	1990	0.021788	0.0520879	-0.00620981	2021	0.0307245	0.0731862	-0.00885331	41.0159
Deaths	Low SDI	Female	Age-standardized	Alcohol use	Percent	1990	0.0140754	0.021026	0.00503437	2021	0.015687	0.0222346	0.00900102	11.4499
Deaths	Low SDI	Female	Age-standardized	Diet high in red meat	Percent	1990	0.103095	0.22136	-2.21539e-05	2021	0.102777	0.216979	-2.51669e-05	-0.308328
Deaths	Low SDI	Female	Age-standardized	Low physical activity	Percent	1990	0.0133776	0.0234551	0.00277626	2021	0.0138787	0.0244601	0.00282627	3.74549
Deaths	Middle SDI	Female	Age-standardized	Secondhand smoke	Percent	1990	0.020987	0.0470866	-0.00515904	2021	0.0151898	0.03404	-0.00366695	-27.6227
Deaths	Middle SDI	Female	Age-standardized	High body-mass index	Percent	1990	0.0250235	0.0493463	-0.001318	2021	0.0416794	0.0802497	-0.00197494	66.5612
Deaths	Middle SDI	Female	Age-standardized	Alcohol use	Percent	1990	0.011884	0.0169694	0.00763399	2021	0.0126406	0.01769	0.0087853	6.36707
Deaths	Middle SDI	Female	Age-standardized	Smoking	Percent	1990	0.0150819	0.0190832	0.0113101	2021	0.00925088	0.0116013	0.00696606	-38.6625
Deaths	Middle SDI	Female	Age-standardized	High fasting plasma glucose	Percent	1990	0.0276762	0.0657072	-0.00822792	2021	0.0390106	0.0919172	-0.011166	40.9534
Deaths	Middle SDI	Female	Age-standardized	Diet high in red meat	Percent	1990	0.117245	0.251578	-3.58422e-05	2021	0.114544	0.245992	-3.40676e-05	-2.30378
Deaths	Middle SDI	Female	Age-standardized	Low physical activity	Percent	1990	0.0197087	0.0343117	0.00403131	2021	0.0207168	0.0362225	0.00422524	5.11508
