# Supplementary material for: Burden of Breast Cancer and Its Attributable Risk Factors in the Belt and Road Initiative Countries, 1990–2021
Source: Thorac Cancer. 2025 Nov 16;16(22):e70186. doi: 10.1111/1759-7714.70186 (PMC12620255; doi:10.1111/1759-7714.70186)
Supplement: Supplementary file 9 — Table S6: Percentage of deaths and its change due to male breast cancer attributable to risk factors in 1990 and 2021. [file TCA-16-e70186-s001.xlsx]

## Sheet: Sheet1
Supplementary Table 6.Percentage of deaths its change due to male breast cancer attributable to risk factors in 1990 and 2021
measure	location	sex	age	risk	metric	year	val	upper	lower	year	val	upper	lower	%change
Deaths	Global	Male	Age-standardized	Alcohol use	Percent	1990	0.0668588	0.0924069	0.0437169	2021	0.0697154	0.0928757	0.047824	4.27258
Deaths	Global	Male	Age-standardized	Diet high in red meat	Percent	1990	0.119083	0.253082	-3.35662e-05	2021	0.116903	0.248384	-2.84742e-05	-1.83085
Deaths	Global	Male	Age-standardized	Secondhand smoke	Percent	1990	0.00844934	0.0189123	-0.00197329	2021	0.00825579	0.0186274	-0.00185151	-2.29077
Deaths	East Asia	Male	Age-standardized	Alcohol use	Percent	1990	0.0830835	0.108167	0.0562019	2021	0.0875669	0.115311	0.0609785	5.39629
Deaths	East Asia	Male	Age-standardized	Diet high in red meat	Percent	1990	0.133666	0.282537	-3.31512e-05	2021	0.13548	0.286387	-4.28681e-05	1.35709
Deaths	East Asia	Male	Age-standardized	Secondhand smoke	Percent	1990	0.00956435	0.0216112	-0.00215114	2021	0.00985497	0.0221933	-0.00230157	3.03856
Deaths	China	Male	Age-standardized	Alcohol use	Percent	1990	0.0830212	0.108051	0.0560921	2021	0.0877732	0.115672	0.0612899	5.72383
Deaths	China	Male	Age-standardized	Diet high in red meat	Percent	1990	0.133738	0.282928	-3.20422e-05	2021	0.135582	0.286807	-4.39332e-05	1.37878
Deaths	China	Male	Age-standardized	Secondhand smoke	Percent	1990	0.00956455	0.0216425	-0.00215026	2021	0.00986656	0.0222352	-0.00231399	3.15765
Deaths	Southeast Asia	Male	Age-standardized	Alcohol use	Percent	1990	0.0280483	0.0398714	0.0148231	2021	0.056363	0.0786279	0.0358235	100.95
Deaths	Southeast Asia	Male	Age-standardized	Diet high in red meat	Percent	1990	0.102988	0.22031	-2.04937e-05	2021	0.11231	0.242864	-3.11207e-05	9.05146
Deaths	Southeast Asia	Male	Age-standardized	Secondhand smoke	Percent	1990	0.0099615	0.0224185	-0.00229665	2021	0.0093487	0.0210204	-0.00209767	-6.15161
Deaths	Cambodia	Male	Age-standardized	Alcohol use	Percent	1990	0.0206495	0.035004	0.00715828	2021	0.0663687	0.0905164	0.0432633	221.405
Deaths	Cambodia	Male	Age-standardized	Diet high in red meat	Percent	1990	0.125315	0.26516	-2.71167e-05	2021	0.128661	0.275909	-2.85293e-05	2.66987
Deaths	Cambodia	Male	Age-standardized	Secondhand smoke	Percent	1990	0.00633816	0.0141812	-0.00143589	2021	0.00673184	0.0149786	-0.00150747	6.21124
Deaths	Indonesia	Male	Age-standardized	Alcohol use	Percent	1990	0.00538895	0.00929737	0.00207583	2021	0.00462031	0.00817149	0.00169523	-14.2633
Deaths	Indonesia	Male	Age-standardized	Diet high in red meat	Percent	1990	0.0779194	0.171082	-1.75815e-06	2021	0.0856732	0.189544	-2.39106e-06	9.95102
Deaths	Indonesia	Male	Age-standardized	Secondhand smoke	Percent	1990	0.00820435	0.0184229	-0.00183811	2021	0.00890071	0.0201161	-0.00202232	8.48763
Deaths	Lao People's Democratic Republic	Male	Age-standardized	Alcohol use	Percent	1990	0.0607745	0.0912418	0.0281588	2021	0.0896996	0.122386	0.0572615	47.5941
Deaths	Lao People's Democratic Republic	Male	Age-standardized	Diet high in red meat	Percent	1990	0.122249	0.262652	-9.50152e-06	2021	0.1324	0.281969	-5.36295e-05	8.30325
Deaths	Lao People's Democratic Republic	Male	Age-standardized	Secondhand smoke	Percent	1990	0.0102445	0.0233667	-0.00238217	2021	0.00973464	0.0217003	-0.0023646	-4.97652
Deaths	Malaysia	Male	Age-standardized	Alcohol use	Percent	1990	0.0260878	0.0371194	0.0139006	2021	0.0151345	0.0232273	0.00822291	-41.9864
Deaths	Malaysia	Male	Age-standardized	Diet high in red meat	Percent	1990	0.1303	0.278087	-3.75066e-05	2021	0.124608	0.266146	-2.64557e-05	-4.36834
Deaths	Malaysia	Male	Age-standardized	Secondhand smoke	Percent	1990	0.0105396	0.0233891	-0.00242546	2021	0.0107048	0.0241021	-0.00241998	1.56768
Deaths	Maldives	Male	Age-standardized	Alcohol use	Percent	1990	0.00592998	0.0189526	3.66224e-07	2021	0.0114501	0.023843	0.00267382	93.0878
Deaths	Maldives	Male	Age-standardized	Diet high in red meat	Percent	1990	0.0358887	0.0801382	-2.12279e-06	2021	0.0740539	0.165175	-4.92189e-06	106.343
Deaths	Maldives	Male	Age-standardized	Secondhand smoke	Percent	1990	0.0111146	0.0249843	-0.00260152	2021	0.0110438	0.0244646	-0.00246021	-0.637713
Deaths	Myanmar	Male	Age-standardized	Alcohol use	Percent	1990	0.00868293	0.0170268	0.00200396	2021	0.0486587	0.066972	0.0306996	460.395
Deaths	Myanmar	Male	Age-standardized	Diet high in red meat	Percent	1990	0.0767629	0.165807	-4.66903e-06	2021	0.126601	0.271581	-5.45576e-05	64.9246
Deaths	Myanmar	Male	Age-standardized	Secondhand smoke	Percent	1990	0.0124545	0.0273755	-0.00297289	2021	0.0110466	0.0249938	-0.0025907	-11.3043
Deaths	Philippines	Male	Age-standardized	Alcohol use	Percent	1990	0.0836811	0.113459	0.0465192	2021	0.0926877	0.123952	0.0615355	10.763
Deaths	Philippines	Male	Age-standardized	Diet high in red meat	Percent	1990	0.125545	0.268659	-3.08735e-05	2021	0.132474	0.280077	-3.61813e-05	5.51886
Deaths	Philippines	Male	Age-standardized	Secondhand smoke	Percent	1990	0.0123171	0.0274823	-0.00274459	2021	0.0107316	0.0240446	-0.00250231	-12.8724
Deaths	Sri Lanka	Male	Age-standardized	Alcohol use	Percent	1990	0.0335896	0.0467945	0.018758	2021	0.0437075	0.0598377	0.0281591	30.1222
Deaths	Sri Lanka	Male	Age-standardized	Diet high in red meat	Percent	1990	0.0412646	0.0935733	-2.58254e-06	2021	0.0450897	0.101074	-2.54877e-06	9.2698
Deaths	Sri Lanka	Male	Age-standardized	Secondhand smoke	Percent	1990	0.00914553	0.0201582	-0.00207374	2021	0.00859904	0.0199575	-0.00209059	-5.97543
Deaths	Thailand	Male	Age-standardized	Alcohol use	Percent	1990	0.063811	0.0868413	0.0379347	2021	0.0696238	0.0924922	0.0467232	9.10941
Deaths	Thailand	Male	Age-standardized	Secondhand smoke	Percent	1990	0.00825294	0.0189587	-0.00201247	2021	0.00747401	0.0170351	-0.0018086	-9.43822
Deaths	Thailand	Male	Age-standardized	Diet high in red meat	Percent	1990	0.125703	0.268871	-1.66427e-05	2021	0.130832	0.279611	-6.08664e-05	4.08076
Deaths	Viet Nam	Male	Age-standardized	Alcohol use	Percent	1990	0.00632176	0.0152737	3.72972e-05	2021	0.115484	0.153436	0.0768759	1726.76
Deaths	Viet Nam	Male	Age-standardized	Diet high in red meat	Percent	1990	0.129853	0.278144	-4.31201e-05	2021	0.135983	0.288566	-5.44109e-05	4.72088
Deaths	Viet Nam	Male	Age-standardized	Secondhand smoke	Percent	1990	0.0104129	0.0239318	-0.00248225	2021	0.00964655	0.0215009	-0.0021955	-7.35967
Deaths	Central Asia	Male	Age-standardized	Alcohol use	Percent	1990	0.0581558	0.085704	0.0325658	2021	0.0629163	0.0957687	0.0341292	8.18585
Deaths	Central Asia	Male	Age-standardized	Diet high in red meat	Percent	1990	0.135074	0.28581	-4.82435e-05	2021	0.135068	0.286026	-5.03967e-05	-0.00433514
Deaths	Central Asia	Male	Age-standardized	Secondhand smoke	Percent	1990	0.00976409	0.0219626	-0.00231003	2021	0.00987906	0.0222468	-0.00241177	1.17751
Deaths	Armenia	Male	Age-standardized	Alcohol use	Percent	1990	0.0496952	0.0799623	0.0242002	2021	0.0588144	0.0910494	0.0320229	18.3502
Deaths	Armenia	Male	Age-standardized	Diet high in red meat	Percent	1990	0.135174	0.287123	-8.22398e-05	2021	0.135854	0.288144	-6.67727e-05	0.503157
Deaths	Armenia	Male	Age-standardized	Secondhand smoke	Percent	1990	0.0101603	0.0233799	-0.00236429	2021	0.00947089	0.0212875	-0.00216553	-6.78518
Deaths	Azerbaijan	Male	Age-standardized	Alcohol use	Percent	1990	0.062679	0.0956378	0.0328609	2021	0.061531	0.0957261	0.0312868	-1.83157
Deaths	Azerbaijan	Male	Age-standardized	Diet high in red meat	Percent	1990	0.132014	0.278491	-6.49763e-05	2021	0.13484	0.285618	-6.85353e-05	2.14033
Deaths	Azerbaijan	Male	Age-standardized	Secondhand smoke	Percent	1990	0.0105964	0.0236562	-0.0023921	2021	0.0102293	0.023538	-0.00240122	-3.46445
Deaths	Georgia	Male	Age-standardized	Alcohol use	Percent	1990	0.0702644	0.110118	0.0337694	2021	0.0900046	0.137058	0.0492506	28.0942
Deaths	Georgia	Male	Age-standardized	Diet high in red meat	Percent	1990	0.135213	0.28585	-6.395e-05	2021	0.13425	0.283669	-6.13902e-05	-0.711833
Deaths	Georgia	Male	Age-standardized	Secondhand smoke	Percent	1990	0.0108811	0.0246973	-0.00263013	2021	0.0110203	0.0251473	-0.00251809	1.27929
Deaths	Kazakhstan	Male	Age-standardized	Alcohol use	Percent	1990	0.081413	0.119381	0.0440754	2021	0.0702425	0.107895	0.0385948	-13.7208
Deaths	Kazakhstan	Male	Age-standardized	Diet high in red meat	Percent	1990	0.135871	0.287963	-3.15324e-05	2021	0.136091	0.288312	-8.18044e-05	0.161637
Deaths	Kazakhstan	Male	Age-standardized	Secondhand smoke	Percent	1990	0.0101501	0.0229409	-0.00246701	2021	0.00884529	0.0196707	-0.00216163	-12.8554
Deaths	Kyrgyzstan	Male	Age-standardized	Alcohol use	Percent	1990	0.0477117	0.0703173	0.0271179	2021	0.0515561	0.0758185	0.0296726	8.05764
Deaths	Kyrgyzstan	Male	Age-standardized	Diet high in red meat	Percent	1990	0.136565	0.289222	-3.39508e-05	2021	0.136093	0.288509	-6.07784e-05	-0.345843
Deaths	Kyrgyzstan	Male	Age-standardized	Secondhand smoke	Percent	1990	0.00887941	0.0195803	-0.00208723	2021	0.00943108	0.0211908	-0.00213509	6.21293
Deaths	Mongolia	Male	Age-standardized	Alcohol use	Percent	1990	0.0424391	0.0676774	0.018353	2021	0.0811925	0.120872	0.04686	91.3154
Deaths	Mongolia	Male	Age-standardized	Diet high in red meat	Percent	1990	0.13589	0.287905	-3.13142e-05	2021	0.136013	0.287886	-3.41585e-05	0.0909458
Deaths	Mongolia	Male	Age-standardized	Secondhand smoke	Percent	1990	0.00919602	0.0209492	-0.00219325	2021	0.00834643	0.0186597	-0.00198497	-9.23864
Deaths	Tajikistan	Male	Age-standardized	Alcohol use	Percent	1990	0.0249186	0.0365901	0.0145808	2021	0.0191351	0.0296243	0.0110833	-23.2096
Deaths	Tajikistan	Male	Age-standardized	Diet high in red meat	Percent	1990	0.131408	0.280293	-3.87342e-05	2021	0.126717	0.271114	-2.34112e-05	-3.56963
Deaths	Tajikistan	Male	Age-standardized	Secondhand smoke	Percent	1990	0.00988704	0.0218251	-0.00222026	2021	0.0080587	0.0181376	-0.00173684	-18.4923
Deaths	Turkmenistan	Male	Age-standardized	Alcohol use	Percent	1990	0.0401653	0.0661854	0.0173663	2021	0.0654991	0.097406	0.035813	63.0737
Deaths	Turkmenistan	Male	Age-standardized	Diet high in red meat	Percent	1990	0.135938	0.288108	-2.98118e-05	2021	0.135971	0.28814	-7.61157e-05	0.0242652
Deaths	Turkmenistan	Male	Age-standardized	Secondhand smoke	Percent	1990	0.0116166	0.0260456	-0.00273174	2021	0.0114694	0.0254511	-0.00246022	-1.26788
Deaths	Uzbekistan	Male	Age-standardized	Alcohol use	Percent	1990	0.0391344	0.0623835	0.0185223	2021	0.0501444	0.0749984	0.0282179	28.1338
Deaths	Uzbekistan	Male	Age-standardized	Diet high in red meat	Percent	1990	0.135851	0.288271	-9.08867e-05	2021	0.135797	0.28703	-6.95107e-05	-0.0392059
Deaths	Uzbekistan	Male	Age-standardized	Secondhand smoke	Percent	1990	0.00817348	0.0189496	-0.00195475	2021	0.00915025	0.0206549	-0.00222948	11.9505
Deaths	Central Europe	Male	Age-standardized	Alcohol use	Percent	1990	0.109082	0.151387	0.0599679	2021	0.116475	0.156709	0.0747564	6.7767
Deaths	Central Europe	Male	Age-standardized	Diet high in red meat	Percent	1990	0.136052	0.287789	-7.29773e-05	2021	0.136328	0.28885	-4.82248e-05	0.202405
Deaths	Central Europe	Male	Age-standardized	Secondhand smoke	Percent	1990	0.0107486	0.0238302	-0.00252041	2021	0.00970316	0.0217122	-0.00231603	-9.72671
Deaths	Albania	Male	Age-standardized	Alcohol use	Percent	1990	0.0369979	0.0638729	0.0134444	2021	0.0764562	0.111246	0.0477474	106.65
Deaths	Albania	Male	Age-standardized	Diet high in red meat	Percent	1990	0.135348	0.287269	-3.93362e-05	2021	0.136512	0.288989	-7.58692e-05	0.859972
Deaths	Albania	Male	Age-standardized	Secondhand smoke	Percent	1990	0.0100875	0.0225619	-0.00252392	2021	0.00877526	0.0198953	-0.00196919	-13.0087
Deaths	Bosnia and Herzegovina	Male	Age-standardized	Alcohol use	Percent	1990	0.0680318	0.0995458	0.0335482	2021	0.0943382	0.129415	0.0610985	38.6679
Deaths	Bosnia and Herzegovina	Male	Age-standardized	Diet high in red meat	Percent	1990	0.122733	0.262244	-9.64011e-06	2021	0.132534	0.278666	-3.67256e-05	7.98528
Deaths	Bosnia and Herzegovina	Male	Age-standardized	Secondhand smoke	Percent	1990	0.0105109	0.023031	-0.00233713	2021	0.0109759	0.024844	-0.00250371	4.42442
Deaths	Bulgaria	Male	Age-standardized	Alcohol use	Percent	1990	0.11364	0.157964	0.0644352	2021	0.12986	0.174882	0.0852249	14.273
Deaths	Bulgaria	Male	Age-standardized	Diet high in red meat	Percent	1990	0.136537	0.28927	-9.23821e-05	2021	0.136573	0.289301	-8.03105e-05	0.0258232
Deaths	Bulgaria	Male	Age-standardized	Secondhand smoke	Percent	1990	0.0112659	0.0249962	-0.00263707	2021	0.00929583	0.0208592	-0.00217004	-17.4873
Deaths	Croatia	Male	Age-standardized	Alcohol use	Percent	1990	0.115288	0.165428	0.0601651	2021	0.113638	0.159298	0.0701535	-1.43126
Deaths	Croatia	Male	Age-standardized	Diet high in red meat	Percent	1990	0.135598	0.286084	-7.30536e-05	2021	0.136299	0.288304	-0.000100367	0.517145
Deaths	Croatia	Male	Age-standardized	Secondhand smoke	Percent	1990	0.0138718	0.0308849	-0.0032903	2021	0.0129436	0.0292667	-0.00310166	-6.6913
Deaths	Czechia	Male	Age-standardized	Alcohol use	Percent	1990	0.133999	0.184384	0.0726884	2021	0.13742	0.184345	0.0894964	2.55298
Deaths	Czechia	Male	Age-standardized	Diet high in red meat	Percent	1990	0.136603	0.289338	-5.02528e-05	2021	0.136598	0.289436	-6.21836e-05	-0.0033908
Deaths	Czechia	Male	Age-standardized	Secondhand smoke	Percent	1990	0.0102569	0.0227496	-0.00240024	2021	0.00865515	0.0196485	-0.00183064	-15.6163
Deaths	Hungary	Male	Age-standardized	Alcohol use	Percent	1990	0.123894	0.170797	0.0725647	2021	0.122542	0.164547	0.0817123	-1.09095
Deaths	Hungary	Male	Age-standardized	Diet high in red meat	Percent	1990	0.13655	0.28935	-3.43419e-05	2021	0.136547	0.289349	-7.07924e-05	-0.00224322
Deaths	Hungary	Male	Age-standardized	Secondhand smoke	Percent	1990	0.00945538	0.0209936	-0.00220197	2021	0.00778527	0.0171425	-0.00181455	-17.6631
Deaths	North Macedonia	Male	Age-standardized	Alcohol use	Percent	1990	0.119311	0.168706	0.064493	2021	0.10655	0.146545	0.0636718	-10.696
Deaths	North Macedonia	Male	Age-standardized	Diet high in red meat	Percent	1990	0.135183	0.287213	-7.63613e-05	2021	0.134811	0.286814	-5.42566e-05	-0.275352
Deaths	North Macedonia	Male	Age-standardized	Secondhand smoke	Percent	1990	0.0168821	0.0378539	-0.00415767	2021	0.0153107	0.0342054	-0.003799	-9.30812
Deaths	Montenegro	Male	Age-standardized	Alcohol use	Percent	1990	0.104407	0.150577	0.054335	2021	0.102881	0.142376	0.0609522	-1.4615
Deaths	Montenegro	Male	Age-standardized	Diet high in red meat	Percent	1990	0.136592	0.289222	-2.74079e-05	2021	0.136625	0.289453	-6.25219e-05	0.0246525
Deaths	Montenegro	Male	Age-standardized	Secondhand smoke	Percent	1990	0.0132009	0.0295155	-0.00285238	2021	0.0137553	0.0302982	-0.00316666	4.19961
Deaths	Poland	Male	Age-standardized	Alcohol use	Percent	1990	0.100339	0.141927	0.0549647	2021	0.112358	0.152285	0.0715151	11.9792
Deaths	Poland	Male	Age-standardized	Diet high in red meat	Percent	1990	0.136546	0.289038	-4.02806e-05	2021	0.136539	0.289132	-6.42337e-05	-0.00512729
Deaths	Poland	Male	Age-standardized	Secondhand smoke	Percent	1990	0.0104747	0.0229099	-0.0023952	2021	0.00869164	0.0197946	-0.00206601	-17.0223
Deaths	Romania	Male	Age-standardized	Alcohol use	Percent	1990	0.113882	0.159197	0.0641801	2021	0.125	0.165871	0.0819888	9.76232
Deaths	Romania	Male	Age-standardized	Diet high in red meat	Percent	1990	0.136503	0.289173	-8.76825e-05	2021	0.136598	0.289263	-7.72184e-05	0.0693412
Deaths	Romania	Male	Age-standardized	Secondhand smoke	Percent	1990	0.00928883	0.0205705	-0.00210177	2021	0.00933455	0.0209333	-0.00224721	0.492284
Deaths	Serbia	Male	Age-standardized	Alcohol use	Percent	1990	0.0912651	0.133631	0.0479477	2021	0.101342	0.13878	0.0632083	11.0417
Deaths	Serbia	Male	Age-standardized	Diet high in red meat	Percent	1990	0.13607	0.288152	-8.37833e-05	2021	0.135932	0.289082	-7.45528e-05	-0.101738
Deaths	Serbia	Male	Age-standardized	Secondhand smoke	Percent	1990	0.0123775	0.0268973	-0.00283294	2021	0.0127318	0.0290459	-0.0030274	2.86247
Deaths	Slovakia	Male	Age-standardized	Alcohol use	Percent	1990	0.137403	0.187253	0.0793366	2021	0.130177	0.175336	0.0842652	-5.25931
Deaths	Slovakia	Male	Age-standardized	Diet high in red meat	Percent	1990	0.136551	0.289197	-0.000118667	2021	0.13656	0.289307	-9.02613e-05	0.00672673
Deaths	Slovakia	Male	Age-standardized	Secondhand smoke	Percent	1990	0.0108584	0.024401	-0.00250867	2021	0.00971553	0.0225882	-0.00227733	-10.525
Deaths	Slovenia	Male	Age-standardized	Alcohol use	Percent	1990	0.125232	0.174506	0.0673081	2021	0.0865121	0.137021	0.0400029	-30.9187
Deaths	Slovenia	Male	Age-standardized	Diet high in red meat	Percent	1990	0.136554	0.289247	-2.95772e-05	2021	0.13663	0.289396	-8.11702e-05	0.05528
Deaths	Slovenia	Male	Age-standardized	Secondhand smoke	Percent	1990	0.0109764	0.0241231	-0.00259657	2021	0.00937377	0.021037	-0.00220685	-14.601
Deaths	Eastern Europe	Male	Age-standardized	Alcohol use	Percent	1990	0.0974248	0.141508	0.0487287	2021	0.0928862	0.139488	0.0502348	-4.6586
Deaths	Eastern Europe	Male	Age-standardized	Diet high in red meat	Percent	1990	0.136453	0.28919	-5.34573e-05	2021	0.136157	0.287821	-3.48472e-05	-0.21686
Deaths	Eastern Europe	Male	Age-standardized	Secondhand smoke	Percent	1990	0.00687463	0.0152958	-0.00154204	2021	0.00671696	0.0152394	-0.00151867	-2.2934
Deaths	Belarus	Male	Age-standardized	Alcohol use	Percent	1990	0.105747	0.157363	0.0524316	2021	0.105005	0.156534	0.056131	-0.701396
Deaths	Belarus	Male	Age-standardized	Diet high in red meat	Percent	1990	0.136508	0.28919	-4.0241e-05	2021	0.136539	0.289247	-4.69915e-05	0.0230769
Deaths	Belarus	Male	Age-standardized	Secondhand smoke	Percent	1990	0.00590875	0.0130407	-0.00138957	2021	0.00542157	0.0120319	-0.00124563	-8.24513
Deaths	Estonia	Male	Age-standardized	Alcohol use	Percent	1990	0.0889544	0.133363	0.0428733	2021	0.0983608	0.158244	0.0480925	10.5744
Deaths	Estonia	Male	Age-standardized	Diet high in red meat	Percent	1990	0.136414	0.288828	-6.73097e-05	2021	0.136573	0.28932	-9.3853e-05	0.117057
Deaths	Estonia	Male	Age-standardized	Secondhand smoke	Percent	1990	0.00898941	0.0201296	-0.00223896	2021	0.00754707	0.0170157	-0.00174303	-16.0449
Deaths	Latvia	Male	Age-standardized	Alcohol use	Percent	1990	0.093806	0.139767	0.0468562	2021	0.114259	0.173347	0.0602634	21.8038
Deaths	Latvia	Male	Age-standardized	Diet high in red meat	Percent	1990	0.136445	0.289059	-3.22851e-05	2021	0.136562	0.28923	-6.37616e-05	0.0852652
Deaths	Latvia	Male	Age-standardized	Secondhand smoke	Percent	1990	0.00929567	0.0211622	-0.00219163	2021	0.00816901	0.0183429	-0.00190895	-12.1203
Deaths	Lithuania	Male	Age-standardized	Alcohol use	Percent	1990	0.0975859	0.145131	0.0488513	2021	0.106568	0.166097	0.0552406	9.20457
Deaths	Lithuania	Male	Age-standardized	Diet high in red meat	Percent	1990	0.136486	0.289084	-2.96341e-05	2021	0.136658	0.289443	-7.56082e-05	0.125776
Deaths	Lithuania	Male	Age-standardized	Secondhand smoke	Percent	1990	0.00749922	0.0171118	-0.00170933	2021	0.00703547	0.01641	-0.00160533	-6.18401
Deaths	Republic of Moldova	Male	Age-standardized	Alcohol use	Percent	1990	0.116908	0.17094	0.0584634	2021	0.109097	0.165187	0.0575174	-6.6819
Deaths	Republic of Moldova	Male	Age-standardized	Diet high in red meat	Percent	1990	0.1357	0.288117	-7.82689e-05	2021	0.13433	0.286122	-4.41387e-05	-1.0094
Deaths	Republic of Moldova	Male	Age-standardized	Secondhand smoke	Percent	1990	0.00650515	0.01492	-0.00144041	2021	0.00582303	0.0132464	-0.00133671	-10.4858
Deaths	Russian Federation	Male	Age-standardized	Alcohol use	Percent	1990	0.0934416	0.137287	0.0468961	2021	0.090502	0.13704	0.0490119	-3.14595
Deaths	Russian Federation	Male	Age-standardized	Diet high in red meat	Percent	1990	0.13642	0.288582	-5.54246e-05	2021	0.136128	0.287753	-4.19547e-05	-0.214166
Deaths	Russian Federation	Male	Age-standardized	Secondhand smoke	Percent	1990	0.00630262	0.0140076	-0.00136646	2021	0.00646427	0.0150975	-0.0014076	2.56477
Deaths	Ukraine	Male	Age-standardized	Alcohol use	Percent	1990	0.101386	0.147533	0.0500794	2021	0.096285	0.141671	0.0497005	-5.0309
Deaths	Ukraine	Male	Age-standardized	Diet high in red meat	Percent	1990	0.136675	0.289644	-7.4551e-05	2021	0.136459	0.287829	-6.32925e-05	-0.158309
Deaths	Ukraine	Male	Age-standardized	Secondhand smoke	Percent	1990	0.00925579	0.0206158	-0.00220028	2021	0.00737859	0.0166625	-0.00176343	-20.2814
Deaths	High-income Asia Pacific	Male	Age-standardized	Alcohol use	Percent	1990	0.100816	0.134739	0.0687793	2021	0.0892719	0.121228	0.0607146	-11.4502
Deaths	High-income Asia Pacific	Male	Age-standardized	Diet high in red meat	Percent	1990	0.132389	0.282424	-4.28017e-05	2021	0.132446	0.281691	-3.48037e-05	0.0424736
Deaths	High-income Asia Pacific	Male	Age-standardized	Secondhand smoke	Percent	1990	0.00691941	0.015495	-0.00156902	2021	0.00621706	0.0138929	-0.00146272	-10.1505
Deaths	Brunei Darussalam	Male	Age-standardized	Alcohol use	Percent	1990	0.0131428	0.0184228	0.00803128	2021	0.00375651	0.00726431	0.000292898	-71.4176
Deaths	Brunei Darussalam	Male	Age-standardized	Diet high in red meat	Percent	1990	0.135846	0.287823	-5.31218e-05	2021	0.133988	0.283722	-4.29776e-05	-1.36781
Deaths	Brunei Darussalam	Male	Age-standardized	Secondhand smoke	Percent	1990	0.00636118	0.0147242	-0.00137455	2021	0.00588903	0.0133179	-0.00135416	-7.4223
Deaths	Singapore	Male	Age-standardized	Alcohol use	Percent	1990	0.0270602	0.0415619	0.0142997	2021	0.024276	0.0377425	0.0129014	-10.2889
Deaths	Singapore	Male	Age-standardized	Diet high in red meat	Percent	1990	0.136336	0.288614	-6.6694e-05	2021	0.13638	0.288448	-9.81149e-05	0.0325611
Deaths	Singapore	Male	Age-standardized	Secondhand smoke	Percent	1990	0.00658003	0.0146724	-0.00150317	2021	0.00573188	0.0127302	-0.00127412	-12.8897
Deaths	Western Europe	Male	Age-standardized	Alcohol use	Percent	1990	0.121474	0.169436	0.0652215	2021	0.120663	0.159098	0.0841315	-0.668212
Deaths	Western Europe	Male	Age-standardized	Diet high in red meat	Percent	1990	0.136443	0.288644	-3.9456e-05	2021	0.136475	0.289127	-5.6503e-05	0.0234725
Deaths	Western Europe	Male	Age-standardized	Secondhand smoke	Percent	1990	0.00735888	0.0165583	-0.00166081	2021	0.00629118	0.0142869	-0.0014965	-14.5089
Deaths	Cyprus	Male	Age-standardized	Alcohol use	Percent	1990	0.096006	0.138212	0.0424043	2021	0.104357	0.141141	0.0701155	8.69832
Deaths	Cyprus	Male	Age-standardized	Diet high in red meat	Percent	1990	0.136629	0.289478	-0.000104865	2021	0.136594	0.289458	-6.36267e-05	-0.0252097
Deaths	Cyprus	Male	Age-standardized	Secondhand smoke	Percent	1990	0.00666641	0.0146999	-0.00154474	2021	0.00649774	0.0142121	-0.00141709	-2.53015
Deaths	Greece	Male	Age-standardized	Alcohol use	Percent	1990	0.116209	0.163594	0.0607066	2021	0.109892	0.145735	0.0754612	-5.43527
Deaths	Greece	Male	Age-standardized	Diet high in red meat	Percent	1990	0.136624	0.289363	-0.000105161	2021	0.136654	0.289441	-6.36009e-05	0.0222221
Deaths	Greece	Male	Age-standardized	Secondhand smoke	Percent	1990	0.00911787	0.0205326	-0.00213902	2021	0.00891897	0.0198849	-0.00208175	-2.18149
Deaths	Israel	Male	Age-standardized	Alcohol use	Percent	1990	0.022758	0.04227	0.00830299	2021	0.0448153	0.0680623	0.0247585	96.9215
Deaths	Israel	Male	Age-standardized	Diet high in red meat	Percent	1990	0.136214	0.288723	-7.49133e-05	2021	0.136552	0.288822	-6.57453e-05	0.248518
Deaths	Israel	Male	Age-standardized	Secondhand smoke	Percent	1990	0.00797897	0.0177097	-0.00189428	2021	0.00664989	0.0150827	-0.00160092	-16.6573
Deaths	North Africa and Middle East	Male	Age-standardized	Alcohol use	Percent	1990	0.0091741	0.0139044	0.00484594	2021	0.00789611	0.0117992	0.00404033	-13.9304
Deaths	North Africa and Middle East	Male	Age-standardized	Diet high in red meat	Percent	1990	0.127163	0.271195	-3.20399e-05	2021	0.125259	0.265151	-3.73255e-05	-1.49762
Deaths	North Africa and Middle East	Male	Age-standardized	Secondhand smoke	Percent	1990	0.0115536	0.02619	-0.00278314	2021	0.0109874	0.024812	-0.00253627	-4.90076
Deaths	Bahrain	Male	Age-standardized	Alcohol use	Percent	1990	0.0110538	0.016646	0.0057936	2021	0.00607502	0.0089695	0.00302585	-45.0415
Deaths	Bahrain	Male	Age-standardized	Diet high in red meat	Percent	1990	0.132736	0.285896	-4.4782e-05	2021	0.132719	0.283611	-3.42118e-05	-0.0131562
Deaths	Bahrain	Male	Age-standardized	Secondhand smoke	Percent	1990	0.00988985	0.0227441	-0.00228507	2021	0.0100996	0.0238959	-0.00238003	2.12099
Deaths	Egypt	Male	Age-standardized	Alcohol use	Percent	1990	0.00181575	0.00285163	0.000860169	2021	0.00259413	0.00405083	0.00130025	42.8682
Deaths	Egypt	Male	Age-standardized	Diet high in red meat	Percent	1990	0.128622	0.273828	-2.00371e-05	2021	0.132702	0.283234	-3.13925e-05	3.17153
Deaths	Egypt	Male	Age-standardized	Secondhand smoke	Percent	1990	0.0105504	0.0237477	-0.00251736	2021	0.00938147	0.0210479	-0.0022067	-11.0797
Deaths	Iran (Islamic Republic of)	Male	Age-standardized	Alcohol use	Percent	1990	1.37051e-06	7.8771e-06	0	2021	0.00790742	0.0116273	0.00436224	576868
Deaths	Iran (Islamic Republic of)	Male	Age-standardized	Diet high in red meat	Percent	1990	0.129349	0.27302	-3.77051e-05	2021	0.124013	0.263612	-2.80617e-05	-4.12546
Deaths	Iran (Islamic Republic of)	Male	Age-standardized	Secondhand smoke	Percent	1990	0.0074477	0.0168303	-0.0017021	2021	0.00640254	0.0147397	-0.00134354	-14.0333
Deaths	Iraq	Male	Age-standardized	Alcohol use	Percent	1990	0.00219308	0.00318414	0.00114462	2021	0.00142721	0.00213387	0.000725258	-34.9222
Deaths	Iraq	Male	Age-standardized	Diet high in red meat	Percent	1990	0.113753	0.24367	-8.32172e-06	2021	0.0907862	0.200897	-6.37917e-06	-20.1901
Deaths	Iraq	Male	Age-standardized	Secondhand smoke	Percent	1990	0.0139779	0.0308837	-0.00331249	2021	0.0127472	0.0282866	-0.00308274	-8.80455
Deaths	Jordan	Male	Age-standardized	Alcohol use	Percent	1990	0.00335854	0.00496135	0.0017146	2021	0.003447	0.00529304	0.00166508	2.63368
Deaths	Jordan	Male	Age-standardized	Diet high in red meat	Percent	1990	0.131168	0.281442	-4.09461e-05	2021	0.130396	0.278655	-2.44501e-05	-0.588836
Deaths	Jordan	Male	Age-standardized	Secondhand smoke	Percent	1990	0.0132346	0.0294777	-0.0032145	2021	0.0111058	0.0249019	-0.00267206	-16.0847
Deaths	Kuwait	Male	Age-standardized	Alcohol use	Percent	1990	0	0	0	2021	0.000828084	0.00196964	3.68819e-05	#DIV/0!
Deaths	Kuwait	Male	Age-standardized	Diet high in red meat	Percent	1990	0.136275	0.288805	-9.298e-05	2021	0.136144	0.288469	-8.05168e-05	-0.0955294
Deaths	Kuwait	Male	Age-standardized	Secondhand smoke	Percent	1990	0.0108595	0.0240592	-0.0023818	2021	0.0105604	0.0233739	-0.00237664	-2.7543
Deaths	Lebanon	Male	Age-standardized	Alcohol use	Percent	1990	0.0309511	0.0458421	0.0152154	2021	0.0194793	0.0297938	0.00899026	-37.064
Deaths	Lebanon	Male	Age-standardized	Diet high in red meat	Percent	1990	0.134996	0.286495	-7.26048e-05	2021	0.135203	0.287956	-6.17108e-05	0.153477
Deaths	Lebanon	Male	Age-standardized	Secondhand smoke	Percent	1990	0.0122175	0.0275982	-0.00276344	2021	0.0129608	0.0285915	-0.00304803	6.08411
Deaths	Palestine	Male	Age-standardized	Alcohol use	Percent	1990	0.00981941	0.0146338	0.00506432	2021	0.00819997	0.0122522	0.00431233	-16.4922
Deaths	Palestine	Male	Age-standardized	Diet high in red meat	Percent	1990	0.119935	0.258054	-8.73365e-06	2021	0.113108	0.242027	-9.06976e-06	-5.69242
Deaths	Palestine	Male	Age-standardized	Secondhand smoke	Percent	1990	0.0108778	0.024388	-0.0024426	2021	0.00959887	0.0218762	-0.00210472	-11.757
Deaths	Oman	Male	Age-standardized	Alcohol use	Percent	1990	0.00286279	0.0048636	0.00100787	2021	0.00305572	0.0050538	0.0012627	6.73923
Deaths	Oman	Male	Age-standardized	Diet high in red meat	Percent	1990	0.135504	0.287417	-6.30963e-05	2021	0.135994	0.287287	-5.3585e-05	0.361853
Deaths	Oman	Male	Age-standardized	Secondhand smoke	Percent	1990	0.0093274	0.0212482	-0.00212992	2021	0.00940243	0.0215798	-0.00210038	0.804379
Deaths	Qatar	Male	Age-standardized	Alcohol use	Percent	1990	0.00523376	0.00817002	0.00244957	2021	0.00457777	0.00716396	0.00210339	-12.5339
Deaths	Qatar	Male	Age-standardized	Diet high in red meat	Percent	1990	0.134604	0.285829	-6.22143e-05	2021	0.134892	0.286981	-6.96015e-05	0.213376
Deaths	Qatar	Male	Age-standardized	Secondhand smoke	Percent	1990	0.011175	0.0249447	-0.00261185	2021	0.0113471	0.0258688	-0.00264702	1.54029
Deaths	Saudi Arabia	Male	Age-standardized	Alcohol use	Percent	1990	0.00277271	0.00509196	0.00078742	2021	0.00166044	0.00318932	0.000252776	-40.1148
Deaths	Saudi Arabia	Male	Age-standardized	Diet high in red meat	Percent	1990	0.128563	0.274889	-2.89257e-05	2021	0.126531	0.267158	-1.69348e-05	-1.58029
Deaths	Saudi Arabia	Male	Age-standardized	Secondhand smoke	Percent	1990	0.0104881	0.0234204	-0.00218919	2021	0.010384	0.0231775	-0.0024403	-0.991998
Deaths	Syrian Arab Republic	Male	Age-standardized	Alcohol use	Percent	1990	0.0123793	0.018585	0.0065303	2021	0.00688704	0.0108941	0.00306012	-44.3664
Deaths	Syrian Arab Republic	Male	Age-standardized	Diet high in red meat	Percent	1990	0.134013	0.28427	-6.69811e-05	2021	0.131159	0.279899	-1.92481e-05	-2.12986
Deaths	Syrian Arab Republic	Male	Age-standardized	Secondhand smoke	Percent	1990	0.0116078	0.025913	-0.00254268	2021	0.0106567	0.0243322	-0.00231464	-8.19334
Deaths	Turkey	Male	Age-standardized	Alcohol use	Percent	1990	0.019244	0.0286278	0.00993746	2021	0.0192263	0.028685	0.00944899	-0.0923819
Deaths	Turkey	Male	Age-standardized	Diet high in red meat	Percent	1990	0.13208	0.281404	-2.14184e-05	2021	0.131075	0.278145	-4.85738e-05	-0.761145
Deaths	Turkey	Male	Age-standardized	Secondhand smoke	Percent	1990	0.0122494	0.0276684	-0.00299922	2021	0.0124902	0.0287096	-0.00302669	1.96544
Deaths	United Arab Emirates	Male	Age-standardized	Alcohol use	Percent	1990	0.0307575	0.0488814	0.0139543	2021	0.020377	0.0322473	0.00839001	-33.7494
Deaths	United Arab Emirates	Male	Age-standardized	Diet high in red meat	Percent	1990	0.136167	0.288571	-7.52934e-05	2021	0.134887	0.284891	-6.22377e-05	-0.939947
Deaths	United Arab Emirates	Male	Age-standardized	Secondhand smoke	Percent	1990	0.013191	0.0296258	-0.00305024	2021	0.0127828	0.028497	-0.00315977	-3.09433
Deaths	Yemen	Male	Age-standardized	Alcohol use	Percent	1990	0.0116532	0.0171615	0.00602438	2021	0.00420673	0.00660146	0.00199967	-63.9007
Deaths	Yemen	Male	Age-standardized	Secondhand smoke	Percent	1990	0.0106128	0.024144	-0.00255714	2021	0.117387	0.251894	-9.65995e-06	1006.09
Deaths	Yemen	Male	Age-standardized	Diet high in red meat	Percent	1990	0.11643	0.250566	-8.9118e-06	2021	0.0117301	0.026625	-0.00274332	-89.9252
Deaths	South Asia	Male	Age-standardized	Alcohol use	Percent	1990	0.0200193	0.0312604	0.00561215	2021	0.0325199	0.0474892	0.0159615	62.443
Deaths	South Asia	Male	Age-standardized	Diet high in red meat	Percent	1990	0.0707981	0.153634	-7.91247e-06	2021	0.0674315	0.147729	-6.26389e-06	-4.7552
Deaths	South Asia	Male	Age-standardized	Secondhand smoke	Percent	1990	0.0116125	0.0260646	-0.00273362	2021	0.0100919	0.0222456	-0.00233241	-13.0944
Deaths	Afghanistan	Male	Age-standardized	Alcohol use	Percent	1990	0	0	0	2021	0.00111964	0.00232095	0.000337366	#DIV/0!
Deaths	Afghanistan	Male	Age-standardized	Diet high in red meat	Percent	1990	0.13581	0.287848	-0.000110078	2021	0.132405	0.280994	-5.43272e-05	-2.50677
Deaths	Afghanistan	Male	Age-standardized	Secondhand smoke	Percent	1990	0.00912139	0.0206965	-0.00204666	2021	0.00992528	0.0227388	-0.00236768	8.81324
Deaths	Bangladesh	Male	Age-standardized	Alcohol use	Percent	1990	0.000992452	0.0031771	0	2021	0.00371164	0.00671846	0.000189251	273.987
Deaths	Bangladesh	Male	Age-standardized	Diet high in red meat	Percent	1990	0.0444023	0.0979138	-3.23399e-06	2021	0.0548128	0.127243	-3.75048e-06	23.4459
Deaths	Bangladesh	Male	Age-standardized	Secondhand smoke	Percent	1990	0.0114513	0.0258623	-0.00275656	2021	0.0107163	0.0236718	-0.00245983	-6.41822
Deaths	Bhutan	Male	Age-standardized	Alcohol use	Percent	1990	0.0381171	0.0549935	0.0135299	2021	0.00747723	0.0161002	0.00134425	-80.3835
Deaths	Bhutan	Male	Age-standardized	Diet high in red meat	Percent	1990	0.0874225	0.193431	-5.83754e-06	2021	0.0941983	0.215516	-6.81562e-06	7.75071
Deaths	Bhutan	Male	Age-standardized	Secondhand smoke	Percent	1990	0.00960135	0.022093	-0.00242184	2021	0.00875497	0.0196765	-0.00209854	-8.81515
Deaths	India	Male	Age-standardized	Alcohol use	Percent	1990	0.0286208	0.0437158	0.00811368	2021	0.040297	0.0582544	0.0197458	40.796
Deaths	India	Male	Age-standardized	Diet high in red meat	Percent	1990	0.0517393	0.114223	-9.78151e-07	2021	0.0548596	0.121547	-1.41e-06	6.03078
Deaths	India	Male	Age-standardized	Secondhand smoke	Percent	1990	0.0111109	0.0251311	-0.00262342	2021	0.00954484	0.021265	-0.00210322	-14.0946
Deaths	Nepal	Male	Age-standardized	Alcohol use	Percent	1990	0.00271966	0.00873224	2.17059e-05	2021	0.0346805	0.0553841	0.0140539	1175.18
Deaths	Nepal	Male	Age-standardized	Diet high in red meat	Percent	1990	0.1276	0.273124	-1.5803e-05	2021	0.129072	0.275975	-3.61947e-05	1.1534
Deaths	Nepal	Male	Age-standardized	Secondhand smoke	Percent	1990	0.0132612	0.0299294	-0.00320232	2021	0.0117059	0.0262852	-0.00264179	-11.7287
Deaths	Pakistan	Male	Age-standardized	Alcohol use	Percent	1990	0.00586135	0.0113395	0.000695074	2021	0.00970315	0.0165397	0.00305893	65.5448
Deaths	Pakistan	Male	Age-standardized	Diet high in red meat	Percent	1990	0.125026	0.270263	-3.13232e-05	2021	0.12621	0.268889	-3.27744e-05	0.946326
Deaths	Pakistan	Male	Age-standardized	Secondhand smoke	Percent	1990	0.013181	0.029389	-0.00305621	2021	0.0120528	0.0264744	-0.00277438	-8.55906
Deaths	High-middle SDI	Male	Age-standardized	Alcohol use	Percent	1990	0.093289	0.127923	0.0579976	2021	0.0888418	0.119058	0.0617946	-4.76706
Deaths	High-middle SDI	Male	Age-standardized	Diet high in red meat	Percent	1990	0.134463	0.285373	-4.77444e-05	2021	0.133601	0.282834	-4.02959e-05	-0.641175
Deaths	High-middle SDI	Male	Age-standardized	Secondhand smoke	Percent	1990	0.00912572	0.0203698	-0.00208237	2021	0.00947632	0.0211983	-0.00214541	3.84183
Deaths	High SDI	Male	Age-standardized	Alcohol use	Percent	1990	0.0946151	0.140471	0.0522039	2021	0.101423	0.13603	0.069848	7.19509
Deaths	High SDI	Male	Age-standardized	Diet high in red meat	Percent	1990	0.136153	0.288433	-4.68722e-05	2021	0.135962	0.288151	-4.85722e-05	-0.140319
Deaths	High SDI	Male	Age-standardized	Secondhand smoke	Percent	1990	0.00696891	0.0156283	-0.0016188	2021	0.00573601	0.0128995	-0.00137885	-17.6914
Deaths	Low-middle SDI	Male	Age-standardized	Alcohol use	Percent	1990	0.0318106	0.0460629	0.0142349	2021	0.040723	0.0560576	0.0231986	28.0168
Deaths	Low-middle SDI	Male	Age-standardized	Diet high in red meat	Percent	1990	0.0925246	0.197647	-1.83367e-05	2021	0.0914398	0.195429	-1.89262e-05	-1.17241
Deaths	Low-middle SDI	Male	Age-standardized	Secondhand smoke	Percent	1990	0.0100391	0.0226859	-0.00237983	2021	0.00899308	0.0197796	-0.00207634	-10.4191
Deaths	Low SDI	Male	Age-standardized	Alcohol use	Percent	1990	0.0384472	0.0553363	0.0141309	2021	0.0477876	0.0664419	0.0273278	24.294
Deaths	Low SDI	Male	Age-standardized	Diet high in red meat	Percent	1990	0.102742	0.220517	-1.30499e-05	2021	0.103265	0.220507	-1.71716e-05	0.50846
Deaths	Low SDI	Male	Age-standardized	Secondhand smoke	Percent	1990	0.00700643	0.0156448	-0.00169571	2021	0.00631439	0.0140439	-0.001498	-9.87729
Deaths	Middle SDI	Male	Age-standardized	Alcohol use	Percent	1990	0.0582677	0.0761794	0.0398868	2021	0.068103	0.090697	0.0471836	16.8796
Deaths	Middle SDI	Male	Age-standardized	Diet high in red meat	Percent	1990	0.116911	0.247039	-3.30827e-05	2021	0.118264	0.251001	-3.23458e-05	1.15728
Deaths	Middle SDI	Male	Age-standardized	Secondhand smoke	Percent	1990	0.0101169	0.0225541	-0.00235995	2021	0.00935133	0.0212011	-0.00210698	-7.567
