# Supplementary material for: Burden of Breast Cancer and Its Attributable Risk Factors in the Belt and Road Initiative Countries, 1990–2021
Source: Thorac Cancer. 2025 Nov 16;16(22):e70186. doi: 10.1111/1759-7714.70186 (PMC12620255; doi:10.1111/1759-7714.70186)
Supplement: Supplementary file 10 — Table S7: Percentage of DALYs and its change due to female breast cancer attributable to risk factors in 1990 and 2021. [file TCA-16-e70186-s010.xlsx]

## Sheet: Sheet1
Supplementary Table 7. Percentage of DALYs its change due to female breast cancer attributable to risk factors in 1990 and 2021
measure	location	sex	age	risk	metric	year	val	upper	lower	year	val	upper	lower	%change
DALYs (Disability-Adjusted Life Years)	Global	Female	Age-standardized	Smoking	Percent	1990	0.0270696	0.0335021	0.0208817	2021	0.0151083	0.0186725	0.0113864	-44.1872
DALYs (Disability-Adjusted Life Years)	Global	Female	Age-standardized	High fasting plasma glucose	Percent	1990	0.0273637	0.0651361	-0.00809798	2021	0.0395999	0.0934049	-0.0114948	44.7171
DALYs (Disability-Adjusted Life Years)	Global	Female	Age-standardized	Alcohol use	Percent	1990	0.0440903	0.0576954	0.0320771	2021	0.0272984	0.0366575	0.0193398	-38.0852
DALYs (Disability-Adjusted Life Years)	Global	Female	Age-standardized	Secondhand smoke	Percent	1990	0.0155154	0.0347539	-0.00379734	2021	0.0125809	0.0279915	-0.00302746	-18.9133
DALYs (Disability-Adjusted Life Years)	Global	Female	Age-standardized	High body-mass index	Percent	1990	0.0407662	0.0797117	-0.00170404	2021	0.0478785	0.0925025	-0.00218027	17.4465
DALYs (Disability-Adjusted Life Years)	Global	Female	Age-standardized	Diet high in red meat	Percent	1990	0.125365	0.267688	-3.9726e-05	2021	0.118249	0.252422	-3.94161e-05	-5.67687
DALYs (Disability-Adjusted Life Years)	Global	Female	Age-standardized	Low physical activity	Percent	1990	0.0202945	0.0351659	0.00414439	2021	0.0201273	0.0352031	0.00412636	-0.823898
DALYs (Disability-Adjusted Life Years)	East Asia	Female	Age-standardized	Secondhand smoke	Percent	1990	0.0256811	0.0572494	-0.00616552	2021	0.0226274	0.0501925	-0.00551404	-11.891
DALYs (Disability-Adjusted Life Years)	East Asia	Female	Age-standardized	High body-mass index	Percent	1990	0.0235267	0.0472564	-0.000636331	2021	0.0506963	0.101716	-0.00144295	115.484
DALYs (Disability-Adjusted Life Years)	East Asia	Female	Age-standardized	Alcohol use	Percent	1990	0.0105512	0.015447	0.00577724	2021	0.0104274	0.0155996	0.00635365	-1.1741
DALYs (Disability-Adjusted Life Years)	East Asia	Female	Age-standardized	Diet high in red meat	Percent	1990	0.134457	0.285306	-4.98044e-05	2021	0.135638	0.286619	-7.10894e-05	0.878474
DALYs (Disability-Adjusted Life Years)	East Asia	Female	Age-standardized	Smoking	Percent	1990	0.00988987	0.0127994	0.0074195	2021	0.00779524	0.0101879	0.005642	-21.1796
DALYs (Disability-Adjusted Life Years)	East Asia	Female	Age-standardized	High fasting plasma glucose	Percent	1990	0.0274139	0.0645265	-0.008235	2021	0.0355139	0.0826837	-0.0101644	29.547
DALYs (Disability-Adjusted Life Years)	East Asia	Female	Age-standardized	Low physical activity	Percent	1990	0.0169145	0.0304479	0.00352484	2021	0.0183638	0.0316631	0.00338461	8.56845
DALYs (Disability-Adjusted Life Years)	China	Female	Age-standardized	Secondhand smoke	Percent	1990	0.0258076	0.0576396	-0.00618594	2021	0.0228189	0.0506252	-0.0055568	-11.5808
DALYs (Disability-Adjusted Life Years)	China	Female	Age-standardized	Alcohol use	Percent	1990	0.0104645	0.015406	0.00563892	2021	0.0104955	0.0157824	0.00635784	0.296154
DALYs (Disability-Adjusted Life Years)	China	Female	Age-standardized	Diet high in red meat	Percent	1990	0.134554	0.285574	-4.84385e-05	2021	0.135855	0.286947	-7.3184e-05	0.967141
DALYs (Disability-Adjusted Life Years)	China	Female	Age-standardized	Low physical activity	Percent	1990	0.0167342	0.0302189	0.00350443	2021	0.0181496	0.0313952	0.00333962	8.45865
DALYs (Disability-Adjusted Life Years)	China	Female	Age-standardized	Smoking	Percent	1990	0.00995891	0.0129566	0.00743558	2021	0.00785917	0.0103465	0.00562437	-21.084
DALYs (Disability-Adjusted Life Years)	China	Female	Age-standardized	High fasting plasma glucose	Percent	1990	0.0273928	0.0642684	-0.00822281	2021	0.0353985	0.0823714	-0.0101207	29.2256
DALYs (Disability-Adjusted Life Years)	China	Female	Age-standardized	High body-mass index	Percent	1990	0.0236102	0.0473421	-0.000639066	2021	0.0510227	0.102886	-0.00145078	116.105
DALYs (Disability-Adjusted Life Years)	Southeast Asia	Female	Age-standardized	Secondhand smoke	Percent	1990	0.0220345	0.0491933	-0.00541117	2021	0.0190188	0.0422615	-0.00474852	-13.6862
DALYs (Disability-Adjusted Life Years)	Southeast Asia	Female	Age-standardized	High body-mass index	Percent	1990	0.021023	0.0413623	-0.000589107	2021	0.0396176	0.0800125	-0.00110122	88.4489
DALYs (Disability-Adjusted Life Years)	Southeast Asia	Female	Age-standardized	Alcohol use	Percent	1990	0.00684481	0.0108182	0.0036424	2021	0.00890585	0.0132349	0.00546276	30.1109
DALYs (Disability-Adjusted Life Years)	Southeast Asia	Female	Age-standardized	Diet high in red meat	Percent	1990	0.105297	0.228314	-1.83768e-05	2021	0.115793	0.248434	-3.39381e-05	9.96839
DALYs (Disability-Adjusted Life Years)	Southeast Asia	Female	Age-standardized	Smoking	Percent	1990	0.0139405	0.0177432	0.0102313	2021	0.00833213	0.0105932	0.00623522	-40.2309
DALYs (Disability-Adjusted Life Years)	Southeast Asia	Female	Age-standardized	Low physical activity	Percent	1990	0.0191488	0.0338302	0.00376873	2021	0.0204465	0.036279	0.00404906	6.77679
DALYs (Disability-Adjusted Life Years)	Southeast Asia	Female	Age-standardized	High fasting plasma glucose	Percent	1990	0.0216207	0.0521091	-0.00587848	2021	0.0322822	0.0773231	-0.00899461	49.3115
DALYs (Disability-Adjusted Life Years)	Cambodia	Female	Age-standardized	Secondhand smoke	Percent	1990	0.0173039	0.0388332	-0.00416473	2021	0.0191635	0.0422332	-0.00458815	10.747
DALYs (Disability-Adjusted Life Years)	Cambodia	Female	Age-standardized	High body-mass index	Percent	1990	0.01844	0.0367231	-0.000563136	2021	0.026172	0.0527196	-0.000647468	41.931
DALYs (Disability-Adjusted Life Years)	Cambodia	Female	Age-standardized	Alcohol use	Percent	1990	0.00732283	0.0146748	0.00157179	2021	0.0331751	0.0487281	0.0209972	353.036
DALYs (Disability-Adjusted Life Years)	Cambodia	Female	Age-standardized	Diet high in red meat	Percent	1990	0.130362	0.277115	-3.1962e-05	2021	0.131964	0.280282	-3.86994e-05	1.22868
DALYs (Disability-Adjusted Life Years)	Cambodia	Female	Age-standardized	Smoking	Percent	1990	0.0120295	0.0160807	0.00849902	2021	0.0101562	0.0143637	0.00716214	-15.573
DALYs (Disability-Adjusted Life Years)	Cambodia	Female	Age-standardized	High fasting plasma glucose	Percent	1990	0.0141999	0.0333135	-0.00392462	2021	0.0243349	0.0610722	-0.00639319	71.3741
DALYs (Disability-Adjusted Life Years)	Cambodia	Female	Age-standardized	Low physical activity	Percent	1990	0.00685643	0.01316	0.00116378	2021	0.00678422	0.0130798	0.0011935	-1.05316
DALYs (Disability-Adjusted Life Years)	Indonesia	Female	Age-standardized	Secondhand smoke	Percent	1990	0.0216282	0.0481236	-0.00538322	2021	0.0219606	0.0485343	-0.00551641	1.53686
DALYs (Disability-Adjusted Life Years)	Indonesia	Female	Age-standardized	High body-mass index	Percent	1990	0.0171282	0.0333468	-0.000459156	2021	0.0361205	0.0732647	-0.00103121	110.884
DALYs (Disability-Adjusted Life Years)	Indonesia	Female	Age-standardized	Alcohol use	Percent	1990	0.00112809	0.00215012	0.000348499	2021	0.00095696	0.00182088	0.000292772	-15.1698
DALYs (Disability-Adjusted Life Years)	Indonesia	Female	Age-standardized	Smoking	Percent	1990	0.00630898	0.00868358	0.00440033	2021	0.00609803	0.00834816	0.00425157	-3.3436
DALYs (Disability-Adjusted Life Years)	Indonesia	Female	Age-standardized	High fasting plasma glucose	Percent	1990	0.0177676	0.0426434	-0.00473372	2021	0.030234	0.0735478	-0.00819797	70.163
DALYs (Disability-Adjusted Life Years)	Indonesia	Female	Age-standardized	Diet high in red meat	Percent	1990	0.0860061	0.185499	-2.32492e-06	2021	0.0939057	0.206347	-3.74479e-06	9.18491
DALYs (Disability-Adjusted Life Years)	Indonesia	Female	Age-standardized	Low physical activity	Percent	1990	0.0303253	0.0533957	0.00610523	2021	0.0312072	0.0541701	0.00624237	2.90818
DALYs (Disability-Adjusted Life Years)	Lao People's Democratic Republic	Female	Age-standardized	Secondhand smoke	Percent	1990	0.0213441	0.0471437	-0.0050379	2021	0.0221309	0.049642	-0.005367	3.68649
DALYs (Disability-Adjusted Life Years)	Lao People's Democratic Republic	Female	Age-standardized	High body-mass index	Percent	1990	0.0187556	0.0391245	-0.000476052	2021	0.031651	0.0644235	-0.000695225	68.7548
DALYs (Disability-Adjusted Life Years)	Lao People's Democratic Republic	Female	Age-standardized	Alcohol use	Percent	1990	0.0258741	0.0423332	0.00974544	2021	0.0377307	0.0555002	0.0234767	45.8243
DALYs (Disability-Adjusted Life Years)	Lao People's Democratic Republic	Female	Age-standardized	Diet high in red meat	Percent	1990	0.127696	0.271398	-2.42037e-05	2021	0.134696	0.286064	-7.4157e-05	5.48177
DALYs (Disability-Adjusted Life Years)	Lao People's Democratic Republic	Female	Age-standardized	Smoking	Percent	1990	0.0112914	0.0151733	0.00759442	2021	0.0122059	0.0168645	0.00847005	8.09951
DALYs (Disability-Adjusted Life Years)	Lao People's Democratic Republic	Female	Age-standardized	Low physical activity	Percent	1990	0.00968157	0.0182764	0.00170019	2021	0.00982916	0.0189131	0.00185753	1.52446
DALYs (Disability-Adjusted Life Years)	Lao People's Democratic Republic	Female	Age-standardized	High fasting plasma glucose	Percent	1990	0.0257984	0.0615618	-0.00704183	2021	0.0358227	0.0860186	-0.00984923	38.856
DALYs (Disability-Adjusted Life Years)	Malaysia	Female	Age-standardized	Secondhand smoke	Percent	1990	0.020357	0.0448776	-0.00495246	2021	0.0181093	0.0397901	-0.00447287	-11.0415
DALYs (Disability-Adjusted Life Years)	Malaysia	Female	Age-standardized	High body-mass index	Percent	1990	0.0418061	0.0850545	-0.00114726	2021	0.0663497	0.130462	-0.0018623	58.7082
DALYs (Disability-Adjusted Life Years)	Malaysia	Female	Age-standardized	Alcohol use	Percent	1990	0.00859801	0.0133203	0.0039804	2021	0.00534645	0.00873123	0.00246554	-37.8176
DALYs (Disability-Adjusted Life Years)	Malaysia	Female	Age-standardized	Smoking	Percent	1990	0.00655096	0.00911994	0.00455928	2021	0.00452451	0.00622069	0.00315736	-30.9337
DALYs (Disability-Adjusted Life Years)	Malaysia	Female	Age-standardized	Diet high in red meat	Percent	1990	0.134086	0.283589	-4.17806e-05	2021	0.12955	0.275002	-4.75338e-05	-3.38295
DALYs (Disability-Adjusted Life Years)	Malaysia	Female	Age-standardized	High fasting plasma glucose	Percent	1990	0.0386729	0.0908806	-0.0109137	2021	0.0531137	0.123198	-0.0146647	37.3406
DALYs (Disability-Adjusted Life Years)	Malaysia	Female	Age-standardized	Low physical activity	Percent	1990	0.0212665	0.0382402	0.00409844	2021	0.0240467	0.044512	0.00456936	13.0732
DALYs (Disability-Adjusted Life Years)	Maldives	Female	Age-standardized	Alcohol use	Percent	1990	0.000819309	0.00292785	-3.59024e-07	2021	0.00117831	0.0033913	0.000119962	43.8181
DALYs (Disability-Adjusted Life Years)	Maldives	Female	Age-standardized	Secondhand smoke	Percent	1990	0.0215813	0.0472488	-0.00523124	2021	0.022448	0.0501693	-0.00557737	4.01636
DALYs (Disability-Adjusted Life Years)	Maldives	Female	Age-standardized	High body-mass index	Percent	1990	0.0360173	0.0739909	-0.000972464	2021	0.0623261	0.12656	-0.00189322	73.0451
DALYs (Disability-Adjusted Life Years)	Maldives	Female	Age-standardized	Diet high in red meat	Percent	1990	0.0369015	0.0830568	-2.66552e-06	2021	0.0855642	0.190995	-5.76098e-06	131.872
DALYs (Disability-Adjusted Life Years)	Maldives	Female	Age-standardized	Low physical activity	Percent	1990	0.0437293	0.077954	0.00918234	2021	0.0438258	0.0786169	0.00877258	0.220705
DALYs (Disability-Adjusted Life Years)	Maldives	Female	Age-standardized	Smoking	Percent	1990	0.0136464	0.0187384	0.00912828	2021	0.0115047	0.015997	0.00801116	-15.6944
DALYs (Disability-Adjusted Life Years)	Maldives	Female	Age-standardized	High fasting plasma glucose	Percent	1990	0.0275709	0.0633068	-0.00755516	2021	0.036964	0.0895172	-0.00981107	34.0689
DALYs (Disability-Adjusted Life Years)	Myanmar	Female	Age-standardized	Secondhand smoke	Percent	1990	0.0235067	0.0522903	-0.00571681	2021	0.015588	0.0349635	-0.00384995	-33.687
DALYs (Disability-Adjusted Life Years)	Myanmar	Female	Age-standardized	High body-mass index	Percent	1990	0.0203184	0.0402127	-0.000621794	2021	0.0312943	0.0616735	-0.000825751	54.02
DALYs (Disability-Adjusted Life Years)	Myanmar	Female	Age-standardized	Alcohol use	Percent	1990	0.00016798	0.000445592	4.21085e-06	2021	0.00150165	0.00266848	0.000583052	793.941
DALYs (Disability-Adjusted Life Years)	Myanmar	Female	Age-standardized	Diet high in red meat	Percent	1990	0.0840978	0.183254	-6.91462e-06	2021	0.13153	0.279601	-5.70862e-05	56.4012
DALYs (Disability-Adjusted Life Years)	Myanmar	Female	Age-standardized	Smoking	Percent	1990	0.0354483	0.0459066	0.0257699	2021	0.0173454	0.0233189	0.0125744	-51.0685
DALYs (Disability-Adjusted Life Years)	Myanmar	Female	Age-standardized	High fasting plasma glucose	Percent	1990	0.0268077	0.0626912	-0.00738345	2021	0.0407949	0.0985532	-0.0114587	52.1763
DALYs (Disability-Adjusted Life Years)	Myanmar	Female	Age-standardized	Low physical activity	Percent	1990	0.00581303	0.011624	0.00107858	2021	0.00689764	0.0133816	0.00148417	18.6582
DALYs (Disability-Adjusted Life Years)	Philippines	Female	Age-standardized	Secondhand smoke	Percent	1990	0.0221237	0.0491496	-0.00528458	2021	0.0169461	0.0374672	-0.00414306	-23.4031
DALYs (Disability-Adjusted Life Years)	Philippines	Female	Age-standardized	High body-mass index	Percent	1990	0.0265261	0.0538611	-0.000729777	2021	0.0405455	0.08087	-0.00107956	52.8516
DALYs (Disability-Adjusted Life Years)	Philippines	Female	Age-standardized	Alcohol use	Percent	1990	0.0272026	0.0397225	0.0139966	2021	0.0290232	0.0410331	0.0183666	6.69257
DALYs (Disability-Adjusted Life Years)	Philippines	Female	Age-standardized	Diet high in red meat	Percent	1990	0.1296	0.276316	-3.36553e-05	2021	0.134239	0.28517	-3.00173e-05	3.57977
DALYs (Disability-Adjusted Life Years)	Philippines	Female	Age-standardized	Low physical activity	Percent	1990	0.0128566	0.0237127	0.00248266	2021	0.0128515	0.0233537	0.00260316	-0.0396206
DALYs (Disability-Adjusted Life Years)	Philippines	Female	Age-standardized	Smoking	Percent	1990	0.0250685	0.0328026	0.0179818	2021	0.0141135	0.0187281	0.0104567	-43.7001
DALYs (Disability-Adjusted Life Years)	Philippines	Female	Age-standardized	High fasting plasma glucose	Percent	1990	0.0236194	0.0562707	-0.00643575	2021	0.0284161	0.0682445	-0.00782647	20.3082
DALYs (Disability-Adjusted Life Years)	Sri Lanka	Female	Age-standardized	Secondhand smoke	Percent	1990	0.0196261	0.0433117	-0.0044022	2021	0.0136235	0.0303371	-0.00337513	-30.5846
DALYs (Disability-Adjusted Life Years)	Sri Lanka	Female	Age-standardized	High body-mass index	Percent	1990	0.0280911	0.0573624	-0.000776074	2021	0.0460393	0.09046	-0.00116204	63.8925
DALYs (Disability-Adjusted Life Years)	Sri Lanka	Female	Age-standardized	Alcohol use	Percent	1990	0.00168949	0.00259087	0.000858758	2021	0.00223186	0.00324488	0.00144607	32.1029
DALYs (Disability-Adjusted Life Years)	Sri Lanka	Female	Age-standardized	Low physical activity	Percent	1990	0.0115447	0.0216536	0.00212588	2021	0.0130109	0.0228409	0.00252882	12.7004
DALYs (Disability-Adjusted Life Years)	Sri Lanka	Female	Age-standardized	Diet high in red meat	Percent	1990	0.0443642	0.0985339	-3.33062e-06	2021	0.0482143	0.105543	-2.90579e-06	8.67846
DALYs (Disability-Adjusted Life Years)	Sri Lanka	Female	Age-standardized	Smoking	Percent	1990	0.00609715	0.00829495	0.00413849	2021	0.00394144	0.00533791	0.00270383	-35.356
DALYs (Disability-Adjusted Life Years)	Sri Lanka	Female	Age-standardized	High fasting plasma glucose	Percent	1990	0.0275551	0.0661621	-0.00725797	2021	0.0448579	0.106552	-0.0119637	62.7932
DALYs (Disability-Adjusted Life Years)	Thailand	Female	Age-standardized	Secondhand smoke	Percent	1990	0.0221644	0.0492646	-0.00553724	2021	0.0150709	0.0335475	-0.00371331	-32.004
DALYs (Disability-Adjusted Life Years)	Thailand	Female	Age-standardized	High body-mass index	Percent	1990	0.0263652	0.050887	-0.000724092	2021	0.0527892	0.105416	-0.00135688	100.223
DALYs (Disability-Adjusted Life Years)	Thailand	Female	Age-standardized	Alcohol use	Percent	1990	0.00935957	0.013962	0.00475026	2021	0.0099778	0.0142854	0.00603447	6.60526
DALYs (Disability-Adjusted Life Years)	Thailand	Female	Age-standardized	Low physical activity	Percent	1990	0.0149368	0.0279179	0.00271667	2021	0.0158028	0.0284404	0.00301349	5.79815
DALYs (Disability-Adjusted Life Years)	Thailand	Female	Age-standardized	Diet high in red meat	Percent	1990	0.13132	0.279075	-4.08406e-05	2021	0.133617	0.28251	-4.28718e-05	1.74956
DALYs (Disability-Adjusted Life Years)	Thailand	Female	Age-standardized	Smoking	Percent	1990	0.0132943	0.0180289	0.00976036	2021	0.00648775	0.00864806	0.00479171	-51.1989
DALYs (Disability-Adjusted Life Years)	Thailand	Female	Age-standardized	High fasting plasma glucose	Percent	1990	0.0220675	0.0512996	-0.00599523	2021	0.0324907	0.0752864	-0.00893567	47.2334
DALYs (Disability-Adjusted Life Years)	Viet Nam	Female	Age-standardized	Alcohol use	Percent	1990	0.00011331	0.000425897	-6.59916e-06	2021	0.00598003	0.0107025	0.0023191	5177.59
DALYs (Disability-Adjusted Life Years)	Viet Nam	Female	Age-standardized	Secondhand smoke	Percent	1990	0.0239992	0.0537595	-0.00593496	2021	0.020353	0.045782	-0.00486204	-15.1929
DALYs (Disability-Adjusted Life Years)	Viet Nam	Female	Age-standardized	High body-mass index	Percent	1990	0.010502	0.0214744	-0.000292947	2021	0.0228259	0.0457118	-0.000604427	117.348
DALYs (Disability-Adjusted Life Years)	Viet Nam	Female	Age-standardized	Diet high in red meat	Percent	1990	0.133181	0.282041	-2.66136e-05	2021	0.13583	0.287293	-5.93736e-05	1.9887
DALYs (Disability-Adjusted Life Years)	Viet Nam	Female	Age-standardized	Low physical activity	Percent	1990	0.0122698	0.0236759	0.00230224	2021	0.0146925	0.0274091	0.00273293	19.7447
DALYs (Disability-Adjusted Life Years)	Viet Nam	Female	Age-standardized	Smoking	Percent	1990	0.00819505	0.0108812	0.00566851	2021	0.00489643	0.00665519	0.00345654	-40.2513
DALYs (Disability-Adjusted Life Years)	Viet Nam	Female	Age-standardized	High fasting plasma glucose	Percent	1990	0.0173713	0.0425188	-0.00469082	2021	0.0244214	0.0581739	-0.00634813	40.5851
DALYs (Disability-Adjusted Life Years)	Central Asia	Female	Age-standardized	Secondhand smoke	Percent	1990	0.0176555	0.0396433	-0.00438527	2021	0.0159935	0.0352264	-0.00385745	-9.41342
DALYs (Disability-Adjusted Life Years)	Central Asia	Female	Age-standardized	High body-mass index	Percent	1990	0.0434515	0.0836973	-0.00346215	2021	0.0616913	0.117837	-0.00353728	41.9773
DALYs (Disability-Adjusted Life Years)	Central Asia	Female	Age-standardized	Alcohol use	Percent	1990	0.0218303	0.0325374	0.0127209	2021	0.015817	0.0234514	0.00941992	-27.5458
DALYs (Disability-Adjusted Life Years)	Central Asia	Female	Age-standardized	Diet high in red meat	Percent	1990	0.135905	0.288001	-6.28499e-05	2021	0.135703	0.287423	-6.5498e-05	-0.148199
DALYs (Disability-Adjusted Life Years)	Central Asia	Female	Age-standardized	Smoking	Percent	1990	0.00693033	0.00878644	0.0052128	2021	0.00593078	0.00763279	0.00436503	-14.4228
DALYs (Disability-Adjusted Life Years)	Central Asia	Female	Age-standardized	Low physical activity	Percent	1990	0.0126882	0.0221521	0.00242107	2021	0.0135886	0.0238596	0.00262177	7.09608
DALYs (Disability-Adjusted Life Years)	Central Asia	Female	Age-standardized	High fasting plasma glucose	Percent	1990	0.0181143	0.042722	-0.00515873	2021	0.0356337	0.0844452	-0.0100196	96.7155
DALYs (Disability-Adjusted Life Years)	Armenia	Female	Age-standardized	Secondhand smoke	Percent	1990	0.0240454	0.0528584	-0.00616201	2021	0.0208094	0.0457379	-0.00510956	-13.4579
DALYs (Disability-Adjusted Life Years)	Armenia	Female	Age-standardized	High body-mass index	Percent	1990	0.0498959	0.0923073	-0.00342686	2021	0.091344	0.176559	-0.00326198	83.0693
DALYs (Disability-Adjusted Life Years)	Armenia	Female	Age-standardized	Alcohol use	Percent	1990	0.00827796	0.0148917	0.00307798	2021	0.0104784	0.018081	0.00515802	26.5819
DALYs (Disability-Adjusted Life Years)	Armenia	Female	Age-standardized	Diet high in red meat	Percent	1990	0.135971	0.287895	-6.58589e-05	2021	0.136284	0.288439	-5.9861e-05	0.229683
DALYs (Disability-Adjusted Life Years)	Armenia	Female	Age-standardized	Low physical activity	Percent	1990	0.0124558	0.0231004	0.00245093	2021	0.015606	0.0282241	0.00286178	25.2906
DALYs (Disability-Adjusted Life Years)	Armenia	Female	Age-standardized	Smoking	Percent	1990	0.00585819	0.00829438	0.00385223	2021	0.00534742	0.00733669	0.00364675	-8.71875
DALYs (Disability-Adjusted Life Years)	Armenia	Female	Age-standardized	High fasting plasma glucose	Percent	1990	0.0201792	0.0481062	-0.00534081	2021	0.0391325	0.0925634	-0.0107579	93.9253
DALYs (Disability-Adjusted Life Years)	Azerbaijan	Female	Age-standardized	Alcohol use	Percent	1990	0.0168528	0.0258165	0.00925364	2021	0.0125017	0.01834	0.00712753	-25.8186
DALYs (Disability-Adjusted Life Years)	Azerbaijan	Female	Age-standardized	Diet high in red meat	Percent	1990	0.134808	0.285669	-5.83017e-05	2021	0.135923	0.287986	-6.08124e-05	0.826795
DALYs (Disability-Adjusted Life Years)	Azerbaijan	Female	Age-standardized	Secondhand smoke	Percent	1990	0.0194345	0.0431743	-0.00475865	2021	0.0216307	0.0477276	-0.00524444	11.3005
DALYs (Disability-Adjusted Life Years)	Azerbaijan	Female	Age-standardized	High body-mass index	Percent	1990	0.0349278	0.07152	-0.00419234	2021	0.0594666	0.111226	-0.00399382	70.2555
DALYs (Disability-Adjusted Life Years)	Azerbaijan	Female	Age-standardized	Smoking	Percent	1990	0.00261117	0.00371514	0.00169872	2021	0.00278864	0.00392789	0.00188247	6.79631
DALYs (Disability-Adjusted Life Years)	Azerbaijan	Female	Age-standardized	High fasting plasma glucose	Percent	1990	0.0186647	0.0449762	-0.00522489	2021	0.0378412	0.0885681	-0.0103668	102.742
DALYs (Disability-Adjusted Life Years)	Azerbaijan	Female	Age-standardized	Low physical activity	Percent	1990	0.0123711	0.0233051	0.00244296	2021	0.0133601	0.0245179	0.00260382	7.99451
DALYs (Disability-Adjusted Life Years)	Georgia	Female	Age-standardized	Alcohol use	Percent	1990	0.0109867	0.0222924	0.00299593	2021	0.0153773	0.0283125	0.00646349	39.9626
DALYs (Disability-Adjusted Life Years)	Georgia	Female	Age-standardized	Secondhand smoke	Percent	1990	0.0192389	0.0428815	-0.00512851	2021	0.0201488	0.0448769	-0.00480026	4.72943
DALYs (Disability-Adjusted Life Years)	Georgia	Female	Age-standardized	High body-mass index	Percent	1990	0.0371128	0.072965	-0.00355388	2021	0.0648666	0.126372	-0.0025656	74.7821
DALYs (Disability-Adjusted Life Years)	Georgia	Female	Age-standardized	Diet high in red meat	Percent	1990	0.13598	0.288043	-9.58939e-05	2021	0.135316	0.286273	-6.36135e-05	-0.488435
DALYs (Disability-Adjusted Life Years)	Georgia	Female	Age-standardized	Smoking	Percent	1990	0.00972462	0.0131808	0.00662488	2021	0.0099731	0.0137201	0.00713911	2.5552
DALYs (Disability-Adjusted Life Years)	Georgia	Female	Age-standardized	Low physical activity	Percent	1990	0.0125846	0.0229501	0.00246412	2021	0.0148765	0.0265002	0.00269738	18.2123
DALYs (Disability-Adjusted Life Years)	Georgia	Female	Age-standardized	High fasting plasma glucose	Percent	1990	0.0150093	0.0357291	-0.00399322	2021	0.0332589	0.0793234	-0.00910524	121.588
DALYs (Disability-Adjusted Life Years)	Kazakhstan	Female	Age-standardized	Alcohol use	Percent	1990	0.048264	0.0710987	0.0276813	2021	0.0360078	0.0517997	0.0213199	-25.3942
DALYs (Disability-Adjusted Life Years)	Kazakhstan	Female	Age-standardized	Secondhand smoke	Percent	1990	0.0183211	0.0407077	-0.00457363	2021	0.0146078	0.0321191	-0.00358466	-20.2679
DALYs (Disability-Adjusted Life Years)	Kazakhstan	Female	Age-standardized	High body-mass index	Percent	1990	0.0482143	0.0920254	-0.0035856	2021	0.0690639	0.127621	-0.00346367	43.2438
DALYs (Disability-Adjusted Life Years)	Kazakhstan	Female	Age-standardized	Diet high in red meat	Percent	1990	0.136108	0.288214	-4.04153e-05	2021	0.136289	0.288701	-0.000108958	0.133653
DALYs (Disability-Adjusted Life Years)	Kazakhstan	Female	Age-standardized	Low physical activity	Percent	1990	0.014647	0.026197	0.00282598	2021	0.0161656	0.029794	0.00306209	10.3679
DALYs (Disability-Adjusted Life Years)	Kazakhstan	Female	Age-standardized	Smoking	Percent	1990	0.00951242	0.0126432	0.00676609	2021	0.00903958	0.0120571	0.00649866	-4.97067
DALYs (Disability-Adjusted Life Years)	Kazakhstan	Female	Age-standardized	High fasting plasma glucose	Percent	1990	0.0206794	0.0482103	-0.00586341	2021	0.0385178	0.0925647	-0.0106765	86.2616
DALYs (Disability-Adjusted Life Years)	Kyrgyzstan	Female	Age-standardized	Secondhand smoke	Percent	1990	0.0192462	0.0425949	-0.00463565	2021	0.0201186	0.0448525	-0.00487675	4.53264
DALYs (Disability-Adjusted Life Years)	Kyrgyzstan	Female	Age-standardized	High body-mass index	Percent	1990	0.0422787	0.0847078	-0.00362995	2021	0.0613461	0.117799	-0.00410364	45.0993
DALYs (Disability-Adjusted Life Years)	Kyrgyzstan	Female	Age-standardized	Alcohol use	Percent	1990	0.0150133	0.0237964	0.00818313	2021	0.0151262	0.022893	0.00792452	0.752111
DALYs (Disability-Adjusted Life Years)	Kyrgyzstan	Female	Age-standardized	Diet high in red meat	Percent	1990	0.136152	0.288444	-3.00666e-05	2021	0.136237	0.288551	-7.28558e-05	0.0625478
DALYs (Disability-Adjusted Life Years)	Kyrgyzstan	Female	Age-standardized	Smoking	Percent	1990	0.00559069	0.00774774	0.00392962	2021	0.00789703	0.0109954	0.00544501	41.2532
DALYs (Disability-Adjusted Life Years)	Kyrgyzstan	Female	Age-standardized	High fasting plasma glucose	Percent	1990	0.0160047	0.0374492	-0.00435733	2021	0.0280538	0.0652556	-0.00719859	75.2852
DALYs (Disability-Adjusted Life Years)	Kyrgyzstan	Female	Age-standardized	Low physical activity	Percent	1990	0.0127997	0.0234576	0.00252893	2021	0.0132708	0.0243982	0.00232312	3.6809
DALYs (Disability-Adjusted Life Years)	Mongolia	Female	Age-standardized	Secondhand smoke	Percent	1990	0.0177259	0.0396074	-0.0040978	2021	0.0194803	0.0432414	-0.00480258	9.89728
DALYs (Disability-Adjusted Life Years)	Mongolia	Female	Age-standardized	High body-mass index	Percent	1990	0.0328956	0.0666194	-0.003132	2021	0.0387844	0.0766826	-0.00312562	17.9015
DALYs (Disability-Adjusted Life Years)	Mongolia	Female	Age-standardized	Alcohol use	Percent	1990	0.0185717	0.0305787	0.00920791	2021	0.0359944	0.0523693	0.0223296	93.8125
DALYs (Disability-Adjusted Life Years)	Mongolia	Female	Age-standardized	Smoking	Percent	1990	0.00938471	0.0127483	0.0066475	2021	0.0108227	0.0149782	0.00754704	15.3225
DALYs (Disability-Adjusted Life Years)	Mongolia	Female	Age-standardized	Low physical activity	Percent	1990	0.00920871	0.0179497	0.00181092	2021	0.00916087	0.0171716	0.00179605	-0.519464
DALYs (Disability-Adjusted Life Years)	Mongolia	Female	Age-standardized	Diet high in red meat	Percent	1990	0.136161	0.287934	-1.2205e-05	2021	0.136207	0.288174	-4.27868e-05	0.0337685
DALYs (Disability-Adjusted Life Years)	Mongolia	Female	Age-standardized	High fasting plasma glucose	Percent	1990	0.0130617	0.0307688	-0.00368753	2021	0.0238869	0.0570229	-0.00719569	82.8778
DALYs (Disability-Adjusted Life Years)	Tajikistan	Female	Age-standardized	Secondhand smoke	Percent	1990	0.0179985	0.0394055	-0.00420354	2021	0.0101521	0.0227126	-0.00237904	-43.5948
DALYs (Disability-Adjusted Life Years)	Tajikistan	Female	Age-standardized	High body-mass index	Percent	1990	0.0332463	0.0653099	-0.00338597	2021	0.0478371	0.0992868	-0.00394044	43.8869
DALYs (Disability-Adjusted Life Years)	Tajikistan	Female	Age-standardized	Alcohol use	Percent	1990	0.00220664	0.00330096	0.00126483	2021	0.00175866	0.00276478	0.00103079	-20.3018
DALYs (Disability-Adjusted Life Years)	Tajikistan	Female	Age-standardized	Diet high in red meat	Percent	1990	0.134373	0.284151	-4.60877e-05	2021	0.131035	0.28045	-5.39177e-05	-2.48424
DALYs (Disability-Adjusted Life Years)	Tajikistan	Female	Age-standardized	Low physical activity	Percent	1990	0.0119758	0.0210077	0.00233026	2021	0.0125276	0.0233001	0.00230776	4.60778
DALYs (Disability-Adjusted Life Years)	Tajikistan	Female	Age-standardized	Smoking	Percent	1990	0.00514055	0.00731716	0.00351312	2021	0.00362545	0.00487188	0.00250958	-29.4736
DALYs (Disability-Adjusted Life Years)	Tajikistan	Female	Age-standardized	High fasting plasma glucose	Percent	1990	0.0236683	0.0544963	-0.00686646	2021	0.0353224	0.0805302	-0.0100197	49.2389
DALYs (Disability-Adjusted Life Years)	Turkmenistan	Female	Age-standardized	Secondhand smoke	Percent	1990	0.0184509	0.0406937	-0.00428269	2021	0.0126914	0.0288612	-0.00315897	-31.2152
DALYs (Disability-Adjusted Life Years)	Turkmenistan	Female	Age-standardized	High body-mass index	Percent	1990	0.0365905	0.0723213	-0.00268931	2021	0.0366845	0.0699722	-0.00416226	0.256829
DALYs (Disability-Adjusted Life Years)	Turkmenistan	Female	Age-standardized	Alcohol use	Percent	1990	0.00896495	0.0173438	0.00307048	2021	0.0185131	0.0295694	0.00957417	106.505
DALYs (Disability-Adjusted Life Years)	Turkmenistan	Female	Age-standardized	Diet high in red meat	Percent	1990	0.136062	0.288196	-2.88211e-05	2021	0.135915	0.287831	-8.00708e-05	-0.107791
DALYs (Disability-Adjusted Life Years)	Turkmenistan	Female	Age-standardized	Low physical activity	Percent	1990	0.0124084	0.0225157	0.00220127	2021	0.0125115	0.0234026	0.00232278	0.83089
DALYs (Disability-Adjusted Life Years)	Turkmenistan	Female	Age-standardized	Smoking	Percent	1990	0.00868848	0.0121942	0.00600411	2021	0.00648829	0.00908663	0.0044391	-25.3231
DALYs (Disability-Adjusted Life Years)	Turkmenistan	Female	Age-standardized	High fasting plasma glucose	Percent	1990	0.016766	0.0391889	-0.00479793	2021	0.0322494	0.0757258	-0.00885676	92.3495
DALYs (Disability-Adjusted Life Years)	Uzbekistan	Female	Age-standardized	Secondhand smoke	Percent	1990	0.0100227	0.0222404	-0.00237477	2021	0.0131294	0.0291032	-0.00314954	30.9962
DALYs (Disability-Adjusted Life Years)	Uzbekistan	Female	Age-standardized	High body-mass index	Percent	1990	0.0415446	0.081935	-0.00325245	2021	0.0539732	0.107624	-0.00394171	29.9161
DALYs (Disability-Adjusted Life Years)	Uzbekistan	Female	Age-standardized	Alcohol use	Percent	1990	0.00602378	0.0103364	0.00257761	2021	0.00806402	0.0120436	0.00463876	33.8699
DALYs (Disability-Adjusted Life Years)	Uzbekistan	Female	Age-standardized	Diet high in red meat	Percent	1990	0.136052	0.288031	-8.4075e-05	2021	0.136056	0.288136	-5.72447e-05	0.00309738
DALYs (Disability-Adjusted Life Years)	Uzbekistan	Female	Age-standardized	Low physical activity	Percent	1990	0.00974444	0.0185417	0.00174246	2021	0.0106343	0.0192064	0.00219498	9.13174
DALYs (Disability-Adjusted Life Years)	Uzbekistan	Female	Age-standardized	Smoking	Percent	1990	0.00310498	0.00420279	0.00212664	2021	0.00422324	0.00579854	0.00294661	36.0151
DALYs (Disability-Adjusted Life Years)	Uzbekistan	Female	Age-standardized	High fasting plasma glucose	Percent	1990	0.0146297	0.035738	-0.00431808	2021	0.0333504	0.0792126	-0.0093098	127.965
DALYs (Disability-Adjusted Life Years)	Central Europe	Female	Age-standardized	Alcohol use	Percent	1990	0.0515065	0.0704983	0.0345791	2021	0.0513839	0.069546	0.0351161	-0.238002
DALYs (Disability-Adjusted Life Years)	Central Europe	Female	Age-standardized	Diet high in red meat	Percent	1990	0.136273	0.288649	-4.35939e-05	2021	0.136391	0.28901	-5.78878e-05	0.0864907
DALYs (Disability-Adjusted Life Years)	Central Europe	Female	Age-standardized	Secondhand smoke	Percent	1990	0.0155268	0.0349427	-0.00371326	2021	0.0107114	0.023892	-0.00259002	-31.0139
DALYs (Disability-Adjusted Life Years)	Central Europe	Female	Age-standardized	High body-mass index	Percent	1990	0.0492451	0.0972406	-0.00284115	2021	0.0750677	0.14467	-0.00271173	52.4368
DALYs (Disability-Adjusted Life Years)	Central Europe	Female	Age-standardized	Smoking	Percent	1990	0.0437332	0.0536941	0.0337248	2021	0.0405301	0.0503659	0.0312827	-7.32413
DALYs (Disability-Adjusted Life Years)	Central Europe	Female	Age-standardized	High fasting plasma glucose	Percent	1990	0.0300281	0.0707892	-0.00852337	2021	0.0475775	0.111035	-0.0140763	58.443
DALYs (Disability-Adjusted Life Years)	Central Europe	Female	Age-standardized	Low physical activity	Percent	1990	0.018594	0.0326229	0.00362177	2021	0.0210907	0.0369523	0.00435043	13.4272
DALYs (Disability-Adjusted Life Years)	Albania	Female	Age-standardized	Secondhand smoke	Percent	1990	0.0192654	0.0421966	-0.00446004	2021	0.0189218	0.0421058	-0.00469052	-1.78335
DALYs (Disability-Adjusted Life Years)	Albania	Female	Age-standardized	High body-mass index	Percent	1990	0.040103	0.0801949	-0.00343471	2021	0.0582786	0.115115	-0.00349818	45.3224
DALYs (Disability-Adjusted Life Years)	Albania	Female	Age-standardized	Alcohol use	Percent	1990	0.00741387	0.0135917	0.00280987	2021	0.0142725	0.022728	0.00688482	92.51
DALYs (Disability-Adjusted Life Years)	Albania	Female	Age-standardized	Smoking	Percent	1990	0.011516	0.0162065	0.00777937	2021	0.0169796	0.0233225	0.0121294	47.4442
DALYs (Disability-Adjusted Life Years)	Albania	Female	Age-standardized	Diet high in red meat	Percent	1990	0.135993	0.288213	-0.000101771	2021	0.136502	0.289092	-7.27983e-05	0.373905
DALYs (Disability-Adjusted Life Years)	Albania	Female	Age-standardized	Low physical activity	Percent	1990	0.0163156	0.0292583	0.00335194	2021	0.0175814	0.0321949	0.00361381	7.75871
DALYs (Disability-Adjusted Life Years)	Albania	Female	Age-standardized	High fasting plasma glucose	Percent	1990	0.0188957	0.0438591	-0.00559404	2021	0.0314561	0.0730085	-0.00948039	66.472
DALYs (Disability-Adjusted Life Years)	Bosnia and Herzegovina	Female	Age-standardized	Alcohol use	Percent	1990	0.0148492	0.0246634	0.00628673	2021	0.0224758	0.0330411	0.0142441	51.3602
DALYs (Disability-Adjusted Life Years)	Bosnia and Herzegovina	Female	Age-standardized	Secondhand smoke	Percent	1990	0.01248	0.0275851	-0.0029695	2021	0.0131884	0.0302339	-0.00298662	5.67612
DALYs (Disability-Adjusted Life Years)	Bosnia and Herzegovina	Female	Age-standardized	High body-mass index	Percent	1990	0.0412969	0.0856635	-0.00335928	2021	0.0772834	0.152969	-0.00270743	87.1407
DALYs (Disability-Adjusted Life Years)	Bosnia and Herzegovina	Female	Age-standardized	Diet high in red meat	Percent	1990	0.127819	0.272215	-3.08932e-05	2021	0.134316	0.284965	-6.37238e-05	5.08332
DALYs (Disability-Adjusted Life Years)	Bosnia and Herzegovina	Female	Age-standardized	Low physical activity	Percent	1990	0.0151865	0.0280406	0.00289728	2021	0.0182708	0.0333143	0.00390154	20.3093
DALYs (Disability-Adjusted Life Years)	Bosnia and Herzegovina	Female	Age-standardized	Smoking	Percent	1990	0.0371961	0.0482194	0.027091	2021	0.0414646	0.0540185	0.031118	11.4758
DALYs (Disability-Adjusted Life Years)	Bosnia and Herzegovina	Female	Age-standardized	High fasting plasma glucose	Percent	1990	0.0260275	0.0607484	-0.00747216	2021	0.0538017	0.12853	-0.0159158	106.711
DALYs (Disability-Adjusted Life Years)	Bulgaria	Female	Age-standardized	Secondhand smoke	Percent	1990	0.0161522	0.0365757	-0.00387057	2021	0.0114142	0.0255388	-0.0026682	-29.3332
DALYs (Disability-Adjusted Life Years)	Bulgaria	Female	Age-standardized	High body-mass index	Percent	1990	0.0426697	0.0845258	-0.00309783	2021	0.0637931	0.126346	-0.00261179	49.5043
DALYs (Disability-Adjusted Life Years)	Bulgaria	Female	Age-standardized	Alcohol use	Percent	1990	0.0556647	0.0770462	0.0365188	2021	0.0651415	0.0869685	0.0457838	17.0249
DALYs (Disability-Adjusted Life Years)	Bulgaria	Female	Age-standardized	Low physical activity	Percent	1990	0.0158492	0.0287476	0.00281823	2021	0.0173594	0.0323412	0.00376187	9.52843
DALYs (Disability-Adjusted Life Years)	Bulgaria	Female	Age-standardized	Diet high in red meat	Percent	1990	0.136408	0.288816	-9.03106e-05	2021	0.136414	0.288979	-0.000109771	0.00484421
DALYs (Disability-Adjusted Life Years)	Bulgaria	Female	Age-standardized	Smoking	Percent	1990	0.0507444	0.0649939	0.0371711	2021	0.0445733	0.0561411	0.0335548	-12.1612
DALYs (Disability-Adjusted Life Years)	Bulgaria	Female	Age-standardized	High fasting plasma glucose	Percent	1990	0.0311009	0.0715852	-0.00947957	2021	0.043578	0.102187	-0.0127848	40.1184
DALYs (Disability-Adjusted Life Years)	Croatia	Female	Age-standardized	Secondhand smoke	Percent	1990	0.0190476	0.0423237	-0.00464665	2021	0.0139972	0.0312801	-0.0032431	-26.5144
DALYs (Disability-Adjusted Life Years)	Croatia	Female	Age-standardized	High body-mass index	Percent	1990	0.0517976	0.101151	-0.00286587	2021	0.0777708	0.149118	-0.00278074	50.1436
DALYs (Disability-Adjusted Life Years)	Croatia	Female	Age-standardized	Alcohol use	Percent	1990	0.0551283	0.0806559	0.0330243	2021	0.0484349	0.072359	0.0305979	-12.1415
DALYs (Disability-Adjusted Life Years)	Croatia	Female	Age-standardized	Low physical activity	Percent	1990	0.0179763	0.0325811	0.00380047	2021	0.0200593	0.0364897	0.00389432	11.5871
DALYs (Disability-Adjusted Life Years)	Croatia	Female	Age-standardized	Diet high in red meat	Percent	1990	0.136173	0.288553	-6.08969e-05	2021	0.136408	0.289018	-5.65753e-05	0.172396
DALYs (Disability-Adjusted Life Years)	Croatia	Female	Age-standardized	Smoking	Percent	1990	0.0502936	0.0642684	0.0385921	2021	0.0472112	0.0600213	0.0356483	-6.12881
DALYs (Disability-Adjusted Life Years)	Croatia	Female	Age-standardized	High fasting plasma glucose	Percent	1990	0.029859	0.0709929	-0.00830737	2021	0.046798	0.107279	-0.0135892	56.7301
DALYs (Disability-Adjusted Life Years)	Czechia	Female	Age-standardized	Secondhand smoke	Percent	1990	0.0135231	0.0302185	-0.00312284	2021	0.00961768	0.0216127	-0.00226149	-28.8798
DALYs (Disability-Adjusted Life Years)	Czechia	Female	Age-standardized	High body-mass index	Percent	1990	0.0629261	0.127384	-0.00246686	2021	0.0751705	0.146312	-0.00266716	19.4584
DALYs (Disability-Adjusted Life Years)	Czechia	Female	Age-standardized	Alcohol use	Percent	1990	0.075367	0.102618	0.0524204	2021	0.0755154	0.101982	0.0524672	0.196855
DALYs (Disability-Adjusted Life Years)	Czechia	Female	Age-standardized	Diet high in red meat	Percent	1990	0.13654	0.289183	-5.58247e-06	2021	0.136413	0.288961	-6.21348e-05	-0.0930213
DALYs (Disability-Adjusted Life Years)	Czechia	Female	Age-standardized	Low physical activity	Percent	1990	0.0197161	0.0367822	0.0036767	2021	0.02301	0.0405681	0.00466927	16.7067
DALYs (Disability-Adjusted Life Years)	Czechia	Female	Age-standardized	Smoking	Percent	1990	0.0478384	0.0609929	0.035494	2021	0.0379604	0.0478629	0.0283819	-20.6487
DALYs (Disability-Adjusted Life Years)	Czechia	Female	Age-standardized	High fasting plasma glucose	Percent	1990	0.0296854	0.0682405	-0.00885738	2021	0.0525441	0.121501	-0.015393	77.0034
DALYs (Disability-Adjusted Life Years)	Hungary	Female	Age-standardized	Alcohol use	Percent	1990	0.0623735	0.0851094	0.042002	2021	0.050317	0.0701643	0.0332928	-19.3294
DALYs (Disability-Adjusted Life Years)	Hungary	Female	Age-standardized	Diet high in red meat	Percent	1990	0.136484	0.288939	-3.92264e-05	2021	0.136467	0.289061	-9.27518e-05	-0.0123325
DALYs (Disability-Adjusted Life Years)	Hungary	Female	Age-standardized	Secondhand smoke	Percent	1990	0.0138454	0.0306167	-0.00340052	2021	0.00909362	0.0201413	-0.00205519	-34.3204
DALYs (Disability-Adjusted Life Years)	Hungary	Female	Age-standardized	High body-mass index	Percent	1990	0.0525319	0.101686	-0.00279109	2021	0.0786341	0.151726	-0.00285439	49.6882
DALYs (Disability-Adjusted Life Years)	Hungary	Female	Age-standardized	Low physical activity	Percent	1990	0.0173656	0.0312308	0.00344069	2021	0.0199493	0.0367332	0.0038043	14.8779
DALYs (Disability-Adjusted Life Years)	Hungary	Female	Age-standardized	Smoking	Percent	1990	0.0463802	0.0578626	0.0353416	2021	0.0394463	0.050178	0.0293277	-14.95
DALYs (Disability-Adjusted Life Years)	Hungary	Female	Age-standardized	High fasting plasma glucose	Percent	1990	0.0277459	0.0636076	-0.00782287	2021	0.0441643	0.105285	-0.0120332	59.1745
DALYs (Disability-Adjusted Life Years)	North Macedonia	Female	Age-standardized	Alcohol use	Percent	1990	0.037749	0.0556623	0.0209418	2021	0.0256335	0.0397899	0.0142238	-32.095
DALYs (Disability-Adjusted Life Years)	North Macedonia	Female	Age-standardized	Secondhand smoke	Percent	1990	0.0196116	0.0429632	-0.00473107	2021	0.0181435	0.0401403	-0.00442012	-7.48589
DALYs (Disability-Adjusted Life Years)	North Macedonia	Female	Age-standardized	High body-mass index	Percent	1990	0.0421745	0.083053	-0.00346281	2021	0.0759242	0.148505	-0.00264126	80.0241
DALYs (Disability-Adjusted Life Years)	North Macedonia	Female	Age-standardized	Smoking	Percent	1990	0.0501835	0.0647686	0.0374004	2021	0.0442089	0.0558988	0.032984	-11.9056
DALYs (Disability-Adjusted Life Years)	North Macedonia	Female	Age-standardized	Diet high in red meat	Percent	1990	0.13607	0.288126	-9.68313e-05	2021	0.135682	0.288228	-6.13636e-05	-0.284943
DALYs (Disability-Adjusted Life Years)	North Macedonia	Female	Age-standardized	High fasting plasma glucose	Percent	1990	0.0299139	0.0696288	-0.00894143	2021	0.0530904	0.124096	-0.0148132	77.4773
DALYs (Disability-Adjusted Life Years)	North Macedonia	Female	Age-standardized	Low physical activity	Percent	1990	0.0165199	0.0289132	0.00300562	2021	0.0192562	0.0337181	0.00372145	16.5639
DALYs (Disability-Adjusted Life Years)	Montenegro	Female	Age-standardized	Alcohol use	Percent	1990	0.0398325	0.0606707	0.0226888	2021	0.0357513	0.051513	0.0212279	-10.246
DALYs (Disability-Adjusted Life Years)	Montenegro	Female	Age-standardized	Secondhand smoke	Percent	1990	0.013186	0.0297608	-0.00301067	2021	0.0123213	0.0275842	-0.00310063	-6.55738
DALYs (Disability-Adjusted Life Years)	Montenegro	Female	Age-standardized	High body-mass index	Percent	1990	0.0494652	0.0936031	-0.00271579	2021	0.0802976	0.154955	-0.00275307	62.3315
DALYs (Disability-Adjusted Life Years)	Montenegro	Female	Age-standardized	Diet high in red meat	Percent	1990	0.13637	0.288762	-4.6307e-05	2021	0.136472	0.288996	-6.75614e-05	0.0751608
DALYs (Disability-Adjusted Life Years)	Montenegro	Female	Age-standardized	Low physical activity	Percent	1990	0.0174278	0.0321259	0.00344033	2021	0.0195168	0.0349266	0.00399105	11.9865
DALYs (Disability-Adjusted Life Years)	Montenegro	Female	Age-standardized	Smoking	Percent	1990	0.0604193	0.0764909	0.0454666	2021	0.0559729	0.0705967	0.0422218	-7.35924
DALYs (Disability-Adjusted Life Years)	Montenegro	Female	Age-standardized	High fasting plasma glucose	Percent	1990	0.0355357	0.0813307	-0.0106084	2021	0.0529668	0.121066	-0.0150499	49.0524
DALYs (Disability-Adjusted Life Years)	Poland	Female	Age-standardized	Alcohol use	Percent	1990	0.0475308	0.0673428	0.0290332	2021	0.0547052	0.0740336	0.0356902	15.0944
DALYs (Disability-Adjusted Life Years)	Poland	Female	Age-standardized	Diet high in red meat	Percent	1990	0.136486	0.289024	-6.70368e-05	2021	0.136431	0.289181	-6.64784e-05	-0.0401807
DALYs (Disability-Adjusted Life Years)	Poland	Female	Age-standardized	Secondhand smoke	Percent	1990	0.0170966	0.0391227	-0.00398135	2021	0.00877565	0.0198753	-0.00206286	-48.6701
DALYs (Disability-Adjusted Life Years)	Poland	Female	Age-standardized	High body-mass index	Percent	1990	0.0497487	0.0991921	-0.0027104	2021	0.0750436	0.14744	-0.00276585	50.8452
DALYs (Disability-Adjusted Life Years)	Poland	Female	Age-standardized	Low physical activity	Percent	1990	0.0203443	0.036257	0.00414563	2021	0.023305	0.0411673	0.00459027	14.5529
DALYs (Disability-Adjusted Life Years)	Poland	Female	Age-standardized	Smoking	Percent	1990	0.0450425	0.0561975	0.0347896	2021	0.0411161	0.0510167	0.0308267	-8.71713
DALYs (Disability-Adjusted Life Years)	Poland	Female	Age-standardized	High fasting plasma glucose	Percent	1990	0.0342932	0.0798693	-0.00961764	2021	0.0500435	0.117043	-0.0148205	45.9284
DALYs (Disability-Adjusted Life Years)	Romania	Female	Age-standardized	Secondhand smoke	Percent	1990	0.0144356	0.0320368	-0.00354067	2021	0.0115866	0.0260353	-0.00280905	-19.7362
DALYs (Disability-Adjusted Life Years)	Romania	Female	Age-standardized	High body-mass index	Percent	1990	0.036543	0.0764706	-0.00252276	2021	0.0664244	0.129662	-0.00226609	81.7705
DALYs (Disability-Adjusted Life Years)	Romania	Female	Age-standardized	Alcohol use	Percent	1990	0.0518708	0.072182	0.0336305	2021	0.0539748	0.0744435	0.0359096	4.05614
DALYs (Disability-Adjusted Life Years)	Romania	Female	Age-standardized	Diet high in red meat	Percent	1990	0.136402	0.288906	-0.000107131	2021	0.136517	0.289206	-5.89557e-05	0.0843708
DALYs (Disability-Adjusted Life Years)	Romania	Female	Age-standardized	Low physical activity	Percent	1990	0.0193398	0.0345556	0.00383464	2021	0.021534	0.0388739	0.00417919	11.3453
DALYs (Disability-Adjusted Life Years)	Romania	Female	Age-standardized	Smoking	Percent	1990	0.0334499	0.0434975	0.0241773	2021	0.0331843	0.0421073	0.0249364	-0.79408
DALYs (Disability-Adjusted Life Years)	Romania	Female	Age-standardized	High fasting plasma glucose	Percent	1990	0.0236502	0.0555794	-0.00619951	2021	0.0434742	0.10032	-0.0131425	83.8216
DALYs (Disability-Adjusted Life Years)	Serbia	Female	Age-standardized	Secondhand smoke	Percent	1990	0.0143139	0.0316395	-0.00350923	2021	0.0125524	0.0284968	-0.00305197	-12.3062
DALYs (Disability-Adjusted Life Years)	Serbia	Female	Age-standardized	High body-mass index	Percent	1990	0.0515661	0.098868	-0.00341957	2021	0.0879626	0.16511	-0.00311315	70.5824
DALYs (Disability-Adjusted Life Years)	Serbia	Female	Age-standardized	Alcohol use	Percent	1990	0.0272006	0.0424052	0.0132529	2021	0.0269252	0.0386001	0.0177312	-1.01263
DALYs (Disability-Adjusted Life Years)	Serbia	Female	Age-standardized	Diet high in red meat	Percent	1990	0.136383	0.288933	-6.30801e-05	2021	0.13632	0.288855	-5.90849e-05	-0.0459816
DALYs (Disability-Adjusted Life Years)	Serbia	Female	Age-standardized	Low physical activity	Percent	1990	0.0176819	0.031305	0.00328042	2021	0.0192409	0.0352666	0.00361391	8.81688
DALYs (Disability-Adjusted Life Years)	Serbia	Female	Age-standardized	Smoking	Percent	1990	0.047759	0.0607269	0.0345658	2021	0.0552102	0.0699742	0.0419538	15.6016
DALYs (Disability-Adjusted Life Years)	Serbia	Female	Age-standardized	High fasting plasma glucose	Percent	1990	0.0314168	0.0735189	-0.00871638	2021	0.0497861	0.116187	-0.0140529	58.4697
DALYs (Disability-Adjusted Life Years)	Slovakia	Female	Age-standardized	Alcohol use	Percent	1990	0.0706275	0.0956935	0.0464618	2021	0.0587441	0.0810794	0.0375429	-16.8255
DALYs (Disability-Adjusted Life Years)	Slovakia	Female	Age-standardized	Secondhand smoke	Percent	1990	0.0169656	0.0374627	-0.0040097	2021	0.0121069	0.0265232	-0.0028561	-28.6382
DALYs (Disability-Adjusted Life Years)	Slovakia	Female	Age-standardized	High body-mass index	Percent	1990	0.061272	0.1227	-0.00227819	2021	0.0872555	0.16964	-0.00291904	42.4068
DALYs (Disability-Adjusted Life Years)	Slovakia	Female	Age-standardized	Diet high in red meat	Percent	1990	0.13653	0.289216	-1.47302e-05	2021	0.136507	0.289236	-8.69694e-05	-0.0168206
DALYs (Disability-Adjusted Life Years)	Slovakia	Female	Age-standardized	Low physical activity	Percent	1990	0.0146916	0.0267371	0.00300711	2021	0.0170994	0.0308224	0.00313549	16.3889
DALYs (Disability-Adjusted Life Years)	Slovakia	Female	Age-standardized	Smoking	Percent	1990	0.0363686	0.0479778	0.0259672	2021	0.0311085	0.0403553	0.0231788	-14.4635
DALYs (Disability-Adjusted Life Years)	Slovakia	Female	Age-standardized	High fasting plasma glucose	Percent	1990	0.029048	0.0686574	-0.00797319	2021	0.0441832	0.0982868	-0.0124057	52.1043
DALYs (Disability-Adjusted Life Years)	Slovenia	Female	Age-standardized	Alcohol use	Percent	1990	0.0584952	0.088787	0.0332221	2021	0.0313901	0.0609934	0.0104495	-46.3373
DALYs (Disability-Adjusted Life Years)	Slovenia	Female	Age-standardized	Diet high in red meat	Percent	1990	0.13652	0.289135	-1.56325e-05	2021	0.136521	0.289163	-8.05026e-05	0.000608782
DALYs (Disability-Adjusted Life Years)	Slovenia	Female	Age-standardized	Secondhand smoke	Percent	1990	0.0145149	0.0324396	-0.00344568	2021	0.0100463	0.022909	-0.00218695	-30.7866
DALYs (Disability-Adjusted Life Years)	Slovenia	Female	Age-standardized	High body-mass index	Percent	1990	0.054918	0.109099	-0.00253557	2021	0.0841593	0.163174	-0.0026884	53.2454
DALYs (Disability-Adjusted Life Years)	Slovenia	Female	Age-standardized	Smoking	Percent	1990	0.0391152	0.0520936	0.0287827	2021	0.0380896	0.0483698	0.028483	-2.62212
DALYs (Disability-Adjusted Life Years)	Slovenia	Female	Age-standardized	Low physical activity	Percent	1990	0.0173397	0.0310955	0.00343339	2021	0.0200079	0.0358454	0.00433688	15.3878
DALYs (Disability-Adjusted Life Years)	Slovenia	Female	Age-standardized	High fasting plasma glucose	Percent	1990	0.0305357	0.0705919	-0.00883512	2021	0.0459075	0.104942	-0.0131484	50.3407
DALYs (Disability-Adjusted Life Years)	Eastern Europe	Female	Age-standardized	Alcohol use	Percent	1990	0.0598901	0.0805364	0.0415328	2021	0.0514678	0.0707021	0.0324936	-14.063
DALYs (Disability-Adjusted Life Years)	Eastern Europe	Female	Age-standardized	Secondhand smoke	Percent	1990	0.0193704	0.0429947	-0.00475325	2021	0.012336	0.0278051	-0.00277938	-36.315
DALYs (Disability-Adjusted Life Years)	Eastern Europe	Female	Age-standardized	High body-mass index	Percent	1990	0.0450831	0.0871516	-0.00342722	2021	0.0776689	0.14681	-0.00315551	72.2793
DALYs (Disability-Adjusted Life Years)	Eastern Europe	Female	Age-standardized	Diet high in red meat	Percent	1990	0.136311	0.28878	-4.23114e-05	2021	0.136202	0.288778	-5.00146e-05	-0.0797005
DALYs (Disability-Adjusted Life Years)	Eastern Europe	Female	Age-standardized	Low physical activity	Percent	1990	0.0129513	0.0225652	0.00251152	2021	0.0150563	0.0272651	0.00285929	16.253
DALYs (Disability-Adjusted Life Years)	Eastern Europe	Female	Age-standardized	Smoking	Percent	1990	0.0144767	0.0185601	0.0107455	2021	0.0185161	0.0231426	0.0143094	27.9032
DALYs (Disability-Adjusted Life Years)	Eastern Europe	Female	Age-standardized	High fasting plasma glucose	Percent	1990	0.0200771	0.0472691	-0.00577219	2021	0.0325368	0.0761338	-0.00951124	62.0593
DALYs (Disability-Adjusted Life Years)	Belarus	Female	Age-standardized	Alcohol use	Percent	1990	0.0735401	0.0994403	0.0501189	2021	0.0664826	0.0922398	0.043517	-9.59674
DALYs (Disability-Adjusted Life Years)	Belarus	Female	Age-standardized	Diet high in red meat	Percent	1990	0.136487	0.289031	-2.44152e-06	2021	0.136515	0.289126	-6.75525e-05	0.0205744
DALYs (Disability-Adjusted Life Years)	Belarus	Female	Age-standardized	Low physical activity	Percent	1990	0.0138797	0.0257944	0.0030221	2021	0.0159709	0.0290701	0.00306273	15.0666
DALYs (Disability-Adjusted Life Years)	Belarus	Female	Age-standardized	Secondhand smoke	Percent	1990	0.0171516	0.0380751	-0.00392887	2021	0.0154087	0.0341913	-0.00370795	-10.162
DALYs (Disability-Adjusted Life Years)	Belarus	Female	Age-standardized	High body-mass index	Percent	1990	0.0417165	0.0830498	-0.00310897	2021	0.0723364	0.136546	-0.00319358	73.4002
DALYs (Disability-Adjusted Life Years)	Belarus	Female	Age-standardized	Smoking	Percent	1990	0.0217311	0.0295725	0.0154516	2021	0.0168447	0.0220249	0.0124358	-22.4857
DALYs (Disability-Adjusted Life Years)	Belarus	Female	Age-standardized	High fasting plasma glucose	Percent	1990	0.0149136	0.0352013	-0.00406583	2021	0.0227514	0.0532621	-0.00627923	52.5547
DALYs (Disability-Adjusted Life Years)	Estonia	Female	Age-standardized	Secondhand smoke	Percent	1990	0.0152807	0.0342529	-0.00371174	2021	0.00738043	0.0168814	-0.00155312	-51.7009
DALYs (Disability-Adjusted Life Years)	Estonia	Female	Age-standardized	High body-mass index	Percent	1990	0.0552827	0.107807	-0.00257302	2021	0.0769387	0.145689	-0.00271918	39.1732
DALYs (Disability-Adjusted Life Years)	Estonia	Female	Age-standardized	Alcohol use	Percent	1990	0.0572698	0.0817246	0.0361305	2021	0.070964	0.100741	0.0450084	23.9116
DALYs (Disability-Adjusted Life Years)	Estonia	Female	Age-standardized	Diet high in red meat	Percent	1990	0.136452	0.289028	-8.86547e-06	2021	0.136288	0.288793	-7.80236e-05	-0.120436
DALYs (Disability-Adjusted Life Years)	Estonia	Female	Age-standardized	Low physical activity	Percent	1990	0.0132846	0.0244102	0.00255873	2021	0.0165064	0.0295933	0.00314599	24.2521
DALYs (Disability-Adjusted Life Years)	Estonia	Female	Age-standardized	Smoking	Percent	1990	0.0326799	0.0414202	0.0247104	2021	0.0333199	0.0421902	0.0253103	1.95836
DALYs (Disability-Adjusted Life Years)	Estonia	Female	Age-standardized	High fasting plasma glucose	Percent	1990	0.019284	0.0463589	-0.00550233	2021	0.034177	0.078512	-0.00897744	77.2292
DALYs (Disability-Adjusted Life Years)	Latvia	Female	Age-standardized	Secondhand smoke	Percent	1990	0.0193068	0.042936	-0.00461808	2021	0.0131042	0.0290927	-0.00299409	-32.1265
DALYs (Disability-Adjusted Life Years)	Latvia	Female	Age-standardized	High body-mass index	Percent	1990	0.0554524	0.105967	-0.00295492	2021	0.0813547	0.155851	-0.00295992	46.7107
DALYs (Disability-Adjusted Life Years)	Latvia	Female	Age-standardized	Alcohol use	Percent	1990	0.057042	0.0793888	0.0360507	2021	0.076706	0.105111	0.0523758	34.4727
DALYs (Disability-Adjusted Life Years)	Latvia	Female	Age-standardized	Diet high in red meat	Percent	1990	0.136484	0.28908	-3.34031e-05	2021	0.136437	0.289011	-6.66278e-05	-0.0347442
DALYs (Disability-Adjusted Life Years)	Latvia	Female	Age-standardized	Low physical activity	Percent	1990	0.0166109	0.0307377	0.00348639	2021	0.0185652	0.0336045	0.00374868	11.765
DALYs (Disability-Adjusted Life Years)	Latvia	Female	Age-standardized	Smoking	Percent	1990	0.0269593	0.0354871	0.0196219	2021	0.0269418	0.0341809	0.0201259	-0.0651404
DALYs (Disability-Adjusted Life Years)	Latvia	Female	Age-standardized	High fasting plasma glucose	Percent	1990	0.0196638	0.0461884	-0.00556979	2021	0.0350285	0.0821141	-0.0100023	78.1369
DALYs (Disability-Adjusted Life Years)	Lithuania	Female	Age-standardized	Secondhand smoke	Percent	1990	0.0152447	0.0335088	-0.00345408	2021	0.00997749	0.0230127	-0.00231929	-34.5513
DALYs (Disability-Adjusted Life Years)	Lithuania	Female	Age-standardized	High body-mass index	Percent	1990	0.0467913	0.0911833	-0.00323315	2021	0.0712087	0.137974	-0.00281076	52.1837
DALYs (Disability-Adjusted Life Years)	Lithuania	Female	Age-standardized	Alcohol use	Percent	1990	0.0612751	0.0858482	0.0387603	2021	0.0724804	0.102143	0.0458189	18.2868
DALYs (Disability-Adjusted Life Years)	Lithuania	Female	Age-standardized	Diet high in red meat	Percent	1990	0.136521	0.28915	-2.81013e-05	2021	0.136517	0.289199	-7.38973e-05	-0.00228261
DALYs (Disability-Adjusted Life Years)	Lithuania	Female	Age-standardized	Low physical activity	Percent	1990	0.0170736	0.0304244	0.00330689	2021	0.0201892	0.0366206	0.00416271	18.2485
DALYs (Disability-Adjusted Life Years)	Lithuania	Female	Age-standardized	Smoking	Percent	1990	0.0198797	0.0256613	0.014636	2021	0.0261972	0.0335475	0.0195601	31.7781
DALYs (Disability-Adjusted Life Years)	Lithuania	Female	Age-standardized	High fasting plasma glucose	Percent	1990	0.017113	0.0395941	-0.00429851	2021	0.0269764	0.063668	-0.00764701	57.6364
DALYs (Disability-Adjusted Life Years)	Republic of Moldova	Female	Age-standardized	Alcohol use	Percent	1990	0.0816312	0.109304	0.0543864	2021	0.0688108	0.0955631	0.0448585	-15.7053
DALYs (Disability-Adjusted Life Years)	Republic of Moldova	Female	Age-standardized	Secondhand smoke	Percent	1990	0.0141903	0.0316929	-0.00340111	2021	0.0127085	0.0287381	-0.00295911	-10.4422
DALYs (Disability-Adjusted Life Years)	Republic of Moldova	Female	Age-standardized	High body-mass index	Percent	1990	0.0520943	0.100752	-0.00348062	2021	0.0869335	0.16356	-0.0031024	66.877
DALYs (Disability-Adjusted Life Years)	Republic of Moldova	Female	Age-standardized	Diet high in red meat	Percent	1990	0.13626	0.288661	-9.01481e-05	2021	0.135246	0.286888	-3.35755e-05	-0.744529
DALYs (Disability-Adjusted Life Years)	Republic of Moldova	Female	Age-standardized	Low physical activity	Percent	1990	0.0139815	0.0261506	0.00270005	2021	0.0157576	0.02934	0.00336952	12.7039
DALYs (Disability-Adjusted Life Years)	Republic of Moldova	Female	Age-standardized	Smoking	Percent	1990	0.0093806	0.0134383	0.00643489	2021	0.00953257	0.0127521	0.00668181	1.62005
DALYs (Disability-Adjusted Life Years)	Republic of Moldova	Female	Age-standardized	High fasting plasma glucose	Percent	1990	0.0227932	0.0532693	-0.00639705	2021	0.0379311	0.0886812	-0.0112983	66.4144
DALYs (Disability-Adjusted Life Years)	Russian Federation	Female	Age-standardized	Alcohol use	Percent	1990	0.0597145	0.0801806	0.0409094	2021	0.0496811	0.0691136	0.0311756	-16.8023
DALYs (Disability-Adjusted Life Years)	Russian Federation	Female	Age-standardized	Secondhand smoke	Percent	1990	0.0185814	0.0413391	-0.00452523	2021	0.0122507	0.0277491	-0.00279475	-34.0703
DALYs (Disability-Adjusted Life Years)	Russian Federation	Female	Age-standardized	High body-mass index	Percent	1990	0.04461	0.0861716	-0.00359171	2021	0.0785834	0.148452	-0.00325784	76.1565
DALYs (Disability-Adjusted Life Years)	Russian Federation	Female	Age-standardized	Diet high in red meat	Percent	1990	0.136329	0.288797	-6.84276e-05	2021	0.136214	0.288399	-5.64261e-05	-0.0850158
DALYs (Disability-Adjusted Life Years)	Russian Federation	Female	Age-standardized	Low physical activity	Percent	1990	0.0135295	0.0239808	0.00268712	2021	0.0155464	0.0285122	0.00296914	14.9073
DALYs (Disability-Adjusted Life Years)	Russian Federation	Female	Age-standardized	Smoking	Percent	1990	0.0129444	0.0171169	0.00962751	2021	0.0197045	0.0250074	0.0150949	52.2241
DALYs (Disability-Adjusted Life Years)	Russian Federation	Female	Age-standardized	High fasting plasma glucose	Percent	1990	0.0200014	0.0459659	-0.00578845	2021	0.0340033	0.0791718	-0.010093	70.004
DALYs (Disability-Adjusted Life Years)	Ukraine	Female	Age-standardized	Secondhand smoke	Percent	1990	0.0216784	0.0485031	-0.00542029	2021	0.0121735	0.027231	-0.00287178	-43.845
DALYs (Disability-Adjusted Life Years)	Ukraine	Female	Age-standardized	High body-mass index	Percent	1990	0.0449622	0.087887	-0.00315097	2021	0.0761512	0.145558	-0.00294218	69.3671
DALYs (Disability-Adjusted Life Years)	Ukraine	Female	Age-standardized	Alcohol use	Percent	1990	0.0573773	0.0792563	0.0382657	2021	0.0500279	0.0705591	0.0308824	-12.8089
DALYs (Disability-Adjusted Life Years)	Ukraine	Female	Age-standardized	Diet high in red meat	Percent	1990	0.136222	0.288207	-1.27811e-05	2021	0.13624	0.288675	-6.29693e-05	0.0135379
DALYs (Disability-Adjusted Life Years)	Ukraine	Female	Age-standardized	Low physical activity	Percent	1990	0.0113213	0.0206491	0.00214869	2021	0.0128823	0.0238666	0.00257679	13.7878
DALYs (Disability-Adjusted Life Years)	Ukraine	Female	Age-standardized	Smoking	Percent	1990	0.0155943	0.0207608	0.0111191	2021	0.0143632	0.0189475	0.010456	-7.89481
DALYs (Disability-Adjusted Life Years)	Ukraine	Female	Age-standardized	High fasting plasma glucose	Percent	1990	0.0208217	0.050054	-0.00586941	2021	0.0294989	0.0693784	-0.00834226	41.6736
DALYs (Disability-Adjusted Life Years)	High-income Asia Pacific	Female	Age-standardized	Secondhand smoke	Percent	1990	0.0203947	0.0446903	-0.00504735	2021	0.00997106	0.0222436	-0.00232133	-51.1096
DALYs (Disability-Adjusted Life Years)	High-income Asia Pacific	Female	Age-standardized	High body-mass index	Percent	1990	0.0280371	0.0557558	-0.000761942	2021	0.038951	0.0785534	-0.00104869	38.9267
DALYs (Disability-Adjusted Life Years)	High-income Asia Pacific	Female	Age-standardized	Low physical activity	Percent	1990	0.0267717	0.0475747	0.00533942	2021	0.0272547	0.0471597	0.0051355	1.80406
DALYs (Disability-Adjusted Life Years)	High-income Asia Pacific	Female	Age-standardized	Alcohol use	Percent	1990	0.0842871	0.108399	0.0618834	2021	0.0723068	0.09229	0.0512622	-14.2137
DALYs (Disability-Adjusted Life Years)	High-income Asia Pacific	Female	Age-standardized	Diet high in red meat	Percent	1990	0.134645	0.285237	-5.63023e-05	2021	0.134451	0.285696	-4.56364e-05	-0.143714
DALYs (Disability-Adjusted Life Years)	High-income Asia Pacific	Female	Age-standardized	Smoking	Percent	1990	0.021352	0.0266035	0.0163213	2021	0.0164807	0.0211263	0.0121859	-22.8141
DALYs (Disability-Adjusted Life Years)	High-income Asia Pacific	Female	Age-standardized	High fasting plasma glucose	Percent	1990	0.031604	0.072869	-0.00949973	2021	0.0357341	0.0823746	-0.0107455	13.0682
DALYs (Disability-Adjusted Life Years)	Brunei Darussalam	Female	Age-standardized	Secondhand smoke	Percent	1990	0.0170195	0.0373294	-0.00424787	2021	0.00904396	0.0204008	-0.00216465	-46.8611
DALYs (Disability-Adjusted Life Years)	Brunei Darussalam	Female	Age-standardized	High body-mass index	Percent	1990	0.0328912	0.0665143	-0.00094845	2021	0.0533201	0.104174	-0.00151513	62.1108
DALYs (Disability-Adjusted Life Years)	Brunei Darussalam	Female	Age-standardized	Alcohol use	Percent	1990	0.00646242	0.00886105	0.00433252	2021	0.00331684	0.00529488	0.00069435	-48.6748
DALYs (Disability-Adjusted Life Years)	Brunei Darussalam	Female	Age-standardized	Diet high in red meat	Percent	1990	0.136267	0.288604	-6.9332e-05	2021	0.135236	0.286622	-8.11976e-05	-0.756602
DALYs (Disability-Adjusted Life Years)	Brunei Darussalam	Female	Age-standardized	Low physical activity	Percent	1990	0.0234447	0.0427575	0.00506104	2021	0.02392	0.0435423	0.00453544	2.02724
DALYs (Disability-Adjusted Life Years)	Brunei Darussalam	Female	Age-standardized	Smoking	Percent	1990	0.0188822	0.0256698	0.0134282	2021	0.0136757	0.0184497	0.00920104	-27.5737
DALYs (Disability-Adjusted Life Years)	Brunei Darussalam	Female	Age-standardized	High fasting plasma glucose	Percent	1990	0.0419783	0.0966182	-0.0118489	2021	0.0513188	0.11863	-0.0153986	22.2506
DALYs (Disability-Adjusted Life Years)	Singapore	Female	Age-standardized	Secondhand smoke	Percent	1990	0.0103647	0.0229873	-0.00244675	2021	0.00685024	0.0151469	-0.00162099	-33.9082
DALYs (Disability-Adjusted Life Years)	Singapore	Female	Age-standardized	High body-mass index	Percent	1990	0.0264162	0.0530346	-0.000674529	2021	0.0553171	0.112203	-0.00137932	109.406
DALYs (Disability-Adjusted Life Years)	Singapore	Female	Age-standardized	Alcohol use	Percent	1990	0.0199749	0.0280948	0.0127424	2021	0.0222102	0.0316642	0.0141946	11.1905
DALYs (Disability-Adjusted Life Years)	Singapore	Female	Age-standardized	Low physical activity	Percent	1990	0.0213758	0.0392397	0.00400436	2021	0.0222144	0.0400102	0.00449023	3.92309
DALYs (Disability-Adjusted Life Years)	Singapore	Female	Age-standardized	Diet high in red meat	Percent	1990	0.136381	0.288882	-0.00010071	2021	0.135898	0.287874	-9.63866e-05	-0.354491
DALYs (Disability-Adjusted Life Years)	Singapore	Female	Age-standardized	Smoking	Percent	1990	0.0143447	0.0196793	0.0099444	2021	0.010054	0.0138128	0.00717349	-29.9113
DALYs (Disability-Adjusted Life Years)	Singapore	Female	Age-standardized	High fasting plasma glucose	Percent	1990	0.043336	0.0982153	-0.0121066	2021	0.0472554	0.10905	-0.0139518	9.04422
DALYs (Disability-Adjusted Life Years)	Western Europe	Female	Age-standardized	Secondhand smoke	Percent	1990	0.0117575	0.0263948	-0.0028254	2021	0.0070946	0.0159869	-0.00164887	-39.6587
DALYs (Disability-Adjusted Life Years)	Western Europe	Female	Age-standardized	High body-mass index	Percent	1990	0.0437892	0.087334	-0.0025983	2021	0.0610121	0.119704	-0.00243573	39.3314
DALYs (Disability-Adjusted Life Years)	Western Europe	Female	Age-standardized	Low physical activity	Percent	1990	0.0255819	0.0443549	0.0051463	2021	0.0261688	0.0457165	0.00517992	2.29416
DALYs (Disability-Adjusted Life Years)	Western Europe	Female	Age-standardized	Smoking	Percent	1990	0.0473316	0.0579106	0.0362301	2021	0.0393393	0.0484915	0.0302074	-16.8859
DALYs (Disability-Adjusted Life Years)	Western Europe	Female	Age-standardized	High fasting plasma glucose	Percent	1990	0.0244242	0.0578308	-0.00702212	2021	0.036237	0.086261	-0.0100249	48.3653
DALYs (Disability-Adjusted Life Years)	Western Europe	Female	Age-standardized	Alcohol use	Percent	1990	0.0961346	0.118013	0.0732523	2021	0.085366	0.10736	0.0620611	-11.2015
DALYs (Disability-Adjusted Life Years)	Western Europe	Female	Age-standardized	Diet high in red meat	Percent	1990	0.136416	0.289023	-5.54716e-05	2021	0.13637	0.288806	-6.78299e-05	-0.0338957
DALYs (Disability-Adjusted Life Years)	Cyprus	Female	Age-standardized	Secondhand smoke	Percent	1990	0.0144843	0.0324149	-0.00353859	2021	0.0130295	0.0290581	-0.00309673	-10.0439
DALYs (Disability-Adjusted Life Years)	Cyprus	Female	Age-standardized	High body-mass index	Percent	1990	0.039096	0.0784574	-0.00148896	2021	0.0671553	0.131216	-0.00228678	71.77
DALYs (Disability-Adjusted Life Years)	Cyprus	Female	Age-standardized	Low physical activity	Percent	1990	0.0231551	0.0426753	0.00414642	2021	0.0245829	0.044924	0.00467454	6.16629
DALYs (Disability-Adjusted Life Years)	Cyprus	Female	Age-standardized	Alcohol use	Percent	1990	0.0577165	0.0750013	0.0403735	2021	0.051849	0.0693835	0.0336035	-10.166
DALYs (Disability-Adjusted Life Years)	Cyprus	Female	Age-standardized	Diet high in red meat	Percent	1990	0.136616	0.289331	-3.01915e-05	2021	0.136628	0.289394	-8.13782e-05	0.00882267
DALYs (Disability-Adjusted Life Years)	Cyprus	Female	Age-standardized	Smoking	Percent	1990	0.0344629	0.0453044	0.0246841	2021	0.0293696	0.0383149	0.021937	-14.7791
DALYs (Disability-Adjusted Life Years)	Cyprus	Female	Age-standardized	High fasting plasma glucose	Percent	1990	0.0347016	0.0835561	-0.00898734	2021	0.0432567	0.102059	-0.0118258	24.6534
DALYs (Disability-Adjusted Life Years)	Greece	Female	Age-standardized	Alcohol use	Percent	1990	0.073936	0.0931112	0.0545127	2021	0.058153	0.0782407	0.037766	-21.3468
DALYs (Disability-Adjusted Life Years)	Greece	Female	Age-standardized	Diet high in red meat	Percent	1990	0.136434	0.288952	-9.58355e-06	2021	0.136541	0.289184	-0.00011618	0.0787065
DALYs (Disability-Adjusted Life Years)	Greece	Female	Age-standardized	Secondhand smoke	Percent	1990	0.0169556	0.037348	-0.00419026	2021	0.0100299	0.0224932	-0.00236927	-40.8461
DALYs (Disability-Adjusted Life Years)	Greece	Female	Age-standardized	High body-mass index	Percent	1990	0.0447739	0.0902926	-0.00254348	2021	0.0673381	0.133151	-0.00254098	50.3958
DALYs (Disability-Adjusted Life Years)	Greece	Female	Age-standardized	Low physical activity	Percent	1990	0.0194105	0.0345424	0.00374595	2021	0.0207012	0.0378774	0.00406191	6.64971
DALYs (Disability-Adjusted Life Years)	Greece	Female	Age-standardized	Smoking	Percent	1990	0.0387555	0.0475543	0.0299077	2021	0.0488229	0.0618253	0.0368391	25.9768
DALYs (Disability-Adjusted Life Years)	Greece	Female	Age-standardized	High fasting plasma glucose	Percent	1990	0.026657	0.0611731	-0.00746885	2021	0.034496	0.0804889	-0.0102011	29.4069
DALYs (Disability-Adjusted Life Years)	Israel	Female	Age-standardized	Alcohol use	Percent	1990	0.0231255	0.036529	0.0128413	2021	0.0341283	0.0497067	0.0198547	47.5786
DALYs (Disability-Adjusted Life Years)	Israel	Female	Age-standardized	Diet high in red meat	Percent	1990	0.136356	0.288744	-0.000119993	2021	0.136459	0.289039	-6.48119e-05	0.0760617
DALYs (Disability-Adjusted Life Years)	Israel	Female	Age-standardized	Secondhand smoke	Percent	1990	0.0121999	0.0273944	-0.00294834	2021	0.00735658	0.0166965	-0.00160033	-39.6997
DALYs (Disability-Adjusted Life Years)	Israel	Female	Age-standardized	High body-mass index	Percent	1990	0.0466751	0.0944321	-0.00316496	2021	0.0662017	0.129796	-0.00254415	41.835
DALYs (Disability-Adjusted Life Years)	Israel	Female	Age-standardized	Low physical activity	Percent	1990	0.0223925	0.0407426	0.00430379	2021	0.0240066	0.0441895	0.00460003	7.20789
DALYs (Disability-Adjusted Life Years)	Israel	Female	Age-standardized	Smoking	Percent	1990	0.0419411	0.053642	0.0302684	2021	0.028311	0.0363832	0.0206502	-32.4981
DALYs (Disability-Adjusted Life Years)	Israel	Female	Age-standardized	High fasting plasma glucose	Percent	1990	0.0294665	0.0700391	-0.00841133	2021	0.0481248	0.112982	-0.0132301	63.3202
DALYs (Disability-Adjusted Life Years)	North Africa and Middle East	Female	Age-standardized	Secondhand smoke	Percent	1990	0.0173738	0.0387141	-0.00425612	2021	0.0156028	0.0348688	-0.00374067	-10.1931
DALYs (Disability-Adjusted Life Years)	North Africa and Middle East	Female	Age-standardized	High body-mass index	Percent	1990	0.0365034	0.0715636	-0.0037889	2021	0.0643248	0.11787	-0.00465594	76.2161
DALYs (Disability-Adjusted Life Years)	North Africa and Middle East	Female	Age-standardized	Alcohol use	Percent	1990	0.00152154	0.00228313	0.000887334	2021	0.00129784	0.00194342	0.000792743	-14.7026
DALYs (Disability-Adjusted Life Years)	North Africa and Middle East	Female	Age-standardized	Low physical activity	Percent	1990	0.028631	0.0503043	0.00566299	2021	0.0294364	0.0520948	0.00597346	2.81274
DALYs (Disability-Adjusted Life Years)	North Africa and Middle East	Female	Age-standardized	Diet high in red meat	Percent	1990	0.131562	0.279629	-4.98524e-05	2021	0.129254	0.274883	-4.37823e-05	-1.75425
DALYs (Disability-Adjusted Life Years)	North Africa and Middle East	Female	Age-standardized	Smoking	Percent	1990	0.00955194	0.0122434	0.007209	2021	0.00938469	0.012155	0.00684085	-1.75089
DALYs (Disability-Adjusted Life Years)	North Africa and Middle East	Female	Age-standardized	High fasting plasma glucose	Percent	1990	0.0296237	0.0694245	-0.00862799	2021	0.053655	0.124507	-0.0157283	81.1217
DALYs (Disability-Adjusted Life Years)	Bahrain	Female	Age-standardized	Secondhand smoke	Percent	1990	0.0121431	0.0273169	-0.00275238	2021	0.012364	0.027129	-0.00298009	1.81933
DALYs (Disability-Adjusted Life Years)	Bahrain	Female	Age-standardized	High body-mass index	Percent	1990	0.0586462	0.116278	-0.00310763	2021	0.0857154	0.160993	-0.00499601	46.1568
DALYs (Disability-Adjusted Life Years)	Bahrain	Female	Age-standardized	Low physical activity	Percent	1990	0.0306333	0.0542799	0.00586719	2021	0.0314622	0.0568966	0.0065083	2.70578
DALYs (Disability-Adjusted Life Years)	Bahrain	Female	Age-standardized	Alcohol use	Percent	1990	0.00169775	0.00250761	0.00101329	2021	0.000789491	0.00117292	0.000470372	-53.4979
DALYs (Disability-Adjusted Life Years)	Bahrain	Female	Age-standardized	Diet high in red meat	Percent	1990	0.133928	0.283012	-3.21227e-05	2021	0.133981	0.285076	-5.13003e-05	0.0392514
DALYs (Disability-Adjusted Life Years)	Bahrain	Female	Age-standardized	Smoking	Percent	1990	0.0133655	0.018031	0.00952848	2021	0.00936833	0.0131571	0.00646063	-29.9064
DALYs (Disability-Adjusted Life Years)	Bahrain	Female	Age-standardized	High fasting plasma glucose	Percent	1990	0.0492292	0.114693	-0.0134074	2021	0.0731405	0.166316	-0.0238015	48.5712
DALYs (Disability-Adjusted Life Years)	Egypt	Female	Age-standardized	Secondhand smoke	Percent	1990	0.0183417	0.0411442	-0.00455223	2021	0.016532	0.0370477	-0.00392626	-9.86685
DALYs (Disability-Adjusted Life Years)	Egypt	Female	Age-standardized	High body-mass index	Percent	1990	0.034954	0.0725165	-0.00479862	2021	0.0903378	0.168091	-0.00359136	158.448
DALYs (Disability-Adjusted Life Years)	Egypt	Female	Age-standardized	Alcohol use	Percent	1990	0.000331842	0.00055851	0.000160596	2021	0.000302869	0.00047854	0.000169843	-8.73105
DALYs (Disability-Adjusted Life Years)	Egypt	Female	Age-standardized	Low physical activity	Percent	1990	0.0302519	0.0531403	0.00584388	2021	0.0297258	0.0533284	0.00595445	-1.73908
DALYs (Disability-Adjusted Life Years)	Egypt	Female	Age-standardized	Diet high in red meat	Percent	1990	0.131815	0.280381	-4.11483e-05	2021	0.133486	0.283433	-6.11809e-05	1.26795
DALYs (Disability-Adjusted Life Years)	Egypt	Female	Age-standardized	Smoking	Percent	1990	0.00199042	0.00272251	0.001353	2021	0.00196284	0.00270171	0.0013938	-1.38556
DALYs (Disability-Adjusted Life Years)	Egypt	Female	Age-standardized	High fasting plasma glucose	Percent	1990	0.0187107	0.0448053	-0.0052667	2021	0.0517426	0.121055	-0.014853	176.54
DALYs (Disability-Adjusted Life Years)	Iran (Islamic Republic of)	Female	Age-standardized	Alcohol use	Percent	1990	4.90631e-07	3.13988e-06	-4.13425e-09	2021	0.000910153	0.00144944	0.00050268	185407
DALYs (Disability-Adjusted Life Years)	Iran (Islamic Republic of)	Female	Age-standardized	Secondhand smoke	Percent	1990	0.0108467	0.0244595	-0.00240889	2021	0.0115504	0.0256786	-0.00291614	6.48776
DALYs (Disability-Adjusted Life Years)	Iran (Islamic Republic of)	Female	Age-standardized	High body-mass index	Percent	1990	0.0244316	0.0531843	-0.00398712	2021	0.052986	0.101525	-0.00452822	116.875
DALYs (Disability-Adjusted Life Years)	Iran (Islamic Republic of)	Female	Age-standardized	Diet high in red meat	Percent	1990	0.132023	0.279783	-3.82225e-05	2021	0.12714	0.271989	-2.77664e-05	-3.69828
DALYs (Disability-Adjusted Life Years)	Iran (Islamic Republic of)	Female	Age-standardized	Low physical activity	Percent	1990	0.0279299	0.0484656	0.00545244	2021	0.0288558	0.051867	0.0057271	3.31534
DALYs (Disability-Adjusted Life Years)	Iran (Islamic Republic of)	Female	Age-standardized	Smoking	Percent	1990	0.00858382	0.0117183	0.00590231	2021	0.00841631	0.0111312	0.00585803	-1.9514
DALYs (Disability-Adjusted Life Years)	Iran (Islamic Republic of)	Female	Age-standardized	High fasting plasma glucose	Percent	1990	0.0250395	0.0578378	-0.00716892	2021	0.0451162	0.105118	-0.012116	80.1798
DALYs (Disability-Adjusted Life Years)	Iraq	Female	Age-standardized	Alcohol use	Percent	1990	0.00210781	0.00306685	0.00129525	2021	0.00143656	0.00212334	0.000904683	-31.8459
DALYs (Disability-Adjusted Life Years)	Iraq	Female	Age-standardized	Diet high in red meat	Percent	1990	0.120729	0.259004	-1.25333e-05	2021	0.0989189	0.215564	-9.37584e-06	-18.0651
DALYs (Disability-Adjusted Life Years)	Iraq	Female	Age-standardized	Secondhand smoke	Percent	1990	0.0226889	0.0507234	-0.00565375	2021	0.0191032	0.041823	-0.00476968	-15.8041
DALYs (Disability-Adjusted Life Years)	Iraq	Female	Age-standardized	High body-mass index	Percent	1990	0.0384361	0.0776322	-0.00339482	2021	0.0502627	0.100624	-0.0050768	30.7696
DALYs (Disability-Adjusted Life Years)	Iraq	Female	Age-standardized	Low physical activity	Percent	1990	0.0329706	0.0575879	0.00677484	2021	0.0333272	0.0590537	0.00658578	1.08144
DALYs (Disability-Adjusted Life Years)	Iraq	Female	Age-standardized	Smoking	Percent	1990	0.0135512	0.0186961	0.00957601	2021	0.00980048	0.013162	0.00686442	-27.678
DALYs (Disability-Adjusted Life Years)	Iraq	Female	Age-standardized	High fasting plasma glucose	Percent	1990	0.046991	0.107658	-0.0148374	2021	0.0685055	0.159585	-0.0199738	45.7845
DALYs (Disability-Adjusted Life Years)	Jordan	Female	Age-standardized	Secondhand smoke	Percent	1990	0.0227084	0.0502563	-0.00553056	2021	0.0194938	0.0435402	-0.00471638	-14.1559
DALYs (Disability-Adjusted Life Years)	Jordan	Female	Age-standardized	High body-mass index	Percent	1990	0.0583455	0.114195	-0.00286893	2021	0.0907936	0.166962	-0.00409036	55.6138
DALYs (Disability-Adjusted Life Years)	Jordan	Female	Age-standardized	Alcohol use	Percent	1990	0.000336862	0.00052908	0.000188005	2021	0.000308391	0.000470989	0.00017748	-8.45188
DALYs (Disability-Adjusted Life Years)	Jordan	Female	Age-standardized	Diet high in red meat	Percent	1990	0.134313	0.284229	-4.65346e-05	2021	0.132868	0.28312	-4.26306e-05	-1.07548
DALYs (Disability-Adjusted Life Years)	Jordan	Female	Age-standardized	Low physical activity	Percent	1990	0.0243954	0.0443823	0.00508543	2021	0.0257216	0.0450132	0.00531787	5.43625
DALYs (Disability-Adjusted Life Years)	Jordan	Female	Age-standardized	Smoking	Percent	1990	0.0164845	0.0227596	0.0113634	2021	0.0152403	0.0201052	0.0111435	-7.54736
DALYs (Disability-Adjusted Life Years)	Jordan	Female	Age-standardized	High fasting plasma glucose	Percent	1990	0.0475754	0.11344	-0.0135621	2021	0.0688136	0.157673	-0.020698	44.6411
DALYs (Disability-Adjusted Life Years)	Kuwait	Female	Age-standardized	Secondhand smoke	Percent	1990	0.020291	0.0446496	-0.00499769	2021	0.0173373	0.0387832	-0.00403336	-14.5563
DALYs (Disability-Adjusted Life Years)	Kuwait	Female	Age-standardized	High body-mass index	Percent	1990	0.0702869	0.131862	-0.00392284	2021	0.0943756	0.176548	-0.00429413	34.272
DALYs (Disability-Adjusted Life Years)	Kuwait	Female	Age-standardized	Alcohol use	Percent	1990	0	0	0	2021	6.22004e-05	0.000170337	9.92202e-07	#DIV/0!
DALYs (Disability-Adjusted Life Years)	Kuwait	Female	Age-standardized	Diet high in red meat	Percent	1990	0.136524	0.289158	-4.39522e-05	2021	0.135722	0.28766	-7.05156e-05	-0.587564
DALYs (Disability-Adjusted Life Years)	Kuwait	Female	Age-standardized	Low physical activity	Percent	1990	0.0435217	0.0779356	0.00900499	2021	0.043726	0.0763646	0.00892472	0.46953
DALYs (Disability-Adjusted Life Years)	Kuwait	Female	Age-standardized	Smoking	Percent	1990	0.00862779	0.0120163	0.00589703	2021	0.00629605	0.00859626	0.00437871	-27.0259
DALYs (Disability-Adjusted Life Years)	Kuwait	Female	Age-standardized	High fasting plasma glucose	Percent	1990	0.0466396	0.110991	-0.0128226	2021	0.0603924	0.138631	-0.0172932	29.4873
DALYs (Disability-Adjusted Life Years)	Lebanon	Female	Age-standardized	Secondhand smoke	Percent	1990	0.0126756	0.0285505	-0.0031052	2021	0.0156492	0.0340288	-0.00368497	23.4595
DALYs (Disability-Adjusted Life Years)	Lebanon	Female	Age-standardized	High body-mass index	Percent	1990	0.0554371	0.104629	-0.0032957	2021	0.0753945	0.145431	-0.00361656	36
DALYs (Disability-Adjusted Life Years)	Lebanon	Female	Age-standardized	Alcohol use	Percent	1990	0.00441472	0.00762891	0.00196697	2021	0.0030333	0.00545757	0.00139723	-31.2911
DALYs (Disability-Adjusted Life Years)	Lebanon	Female	Age-standardized	Diet high in red meat	Percent	1990	0.135966	0.287951	-6.74797e-05	2021	0.136099	0.288552	-7.82179e-05	0.0981929
DALYs (Disability-Adjusted Life Years)	Lebanon	Female	Age-standardized	Low physical activity	Percent	1990	0.0231222	0.0421433	0.00428436	2021	0.0236472	0.0424625	0.00483479	2.27058
DALYs (Disability-Adjusted Life Years)	Lebanon	Female	Age-standardized	Smoking	Percent	1990	0.0363894	0.0481441	0.026621	2021	0.0453419	0.0568106	0.0330617	24.602
DALYs (Disability-Adjusted Life Years)	Lebanon	Female	Age-standardized	High fasting plasma glucose	Percent	1990	0.0384599	0.0902899	-0.0109536	2021	0.0590583	0.136327	-0.0168518	53.5581
DALYs (Disability-Adjusted Life Years)	Palestine	Female	Age-standardized	Secondhand smoke	Percent	1990	0.0193859	0.0427801	-0.00476266	2021	0.0180411	0.0402954	-0.00425483	-6.93735
DALYs (Disability-Adjusted Life Years)	Palestine	Female	Age-standardized	High body-mass index	Percent	1990	0.0536553	0.102122	-0.00409037	2021	0.083411	0.156073	-0.0040706	55.457
DALYs (Disability-Adjusted Life Years)	Palestine	Female	Age-standardized	Alcohol use	Percent	1990	0.00149125	0.00231987	0.000746777	2021	0.00112496	0.00169299	0.000659478	-24.563
DALYs (Disability-Adjusted Life Years)	Palestine	Female	Age-standardized	Diet high in red meat	Percent	1990	0.126264	0.267404	-1.25775e-05	2021	0.118782	0.256545	-1.17442e-05	-5.92517
DALYs (Disability-Adjusted Life Years)	Palestine	Female	Age-standardized	Low physical activity	Percent	1990	0.0347998	0.0620935	0.0070554	2021	0.0360618	0.0640387	0.00713878	3.62668
DALYs (Disability-Adjusted Life Years)	Palestine	Female	Age-standardized	Smoking	Percent	1990	0.00731875	0.00977383	0.00506365	2021	0.00605007	0.00833533	0.00407382	-17.3346
DALYs (Disability-Adjusted Life Years)	Palestine	Female	Age-standardized	High fasting plasma glucose	Percent	1990	0.033243	0.0794714	-0.00915036	2021	0.0522027	0.123073	-0.0143007	57.0338
DALYs (Disability-Adjusted Life Years)	Oman	Female	Age-standardized	Secondhand smoke	Percent	1990	0.0112263	0.0249251	-0.00279597	2021	0.00979223	0.0221634	-0.00231101	-12.7743
DALYs (Disability-Adjusted Life Years)	Oman	Female	Age-standardized	High body-mass index	Percent	1990	0.0429559	0.0847909	-0.00315163	2021	0.0930821	0.171938	-0.0035876	116.692
DALYs (Disability-Adjusted Life Years)	Oman	Female	Age-standardized	Alcohol use	Percent	1990	0.000340767	0.000662505	0.000110307	2021	0.000325809	0.000603463	0.000133082	-4.38962
DALYs (Disability-Adjusted Life Years)	Oman	Female	Age-standardized	Diet high in red meat	Percent	1990	0.136347	0.288923	-6.12193e-05	2021	0.136441	0.289124	-7.87363e-05	0.0693516
DALYs (Disability-Adjusted Life Years)	Oman	Female	Age-standardized	Low physical activity	Percent	1990	0.0303392	0.0546664	0.0060551	2021	0.0314337	0.0561954	0.00619752	3.60759
DALYs (Disability-Adjusted Life Years)	Oman	Female	Age-standardized	Smoking	Percent	1990	0.00659581	0.0087117	0.00467204	2021	0.00506093	0.00687587	0.00351092	-23.2705
DALYs (Disability-Adjusted Life Years)	Oman	Female	Age-standardized	High fasting plasma glucose	Percent	1990	0.0317374	0.0757885	-0.00874118	2021	0.0586148	0.134879	-0.0163711	84.687
DALYs (Disability-Adjusted Life Years)	Qatar	Female	Age-standardized	Secondhand smoke	Percent	1990	0.0133759	0.0298165	-0.00305057	2021	0.0138293	0.0308122	-0.00313878	3.38987
DALYs (Disability-Adjusted Life Years)	Qatar	Female	Age-standardized	High body-mass index	Percent	1990	0.0580503	0.115675	-0.00204735	2021	0.109868	0.205204	-0.00377579	89.2644
DALYs (Disability-Adjusted Life Years)	Qatar	Female	Age-standardized	Alcohol use	Percent	1990	0.000609301	0.00107183	0.000279328	2021	0.000429385	0.00075701	0.00020828	-29.5283
DALYs (Disability-Adjusted Life Years)	Qatar	Female	Age-standardized	Diet high in red meat	Percent	1990	0.135106	0.288085	-4.64576e-05	2021	0.135377	0.287322	-4.26733e-05	0.200294
DALYs (Disability-Adjusted Life Years)	Qatar	Female	Age-standardized	Low physical activity	Percent	1990	0.0352553	0.062524	0.00712139	2021	0.0366696	0.0640762	0.00760142	4.01165
DALYs (Disability-Adjusted Life Years)	Qatar	Female	Age-standardized	Smoking	Percent	1990	0.003806	0.00564527	0.00255135	2021	0.00301456	0.00402145	0.0020762	-20.7945
DALYs (Disability-Adjusted Life Years)	Qatar	Female	Age-standardized	High fasting plasma glucose	Percent	1990	0.052836	0.123816	-0.0145798	2021	0.0889795	0.200537	-0.0273354	68.407
DALYs (Disability-Adjusted Life Years)	Saudi Arabia	Female	Age-standardized	Secondhand smoke	Percent	1990	0.0108885	0.0242259	-0.00256775	2021	0.0128469	0.0289395	-0.00311841	17.9856
DALYs (Disability-Adjusted Life Years)	Saudi Arabia	Female	Age-standardized	High body-mass index	Percent	1990	0.029061	0.0619122	-0.00406791	2021	0.0578346	0.106717	-0.00517772	99.011
DALYs (Disability-Adjusted Life Years)	Saudi Arabia	Female	Age-standardized	Alcohol use	Percent	1990	0.000149854	0.000295021	2.36415e-05	2021	8.14764e-05	0.000193165	7.63416e-06	-45.6297
DALYs (Disability-Adjusted Life Years)	Saudi Arabia	Female	Age-standardized	Diet high in red meat	Percent	1990	0.13332	0.28216	-5.47592e-05	2021	0.131133	0.277734	-2.39175e-05	-1.64062
DALYs (Disability-Adjusted Life Years)	Saudi Arabia	Female	Age-standardized	Low physical activity	Percent	1990	0.0276265	0.0480149	0.0053733	2021	0.0305168	0.0539564	0.00597057	10.462
DALYs (Disability-Adjusted Life Years)	Saudi Arabia	Female	Age-standardized	Smoking	Percent	1990	0.00405062	0.00570792	0.00280888	2021	0.00443365	0.00608686	0.00306627	9.45606
DALYs (Disability-Adjusted Life Years)	Saudi Arabia	Female	Age-standardized	High fasting plasma glucose	Percent	1990	0.0346894	0.0799054	-0.0102316	2021	0.0606157	0.140173	-0.0170238	74.7386
DALYs (Disability-Adjusted Life Years)	Syrian Arab Republic	Female	Age-standardized	Secondhand smoke	Percent	1990	0.0219997	0.0487922	-0.00563896	2021	0.0161089	0.0359235	-0.00394568	-26.7767
DALYs (Disability-Adjusted Life Years)	Syrian Arab Republic	Female	Age-standardized	High body-mass index	Percent	1990	0.0360342	0.0745286	-0.00437281	2021	0.0684197	0.126915	-0.00509883	89.8743
DALYs (Disability-Adjusted Life Years)	Syrian Arab Republic	Female	Age-standardized	Alcohol use	Percent	1990	0.00171392	0.00271159	0.000963582	2021	0.000864718	0.00158393	0.000329129	-49.5473
DALYs (Disability-Adjusted Life Years)	Syrian Arab Republic	Female	Age-standardized	Low physical activity	Percent	1990	0.028056	0.0510772	0.00573927	2021	0.0297912	0.0529869	0.00625543	6.18495
DALYs (Disability-Adjusted Life Years)	Syrian Arab Republic	Female	Age-standardized	Diet high in red meat	Percent	1990	0.134878	0.285392	-7.90814e-05	2021	0.132656	0.279922	-6.20891e-05	-1.64726
DALYs (Disability-Adjusted Life Years)	Syrian Arab Republic	Female	Age-standardized	Smoking	Percent	1990	0.0124756	0.0173641	0.00887089	2021	0.00871368	0.0121422	0.0059381	-30.1544
DALYs (Disability-Adjusted Life Years)	Syrian Arab Republic	Female	Age-standardized	High fasting plasma glucose	Percent	1990	0.0297869	0.0694188	-0.00818791	2021	0.0497701	0.115111	-0.0148338	67.0871
DALYs (Disability-Adjusted Life Years)	Turkey	Female	Age-standardized	Secondhand smoke	Percent	1990	0.0215875	0.0478701	-0.00536334	2021	0.0162885	0.036211	-0.00366949	-24.5466
DALYs (Disability-Adjusted Life Years)	Turkey	Female	Age-standardized	High body-mass index	Percent	1990	0.0558561	0.10964	-0.00373263	2021	0.0662451	0.130381	-0.00458149	18.5995
DALYs (Disability-Adjusted Life Years)	Turkey	Female	Age-standardized	Alcohol use	Percent	1990	0.00592508	0.00915599	0.0031336	2021	0.00432034	0.00656866	0.00251055	-27.084
DALYs (Disability-Adjusted Life Years)	Turkey	Female	Age-standardized	Low physical activity	Percent	1990	0.0232621	0.0404076	0.00462219	2021	0.0254885	0.0455199	0.00530144	9.57085
DALYs (Disability-Adjusted Life Years)	Turkey	Female	Age-standardized	Diet high in red meat	Percent	1990	0.134302	0.284618	-4.57809e-05	2021	0.133263	0.28172	-4.4414e-05	-0.773046
DALYs (Disability-Adjusted Life Years)	Turkey	Female	Age-standardized	Smoking	Percent	1990	0.0225362	0.0300486	0.0161349	2021	0.0229249	0.0296992	0.0168094	1.72452
DALYs (Disability-Adjusted Life Years)	Turkey	Female	Age-standardized	High fasting plasma glucose	Percent	1990	0.0271121	0.0633227	-0.00757751	2021	0.0495767	0.116162	-0.0150471	82.8579
DALYs (Disability-Adjusted Life Years)	United Arab Emirates	Female	Age-standardized	Alcohol use	Percent	1990	0.00525876	0.0104424	0.00178266	2021	0.00235357	0.00505851	0.000693839	-55.2448
DALYs (Disability-Adjusted Life Years)	United Arab Emirates	Female	Age-standardized	Secondhand smoke	Percent	1990	0.014713	0.0329672	-0.00362241	2021	0.0120888	0.0271486	-0.00284612	-17.8357
DALYs (Disability-Adjusted Life Years)	United Arab Emirates	Female	Age-standardized	High body-mass index	Percent	1990	0.0558285	0.111842	-0.00207705	2021	0.114888	0.210397	-0.00394298	105.787
DALYs (Disability-Adjusted Life Years)	United Arab Emirates	Female	Age-standardized	Low physical activity	Percent	1990	0.0273322	0.0480625	0.00558716	2021	0.0304726	0.056371	0.00604685	11.4897
DALYs (Disability-Adjusted Life Years)	United Arab Emirates	Female	Age-standardized	Diet high in red meat	Percent	1990	0.136107	0.28836	-1.5671e-05	2021	0.135643	0.287264	-6.43465e-05	-0.341321
DALYs (Disability-Adjusted Life Years)	United Arab Emirates	Female	Age-standardized	Smoking	Percent	1990	0.00807578	0.0112272	0.00558192	2021	0.00498206	0.00682935	0.00344313	-38.3086
DALYs (Disability-Adjusted Life Years)	United Arab Emirates	Female	Age-standardized	High fasting plasma glucose	Percent	1990	0.0524415	0.123219	-0.015096	2021	0.0830818	0.182758	-0.0242772	58.4276
DALYs (Disability-Adjusted Life Years)	Yemen	Female	Age-standardized	Secondhand smoke	Percent	1990	0.0153744	0.0339527	-0.00355799	2021	0.0158125	0.035373	-0.00378259	2.84942
DALYs (Disability-Adjusted Life Years)	Yemen	Female	Age-standardized	High body-mass index	Percent	1990	0.0198293	0.0433144	-0.00322261	2021	0.0289854	0.0593608	-0.00337704	46.1747
DALYs (Disability-Adjusted Life Years)	Yemen	Female	Age-standardized	Alcohol use	Percent	1990	0.0015896	0.00244561	0.000931069	2021	0.000437152	0.000782075	0.000212373	-72.4993
DALYs (Disability-Adjusted Life Years)	Yemen	Female	Age-standardized	Diet high in red meat	Percent	1990	0.121416	0.257655	-1.13326e-05	2021	0.122347	0.2587	-1.63102e-05	0.766756
DALYs (Disability-Adjusted Life Years)	Yemen	Female	Age-standardized	Low physical activity	Percent	1990	0.0280729	0.0498538	0.00592347	2021	0.0290213	0.0541408	0.00615467	3.3784
DALYs (Disability-Adjusted Life Years)	Yemen	Female	Age-standardized	Smoking	Percent	1990	0.0171889	0.0236173	0.0120456	2021	0.0164103	0.0219779	0.0116232	-4.52935
DALYs (Disability-Adjusted Life Years)	Yemen	Female	Age-standardized	High fasting plasma glucose	Percent	1990	0.0218252	0.0494994	-0.00621463	2021	0.0330537	0.0780035	-0.00882054	51.4474
DALYs (Disability-Adjusted Life Years)	South Asia	Female	Age-standardized	Secondhand smoke	Percent	1990	0.0186153	0.0414329	-0.00456974	2021	0.0123129	0.0274556	-0.0028128	-33.856
DALYs (Disability-Adjusted Life Years)	South Asia	Female	Age-standardized	High body-mass index	Percent	1990	0.00736141	0.0166278	-0.00223842	2021	0.0181302	0.0375655	-0.00249308	146.287
DALYs (Disability-Adjusted Life Years)	South Asia	Female	Age-standardized	Alcohol use	Percent	1990	0.00219741	0.00362736	0.000469129	2021	0.00323962	0.00495704	0.0017699	47.4293
DALYs (Disability-Adjusted Life Years)	South Asia	Female	Age-standardized	Low physical activity	Percent	1990	0.0163937	0.0287116	0.00335501	2021	0.0159448	0.0290031	0.00336864	-2.73826
DALYs (Disability-Adjusted Life Years)	South Asia	Female	Age-standardized	Diet high in red meat	Percent	1990	0.0622032	0.137901	-7.14053e-06	2021	0.0655695	0.144115	-8.56135e-06	5.41186
DALYs (Disability-Adjusted Life Years)	South Asia	Female	Age-standardized	Smoking	Percent	1990	0.00833575	0.0108485	0.0059957	2021	0.00558002	0.00746633	0.00398263	-33.0591
DALYs (Disability-Adjusted Life Years)	South Asia	Female	Age-standardized	High fasting plasma glucose	Percent	1990	0.0284342	0.067084	-0.00834541	2021	0.0427418	0.0991051	-0.0126784	50.3182
DALYs (Disability-Adjusted Life Years)	Afghanistan	Female	Age-standardized	Secondhand smoke	Percent	1990	0.00700098	0.015929	-0.00148628	2021	0.0113487	0.0254422	-0.00263073	62.102
DALYs (Disability-Adjusted Life Years)	Afghanistan	Female	Age-standardized	High body-mass index	Percent	1990	0.027933	0.0589736	-0.00366211	2021	0.0293241	0.0606931	-0.00363038	4.98032
DALYs (Disability-Adjusted Life Years)	Afghanistan	Female	Age-standardized	Low physical activity	Percent	1990	0.0279906	0.0498912	0.00553572	2021	0.0282851	0.0508563	0.00612516	1.05221
DALYs (Disability-Adjusted Life Years)	Afghanistan	Female	Age-standardized	Alcohol use	Percent	1990	0	0	0	2021	0.000121693	0.00026844	3.0639e-05	#DIV/0!
DALYs (Disability-Adjusted Life Years)	Afghanistan	Female	Age-standardized	Diet high in red meat	Percent	1990	0.135954	0.287738	-7.87819e-05	2021	0.133805	0.282195	-5.69246e-05	-1.58075
DALYs (Disability-Adjusted Life Years)	Afghanistan	Female	Age-standardized	Smoking	Percent	1990	0.00394219	0.00551708	0.00283297	2021	0.00588355	0.00806507	0.00420966	49.2458
DALYs (Disability-Adjusted Life Years)	Afghanistan	Female	Age-standardized	High fasting plasma glucose	Percent	1990	0.0387982	0.0909122	-0.0106172	2021	0.0613088	0.138993	-0.0187778	58.0195
DALYs (Disability-Adjusted Life Years)	Bangladesh	Female	Age-standardized	Secondhand smoke	Percent	1990	0.0201257	0.0448307	-0.00498014	2021	0.0193808	0.0427213	-0.00470421	-3.7012
DALYs (Disability-Adjusted Life Years)	Bangladesh	Female	Age-standardized	High body-mass index	Percent	1990	0.00076566	0.0077469	-0.00568495	2021	0.00519164	0.020526	-0.00771635	578.061
DALYs (Disability-Adjusted Life Years)	Bangladesh	Female	Age-standardized	Alcohol use	Percent	1990	0.000161325	0.000539479	0	2021	0.000540777	0.00116372	1.28054e-05	235.209
DALYs (Disability-Adjusted Life Years)	Bangladesh	Female	Age-standardized	Diet high in red meat	Percent	1990	0.0489143	0.108073	-4.33615e-06	2021	0.0623662	0.14049	-4.5548e-06	27.501
DALYs (Disability-Adjusted Life Years)	Bangladesh	Female	Age-standardized	Low physical activity	Percent	1990	0.0134295	0.0248864	0.00260118	2021	0.0160735	0.0317395	0.00310268	19.6877
DALYs (Disability-Adjusted Life Years)	Bangladesh	Female	Age-standardized	Smoking	Percent	1990	0.00526774	0.0073422	0.00349446	2021	0.00508085	0.00706116	0.00324924	-3.54793
DALYs (Disability-Adjusted Life Years)	Bangladesh	Female	Age-standardized	High fasting plasma glucose	Percent	1990	0.0217373	0.0513571	-0.00624328	2021	0.0363066	0.0847593	-0.0107795	67.0242
DALYs (Disability-Adjusted Life Years)	Bhutan	Female	Age-standardized	Secondhand smoke	Percent	1990	0.00907326	0.0199836	-0.0020278	2021	0.00737509	0.0168172	-0.00172478	-18.7162
DALYs (Disability-Adjusted Life Years)	Bhutan	Female	Age-standardized	High body-mass index	Percent	1990	0.0225218	0.0524359	-0.00343512	2021	0.0300168	0.0683544	-0.00345965	33.2787
DALYs (Disability-Adjusted Life Years)	Bhutan	Female	Age-standardized	Alcohol use	Percent	1990	0.0205113	0.0313218	0.00465887	2021	0.00631925	0.0140714	0.00141616	-69.1915
DALYs (Disability-Adjusted Life Years)	Bhutan	Female	Age-standardized	Diet high in red meat	Percent	1990	0.0956738	0.213668	-1.25876e-05	2021	0.102223	0.224909	-1.13515e-05	6.84554
DALYs (Disability-Adjusted Life Years)	Bhutan	Female	Age-standardized	Low physical activity	Percent	1990	0.0403737	0.0728621	0.0078536	2021	0.0411569	0.0724624	0.00832716	1.93979
DALYs (Disability-Adjusted Life Years)	Bhutan	Female	Age-standardized	Smoking	Percent	1990	0.00951994	0.0137399	0.0065299	2021	0.00775053	0.0107904	0.00512659	-18.5863
DALYs (Disability-Adjusted Life Years)	Bhutan	Female	Age-standardized	High fasting plasma glucose	Percent	1990	0.0228067	0.053062	-0.00620386	2021	0.0342794	0.0822396	-0.00954543	50.3039
DALYs (Disability-Adjusted Life Years)	India	Female	Age-standardized	Secondhand smoke	Percent	1990	0.018316	0.0409006	-0.00450806	2021	0.0115816	0.0259136	-0.00263702	-36.7679
DALYs (Disability-Adjusted Life Years)	India	Female	Age-standardized	High body-mass index	Percent	1990	0.00584237	0.0147207	-0.00210257	2021	0.0185067	0.0378896	-0.00217252	216.767
DALYs (Disability-Adjusted Life Years)	India	Female	Age-standardized	Alcohol use	Percent	1990	0.00259596	0.00424824	0.000575879	2021	0.0035456	0.00547199	0.0020124	36.5815
DALYs (Disability-Adjusted Life Years)	India	Female	Age-standardized	Low physical activity	Percent	1990	0.0167024	0.0291041	0.00345585	2021	0.0159702	0.0291897	0.00334957	-4.38372
DALYs (Disability-Adjusted Life Years)	India	Female	Age-standardized	Diet high in red meat	Percent	1990	0.0460197	0.101344	-7.02214e-07	2021	0.0485857	0.10467	-8.57907e-07	5.57603
DALYs (Disability-Adjusted Life Years)	India	Female	Age-standardized	Smoking	Percent	1990	0.00713359	0.0095322	0.00503968	2021	0.00522435	0.00727687	0.0035994	-26.764
DALYs (Disability-Adjusted Life Years)	India	Female	Age-standardized	High fasting plasma glucose	Percent	1990	0.0287694	0.0678111	-0.00838253	2021	0.0424777	0.0994205	-0.0123028	47.6489
DALYs (Disability-Adjusted Life Years)	Nepal	Female	Age-standardized	Secondhand smoke	Percent	1990	0.016211	0.0366471	-0.00401592	2021	0.0114799	0.025484	-0.0028842	-29.1844
DALYs (Disability-Adjusted Life Years)	Nepal	Female	Age-standardized	High body-mass index	Percent	1990	0.00522145	0.014661	-0.0031427	2021	0.00850976	0.021215	-0.0043178	62.9769
DALYs (Disability-Adjusted Life Years)	Nepal	Female	Age-standardized	Alcohol use	Percent	1990	0.00166618	0.00477575	1.57911e-05	2021	0.0139607	0.023786	0.00533616	737.889
DALYs (Disability-Adjusted Life Years)	Nepal	Female	Age-standardized	Diet high in red meat	Percent	1990	0.132136	0.280124	-3.44982e-05	2021	0.132113	0.280136	-2.54676e-05	-0.0166945
DALYs (Disability-Adjusted Life Years)	Nepal	Female	Age-standardized	Low physical activity	Percent	1990	0.0119903	0.0218153	0.00232014	2021	0.0127577	0.0239234	0.00238133	6.4001
DALYs (Disability-Adjusted Life Years)	Nepal	Female	Age-standardized	Smoking	Percent	1990	0.0462447	0.0595368	0.0334732	2021	0.0238929	0.0315161	0.0162313	-48.3337
DALYs (Disability-Adjusted Life Years)	Nepal	Female	Age-standardized	High fasting plasma glucose	Percent	1990	0.0206441	0.0480624	-0.00551274	2021	0.0359766	0.0822252	-0.0100693	74.2709
DALYs (Disability-Adjusted Life Years)	Pakistan	Female	Age-standardized	Secondhand smoke	Percent	1990	0.0196333	0.0434878	-0.00477053	2021	0.0131504	0.0299118	-0.00300307	-33.0199
DALYs (Disability-Adjusted Life Years)	Pakistan	Female	Age-standardized	High body-mass index	Percent	1990	0.0158957	0.0338685	-0.00268086	2021	0.0290382	0.0568614	-0.00288818	82.6798
DALYs (Disability-Adjusted Life Years)	Pakistan	Female	Age-standardized	Smoking	Percent	1990	0.0118653	0.0165773	0.00807084	2021	0.00633549	0.00879958	0.0042834	-46.6048
DALYs (Disability-Adjusted Life Years)	Pakistan	Female	Age-standardized	High fasting plasma glucose	Percent	1990	0.0297539	0.0696944	-0.00855595	2021	0.0487509	0.113454	-0.0141558	63.8472
DALYs (Disability-Adjusted Life Years)	Pakistan	Female	Age-standardized	Alcohol use	Percent	1990	0.0011916	0.00235677	0.000122796	2021	0.00222705	0.00407428	0.000924617	86.8955
DALYs (Disability-Adjusted Life Years)	Pakistan	Female	Age-standardized	Diet high in red meat	Percent	1990	0.127794	0.273414	-4.02177e-05	2021	0.127459	0.268229	-3.56386e-05	-0.262758
DALYs (Disability-Adjusted Life Years)	Pakistan	Female	Age-standardized	Low physical activity	Percent	1990	0.0164031	0.0294765	0.00359274	2021	0.0165487	0.0289076	0.00318025	0.887579
DALYs (Disability-Adjusted Life Years)	High-middle SDI	Female	Age-standardized	Secondhand smoke	Percent	1990	0.0187567	0.0419553	-0.00458283	2021	0.0157654	0.03509	-0.00377361	-15.9477
DALYs (Disability-Adjusted Life Years)	High-middle SDI	Female	Age-standardized	High body-mass index	Percent	1990	0.0450911	0.0890938	-0.00199256	2021	0.064248	0.125875	-0.00221175	42.4849
DALYs (Disability-Adjusted Life Years)	High-middle SDI	Female	Age-standardized	Alcohol use	Percent	1990	0.0507361	0.0664878	0.0364451	2021	0.0328029	0.044472	0.0227673	-35.3461
DALYs (Disability-Adjusted Life Years)	High-middle SDI	Female	Age-standardized	Diet high in red meat	Percent	1990	0.13522	0.286928	-4.84839e-05	2021	0.133965	0.283965	-6.00677e-05	-0.927865
DALYs (Disability-Adjusted Life Years)	High-middle SDI	Female	Age-standardized	Smoking	Percent	1990	0.023842	0.0294218	0.0183192	2021	0.0191933	0.0237552	0.0144992	-19.4978
DALYs (Disability-Adjusted Life Years)	High-middle SDI	Female	Age-standardized	High fasting plasma glucose	Percent	1990	0.0264204	0.0630771	-0.00784781	2021	0.0397293	0.0933519	-0.0115101	50.3733
DALYs (Disability-Adjusted Life Years)	High-middle SDI	Female	Age-standardized	Low physical activity	Percent	1990	0.0180436	0.0313471	0.00366023	2021	0.0198588	0.0341671	0.00394853	10.0598
DALYs (Disability-Adjusted Life Years)	High SDI	Female	Age-standardized	Secondhand smoke	Percent	1990	0.0109389	0.02445	-0.00263524	2021	0.00745982	0.0165826	-0.00176051	-31.8044
DALYs (Disability-Adjusted Life Years)	High SDI	Female	Age-standardized	High body-mass index	Percent	1990	0.0490374	0.0978191	-0.00204793	2021	0.0635843	0.122994	-0.00238585	29.6649
DALYs (Disability-Adjusted Life Years)	High SDI	Female	Age-standardized	Alcohol use	Percent	1990	0.0764681	0.0972685	0.0560917	2021	0.0695375	0.0900752	0.0502016	-9.06348
DALYs (Disability-Adjusted Life Years)	High SDI	Female	Age-standardized	Smoking	Percent	1990	0.045552	0.0559854	0.0350416	2021	0.0328266	0.040518	0.024911	-27.9361
DALYs (Disability-Adjusted Life Years)	High SDI	Female	Age-standardized	High fasting plasma glucose	Percent	1990	0.0281304	0.0657538	-0.0082842	2021	0.0445957	0.104207	-0.0130564	58.532
DALYs (Disability-Adjusted Life Years)	High SDI	Female	Age-standardized	Diet high in red meat	Percent	1990	0.136285	0.288695	-5.55337e-05	2021	0.136014	0.288195	-6.42727e-05	-0.199319
DALYs (Disability-Adjusted Life Years)	High SDI	Female	Age-standardized	Low physical activity	Percent	1990	0.0229609	0.0396385	0.00468659	2021	0.0244112	0.0424934	0.00491884	6.31674
DALYs (Disability-Adjusted Life Years)	Low-middle SDI	Female	Age-standardized	Secondhand smoke	Percent	1990	0.0175011	0.0390947	-0.00430978	2021	0.0130454	0.0292257	-0.00313467	-25.4597
DALYs (Disability-Adjusted Life Years)	Low-middle SDI	Female	Age-standardized	High body-mass index	Percent	1990	0.0160683	0.0317298	-0.00177663	2021	0.0295838	0.0576945	-0.00245468	84.1123
DALYs (Disability-Adjusted Life Years)	Low-middle SDI	Female	Age-standardized	Alcohol use	Percent	1990	0.0068339	0.0102502	0.00363736	2021	0.00907263	0.0128288	0.00561801	32.7592
DALYs (Disability-Adjusted Life Years)	Low-middle SDI	Female	Age-standardized	Smoking	Percent	1990	0.0121166	0.0152398	0.00899212	2021	0.00772723	0.00980983	0.0057446	-36.226
DALYs (Disability-Adjusted Life Years)	Low-middle SDI	Female	Age-standardized	High fasting plasma glucose	Percent	1990	0.0246555	0.058186	-0.00715391	2021	0.0385277	0.0898644	-0.0113834	56.2641
DALYs (Disability-Adjusted Life Years)	Low-middle SDI	Female	Age-standardized	Low physical activity	Percent	1990	0.0170406	0.0295663	0.00349873	2021	0.0174535	0.031485	0.00365901	2.42315
DALYs (Disability-Adjusted Life Years)	Low-middle SDI	Female	Age-standardized	Diet high in red meat	Percent	1990	0.0893053	0.194421	-2.1247e-05	2021	0.0963593	0.207544	-2.6172e-05	7.89868
DALYs (Disability-Adjusted Life Years)	Low SDI	Female	Age-standardized	Secondhand smoke	Percent	1990	0.0114579	0.025801	-0.00270952	2021	0.00871096	0.0198687	-0.00209548	-23.9742
DALYs (Disability-Adjusted Life Years)	Low SDI	Female	Age-standardized	High body-mass index	Percent	1990	0.0156694	0.0303779	-0.00182829	2021	0.0231463	0.046254	-0.00223594	47.7163
DALYs (Disability-Adjusted Life Years)	Low SDI	Female	Age-standardized	Smoking	Percent	1990	0.00831704	0.0104088	0.0062357	2021	0.00677036	0.00857247	0.00509174	-18.5966
DALYs (Disability-Adjusted Life Years)	Low SDI	Female	Age-standardized	High fasting plasma glucose	Percent	1990	0.021788	0.0520879	-0.00620981	2021	0.0307245	0.0731862	-0.00885331	41.0159
DALYs (Disability-Adjusted Life Years)	Low SDI	Female	Age-standardized	Alcohol use	Percent	1990	0.0140754	0.021026	0.00503437	2021	0.015687	0.0222346	0.00900102	11.4499
DALYs (Disability-Adjusted Life Years)	Low SDI	Female	Age-standardized	Diet high in red meat	Percent	1990	0.103095	0.22136	-2.21539e-05	2021	0.102777	0.216979	-2.51669e-05	-0.308328
DALYs (Disability-Adjusted Life Years)	Low SDI	Female	Age-standardized	Low physical activity	Percent	1990	0.0133776	0.0234551	0.00277626	2021	0.0138787	0.0244601	0.00282627	3.74549
DALYs (Disability-Adjusted Life Years)	Middle SDI	Female	Age-standardized	Secondhand smoke	Percent	1990	0.020987	0.0470866	-0.00515904	2021	0.0151898	0.03404	-0.00366695	-27.6227
DALYs (Disability-Adjusted Life Years)	Middle SDI	Female	Age-standardized	High body-mass index	Percent	1990	0.0250235	0.0493463	-0.001318	2021	0.0416794	0.0802497	-0.00197494	66.5612
DALYs (Disability-Adjusted Life Years)	Middle SDI	Female	Age-standardized	Alcohol use	Percent	1990	0.011884	0.0169694	0.00763399	2021	0.0126406	0.01769	0.0087853	6.36707
DALYs (Disability-Adjusted Life Years)	Middle SDI	Female	Age-standardized	Smoking	Percent	1990	0.0150819	0.0190832	0.0113101	2021	0.00925088	0.0116013	0.00696606	-38.6625
DALYs (Disability-Adjusted Life Years)	Middle SDI	Female	Age-standardized	High fasting plasma glucose	Percent	1990	0.0276762	0.0657072	-0.00822792	2021	0.0390106	0.0919172	-0.011166	40.9534
DALYs (Disability-Adjusted Life Years)	Middle SDI	Female	Age-standardized	Diet high in red meat	Percent	1990	0.117245	0.251578	-3.58422e-05	2021	0.114544	0.245992	-3.40676e-05	-2.30378
DALYs (Disability-Adjusted Life Years)	Middle SDI	Female	Age-standardized	Low physical activity	Percent	1990	0.0197087	0.0343117	0.00403131	2021	0.0207168	0.0362225	0.00422524	5.11508
