# Supplementary material for: Burden of Breast Cancer and Its Attributable Risk Factors in the Belt and Road Initiative Countries, 1990–2021
Source: Thorac Cancer. 2025 Nov 16;16(22):e70186. doi: 10.1111/1759-7714.70186 (PMC12620255; doi:10.1111/1759-7714.70186)
Supplement: Supplementary file 11 — Table S8: Percentage of DALYs and its change due to male breast cancer attributable to risk factors in 1990 and 2021. [file TCA-16-e70186-s007.xlsx]

## Sheet: Sheet1
Supplementary Table 8. Percentage of DALYs its change due to male breast cancer attributable to risk factors in 1990 and 2021
measure	location	sex	age	risk	metric	year	val	upper	lower	year	val	upper	lower	%change
DALYs (Disability-Adjusted Life Years)	Global	Male	Age-standardized	Alcohol use	Percent	1990	0.073323	0.0987698	0.049865	2021	0.0761571	0.0996235	0.053484	3.86522
DALYs (Disability-Adjusted Life Years)	Global	Male	Age-standardized	Secondhand smoke	Percent	1990	0.00872064	0.0196134	-0.00204672	2021	0.00848846	0.0191666	-0.00192363	-2.66235
DALYs (Disability-Adjusted Life Years)	Global	Male	Age-standardized	Diet high in red meat	Percent	1990	0.118885	0.252485	-3.20392e-05	2021	0.117386	0.24938	-2.83433e-05	-1.26094
DALYs (Disability-Adjusted Life Years)	East Asia	Male	Age-standardized	Secondhand smoke	Percent	1990	0.00920123	0.0204638	-0.00209762	2021	0.00959881	0.0213119	-0.00224178	4.32097
DALYs (Disability-Adjusted Life Years)	East Asia	Male	Age-standardized	Alcohol use	Percent	1990	0.0908222	0.117315	0.0641779	2021	0.0957899	0.123741	0.0676491	5.46961
DALYs (Disability-Adjusted Life Years)	East Asia	Male	Age-standardized	Diet high in red meat	Percent	1990	0.132579	0.279832	-3.26891e-05	2021	0.134478	0.284198	-4.47918e-05	1.43249
DALYs (Disability-Adjusted Life Years)	China	Male	Age-standardized	Secondhand smoke	Percent	1990	0.00919737	0.0204653	-0.00209639	2021	0.00960309	0.021337	-0.00224903	4.41124
DALYs (Disability-Adjusted Life Years)	China	Male	Age-standardized	Alcohol use	Percent	1990	0.0907779	0.117318	0.0641034	2021	0.0960893	0.124279	0.0680317	5.85104
DALYs (Disability-Adjusted Life Years)	China	Male	Age-standardized	Diet high in red meat	Percent	1990	0.132632	0.280187	-3.15254e-05	2021	0.134576	0.284525	-4.52971e-05	1.4652
DALYs (Disability-Adjusted Life Years)	Southeast Asia	Male	Age-standardized	Secondhand smoke	Percent	1990	0.00939798	0.021155	-0.00216451	2021	0.00888946	0.0199072	-0.00200237	-5.41086
DALYs (Disability-Adjusted Life Years)	Southeast Asia	Male	Age-standardized	Alcohol use	Percent	1990	0.034548	0.0482742	0.0196233	2021	0.0625616	0.0863971	0.0402953	81.0861
DALYs (Disability-Adjusted Life Years)	Southeast Asia	Male	Age-standardized	Diet high in red meat	Percent	1990	0.104153	0.222457	-2.31231e-05	2021	0.113143	0.243746	-3.14549e-05	8.63071
DALYs (Disability-Adjusted Life Years)	Cambodia	Male	Age-standardized	Secondhand smoke	Percent	1990	0.00606188	0.0135796	-0.00137067	2021	0.00666669	0.0150314	-0.00152645	9.97729
DALYs (Disability-Adjusted Life Years)	Cambodia	Male	Age-standardized	Alcohol use	Percent	1990	0.0248138	0.0406702	0.00945296	2021	0.0763075	0.102073	0.0507038	207.521
DALYs (Disability-Adjusted Life Years)	Cambodia	Male	Age-standardized	Diet high in red meat	Percent	1990	0.126967	0.270053	-3.24298e-05	2021	0.129159	0.278202	-3.58043e-05	1.72627
DALYs (Disability-Adjusted Life Years)	Indonesia	Male	Age-standardized	Secondhand smoke	Percent	1990	0.00778199	0.0175609	-0.00172608	2021	0.00826054	0.0186397	-0.00186918	6.14941
DALYs (Disability-Adjusted Life Years)	Indonesia	Male	Age-standardized	Alcohol use	Percent	1990	0.00680901	0.0113332	0.00279077	2021	0.00597142	0.0103639	0.00237606	-12.3013
DALYs (Disability-Adjusted Life Years)	Indonesia	Male	Age-standardized	Diet high in red meat	Percent	1990	0.0808433	0.176234	-1.81877e-06	2021	0.0884373	0.196967	-2.22444e-06	9.39357
DALYs (Disability-Adjusted Life Years)	Lao People's Democratic Republic	Male	Age-standardized	Secondhand smoke	Percent	1990	0.00965847	0.021677	-0.00227478	2021	0.00907243	0.0203983	-0.00220448	-6.06764
DALYs (Disability-Adjusted Life Years)	Lao People's Democratic Republic	Male	Age-standardized	Alcohol use	Percent	1990	0.0708437	0.103308	0.0360741	2021	0.102367	0.137658	0.066259	44.4968
DALYs (Disability-Adjusted Life Years)	Lao People's Democratic Republic	Male	Age-standardized	Diet high in red meat	Percent	1990	0.123884	0.264489	-6.6859e-06	2021	0.132344	0.280429	-6.47945e-05	6.82874
DALYs (Disability-Adjusted Life Years)	Malaysia	Male	Age-standardized	Secondhand smoke	Percent	1990	0.0107074	0.0239912	-0.00248712	2021	0.0108057	0.0245359	-0.00239036	0.917297
DALYs (Disability-Adjusted Life Years)	Malaysia	Male	Age-standardized	Alcohol use	Percent	1990	0.0299562	0.042264	0.0165321	2021	0.018183	0.0268206	0.0099678	-39.3012
DALYs (Disability-Adjusted Life Years)	Malaysia	Male	Age-standardized	Diet high in red meat	Percent	1990	0.131578	0.279841	-4.6411e-05	2021	0.126488	0.26998	-3.39264e-05	-3.86834
DALYs (Disability-Adjusted Life Years)	Maldives	Male	Age-standardized	Alcohol use	Percent	1990	0.00760308	0.0224494	1.55669e-05	2021	0.0152441	0.0306671	0.00417458	100.499
DALYs (Disability-Adjusted Life Years)	Maldives	Male	Age-standardized	Secondhand smoke	Percent	1990	0.0112611	0.0250481	-0.00261856	2021	0.0113938	0.0253163	-0.00256693	1.17817
DALYs (Disability-Adjusted Life Years)	Maldives	Male	Age-standardized	Diet high in red meat	Percent	1990	0.0360689	0.080929	-2.57101e-06	2021	0.0790788	0.178179	-6.34167e-06	119.244
DALYs (Disability-Adjusted Life Years)	Myanmar	Male	Age-standardized	Secondhand smoke	Percent	1990	0.0121528	0.0266046	-0.00290436	2021	0.0108815	0.0247522	-0.00252794	-10.4612
DALYs (Disability-Adjusted Life Years)	Myanmar	Male	Age-standardized	Alcohol use	Percent	1990	0.0109573	0.0202592	0.0029158	2021	0.0573813	0.077843	0.0381886	423.682
DALYs (Disability-Adjusted Life Years)	Myanmar	Male	Age-standardized	Diet high in red meat	Percent	1990	0.0790832	0.17178	-5.5876e-06	2021	0.128515	0.272956	-5.38407e-05	62.5061
DALYs (Disability-Adjusted Life Years)	Philippines	Male	Age-standardized	Secondhand smoke	Percent	1990	0.0111035	0.0247032	-0.00251003	2021	0.0101559	0.0228961	-0.0023803	-8.53465
DALYs (Disability-Adjusted Life Years)	Philippines	Male	Age-standardized	Alcohol use	Percent	1990	0.0984022	0.129922	0.0566801	2021	0.105171	0.138431	0.0716073	6.87895
DALYs (Disability-Adjusted Life Years)	Philippines	Male	Age-standardized	Diet high in red meat	Percent	1990	0.125958	0.26837	-3.38315e-05	2021	0.132088	0.280393	-4.22234e-05	4.8666
DALYs (Disability-Adjusted Life Years)	Sri Lanka	Male	Age-standardized	Secondhand smoke	Percent	1990	0.00897569	0.0200671	-0.00204513	2021	0.00842886	0.0192724	-0.001986	-6.09232
DALYs (Disability-Adjusted Life Years)	Sri Lanka	Male	Age-standardized	Alcohol use	Percent	1990	0.0392405	0.0533878	0.0232883	2021	0.0509498	0.0687041	0.0337985	29.8397
DALYs (Disability-Adjusted Life Years)	Sri Lanka	Male	Age-standardized	Diet high in red meat	Percent	1990	0.0425967	0.0960957	-2.94809e-06	2021	0.0462807	0.102011	-2.15865e-06	8.64854
DALYs (Disability-Adjusted Life Years)	Thailand	Male	Age-standardized	Secondhand smoke	Percent	1990	0.00797277	0.0183938	-0.0019602	2021	0.00728363	0.0164426	-0.00171974	-8.64374
DALYs (Disability-Adjusted Life Years)	Thailand	Male	Age-standardized	Alcohol use	Percent	1990	0.0746448	0.0992251	0.0456055	2021	0.0816437	0.105675	0.0559743	9.37638
DALYs (Disability-Adjusted Life Years)	Thailand	Male	Age-standardized	Diet high in red meat	Percent	1990	0.127217	0.271253	-2.43898e-05	2021	0.130426	0.277992	-6.94274e-05	2.52199
DALYs (Disability-Adjusted Life Years)	Viet Nam	Male	Age-standardized	Alcohol use	Percent	1990	0.00787955	0.0176246	0.000277278	2021	0.124164	0.162961	0.0833912	1475.77
DALYs (Disability-Adjusted Life Years)	Viet Nam	Male	Age-standardized	Secondhand smoke	Percent	1990	0.00966963	0.0220264	-0.00228175	2021	0.00920295	0.0203124	-0.00209535	-4.82626
DALYs (Disability-Adjusted Life Years)	Viet Nam	Male	Age-standardized	Diet high in red meat	Percent	1990	0.131201	0.280097	-5.43492e-05	2021	0.135745	0.288067	-5.64073e-05	3.46358
DALYs (Disability-Adjusted Life Years)	Central Asia	Male	Age-standardized	Secondhand smoke	Percent	1990	0.00948023	0.0210625	-0.0022571	2021	0.00966101	0.0216518	-0.00232756	1.90698
DALYs (Disability-Adjusted Life Years)	Central Asia	Male	Age-standardized	Alcohol use	Percent	1990	0.0709226	0.0984431	0.043345	2021	0.073769	0.10569	0.0437975	4.01338
DALYs (Disability-Adjusted Life Years)	Central Asia	Male	Age-standardized	Diet high in red meat	Percent	1990	0.133917	0.283685	-4.09102e-05	2021	0.134098	0.28397	-5.13554e-05	0.135438
DALYs (Disability-Adjusted Life Years)	Armenia	Male	Age-standardized	Secondhand smoke	Percent	1990	0.00967903	0.0227011	-0.00224066	2021	0.00913212	0.0203913	-0.0020403	-5.65044
DALYs (Disability-Adjusted Life Years)	Armenia	Male	Age-standardized	Alcohol use	Percent	1990	0.0612301	0.092024	0.0315821	2021	0.0707068	0.102983	0.0424551	15.4773
DALYs (Disability-Adjusted Life Years)	Armenia	Male	Age-standardized	Diet high in red meat	Percent	1990	0.13422	0.284875	-9.29171e-05	2021	0.134791	0.285774	-6.6015e-05	0.424796
DALYs (Disability-Adjusted Life Years)	Azerbaijan	Male	Age-standardized	Alcohol use	Percent	1990	0.074187	0.107373	0.0424893	2021	0.0709464	0.103766	0.0409697	-4.36816
DALYs (Disability-Adjusted Life Years)	Azerbaijan	Male	Age-standardized	Diet high in red meat	Percent	1990	0.131547	0.278776	-6.19584e-05	2021	0.133783	0.282976	-6.83365e-05	1.6991
DALYs (Disability-Adjusted Life Years)	Azerbaijan	Male	Age-standardized	Secondhand smoke	Percent	1990	0.0101029	0.0224409	-0.00235692	2021	0.00990215	0.0226235	-0.0021875	-1.98661
DALYs (Disability-Adjusted Life Years)	Georgia	Male	Age-standardized	Alcohol use	Percent	1990	0.0695458	0.109924	0.0348343	2021	0.101889	0.146881	0.0601915	46.5059
DALYs (Disability-Adjusted Life Years)	Georgia	Male	Age-standardized	Secondhand smoke	Percent	1990	0.0108435	0.0247675	-0.00264233	2021	0.0108757	0.0244086	-0.00237929	0.297657
DALYs (Disability-Adjusted Life Years)	Georgia	Male	Age-standardized	Diet high in red meat	Percent	1990	0.135074	0.285576	-6.00787e-05	2021	0.133261	0.28111	-6.66054e-05	-1.34289
DALYs (Disability-Adjusted Life Years)	Kazakhstan	Male	Age-standardized	Alcohol use	Percent	1990	0.0956776	0.131694	0.0576749	2021	0.0821909	0.118176	0.0491483	-14.096
DALYs (Disability-Adjusted Life Years)	Kazakhstan	Male	Age-standardized	Secondhand smoke	Percent	1990	0.00951446	0.0213046	-0.00231364	2021	0.00865346	0.0193221	-0.00206515	-9.04934
DALYs (Disability-Adjusted Life Years)	Kazakhstan	Male	Age-standardized	Diet high in red meat	Percent	1990	0.134285	0.284873	-2.42083e-05	2021	0.13481	0.285693	-9.30251e-05	0.391175
DALYs (Disability-Adjusted Life Years)	Kyrgyzstan	Male	Age-standardized	Secondhand smoke	Percent	1990	0.00876622	0.0192142	-0.00207954	2021	0.00921475	0.0208915	-0.00210996	5.11652
DALYs (Disability-Adjusted Life Years)	Kyrgyzstan	Male	Age-standardized	Alcohol use	Percent	1990	0.0627637	0.0881913	0.0376193	2021	0.063973	0.0898741	0.0400172	1.92672
DALYs (Disability-Adjusted Life Years)	Kyrgyzstan	Male	Age-standardized	Diet high in red meat	Percent	1990	0.136218	0.288543	-1.70924e-05	2021	0.134954	0.286446	-7.10262e-05	-0.928054
DALYs (Disability-Adjusted Life Years)	Mongolia	Male	Age-standardized	Secondhand smoke	Percent	1990	0.0089612	0.0204609	-0.00210102	2021	0.00797406	0.0178229	-0.00185542	-11.0157
DALYs (Disability-Adjusted Life Years)	Mongolia	Male	Age-standardized	Alcohol use	Percent	1990	0.0509377	0.0779625	0.0246463	2021	0.093147	0.132688	0.0580291	82.8645
DALYs (Disability-Adjusted Life Years)	Mongolia	Male	Age-standardized	Diet high in red meat	Percent	1990	0.134268	0.28466	-1.46996e-05	2021	0.134697	0.28476	-1.77446e-05	0.319811
DALYs (Disability-Adjusted Life Years)	Tajikistan	Male	Age-standardized	Secondhand smoke	Percent	1990	0.00998234	0.0221267	-0.00218967	2021	0.00840401	0.0188978	-0.00184567	-15.8112
DALYs (Disability-Adjusted Life Years)	Tajikistan	Male	Age-standardized	Alcohol use	Percent	1990	0.0351752	0.0489343	0.0220348	2021	0.0288585	0.0418234	0.0182192	-17.9577
DALYs (Disability-Adjusted Life Years)	Tajikistan	Male	Age-standardized	Diet high in red meat	Percent	1990	0.131387	0.279857	-4.63091e-05	2021	0.127408	0.270999	-2.06893e-05	-3.02865
DALYs (Disability-Adjusted Life Years)	Turkmenistan	Male	Age-standardized	Secondhand smoke	Percent	1990	0.0113852	0.0254134	-0.00261583	2021	0.0111826	0.0250591	-0.00236787	-1.77999
DALYs (Disability-Adjusted Life Years)	Turkmenistan	Male	Age-standardized	Alcohol use	Percent	1990	0.0486008	0.0751402	0.0234227	2021	0.0762233	0.107046	0.0462028	56.8357
DALYs (Disability-Adjusted Life Years)	Turkmenistan	Male	Age-standardized	Diet high in red meat	Percent	1990	0.134449	0.284995	-1.40382e-05	2021	0.134493	0.285236	-6.84424e-05	0.0330275
DALYs (Disability-Adjusted Life Years)	Uzbekistan	Male	Age-standardized	Secondhand smoke	Percent	1990	0.00814262	0.018806	-0.0019322	2021	0.00907664	0.0204647	-0.00220637	11.4708
DALYs (Disability-Adjusted Life Years)	Uzbekistan	Male	Age-standardized	Alcohol use	Percent	1990	0.050053	0.0749137	0.0260286	2021	0.061974	0.0877423	0.0376044	23.8168
DALYs (Disability-Adjusted Life Years)	Uzbekistan	Male	Age-standardized	Diet high in red meat	Percent	1990	0.134389	0.285487	-7.5674e-05	2021	0.134175	0.282399	-7.24575e-05	-0.158997
DALYs (Disability-Adjusted Life Years)	Central Europe	Male	Age-standardized	Alcohol use	Percent	1990	0.119828	0.160127	0.0729409	2021	0.12735	0.167503	0.0878776	6.27747
DALYs (Disability-Adjusted Life Years)	Central Europe	Male	Age-standardized	Diet high in red meat	Percent	1990	0.135872	0.287568	-7.22089e-05	2021	0.136177	0.288612	-5.01083e-05	0.224251
DALYs (Disability-Adjusted Life Years)	Central Europe	Male	Age-standardized	Secondhand smoke	Percent	1990	0.0113603	0.0251684	-0.00263477	2021	0.0103588	0.0232753	-0.00248658	-8.81642
DALYs (Disability-Adjusted Life Years)	Albania	Male	Age-standardized	Secondhand smoke	Percent	1990	0.0102091	0.0225964	-0.00244831	2021	0.008779	0.0197422	-0.00196673	-14.0081
DALYs (Disability-Adjusted Life Years)	Albania	Male	Age-standardized	Alcohol use	Percent	1990	0.0431207	0.0689133	0.0189698	2021	0.0864559	0.12108	0.0564112	100.497
DALYs (Disability-Adjusted Life Years)	Albania	Male	Age-standardized	Diet high in red meat	Percent	1990	0.135224	0.286798	-4.96104e-05	2021	0.136285	0.2886	-8.12133e-05	0.784707
DALYs (Disability-Adjusted Life Years)	Bosnia and Herzegovina	Male	Age-standardized	Alcohol use	Percent	1990	0.0763379	0.107802	0.0425892	2021	0.103586	0.137681	0.0709772	35.6936
DALYs (Disability-Adjusted Life Years)	Bosnia and Herzegovina	Male	Age-standardized	Secondhand smoke	Percent	1990	0.0107622	0.0235974	-0.00241944	2021	0.0110501	0.0250891	-0.00253731	2.675
DALYs (Disability-Adjusted Life Years)	Bosnia and Herzegovina	Male	Age-standardized	Diet high in red meat	Percent	1990	0.124769	0.265466	-1.01726e-05	2021	0.133393	0.281541	-4.90561e-05	6.91192
DALYs (Disability-Adjusted Life Years)	Bulgaria	Male	Age-standardized	Secondhand smoke	Percent	1990	0.0118376	0.0263392	-0.0028024	2021	0.00996196	0.0223864	-0.00230919	-15.8451
DALYs (Disability-Adjusted Life Years)	Bulgaria	Male	Age-standardized	Alcohol use	Percent	1990	0.124961	0.168177	0.0776751	2021	0.140446	0.185741	0.0973345	12.3917
DALYs (Disability-Adjusted Life Years)	Bulgaria	Male	Age-standardized	Diet high in red meat	Percent	1990	0.136095	0.288334	-6.69062e-05	2021	0.136215	0.288553	-8.13908e-05	0.0887527
DALYs (Disability-Adjusted Life Years)	Croatia	Male	Age-standardized	Secondhand smoke	Percent	1990	0.0144541	0.0319952	-0.00349535	2021	0.0134145	0.0304069	-0.00321551	-7.19261
DALYs (Disability-Adjusted Life Years)	Croatia	Male	Age-standardized	Alcohol use	Percent	1990	0.12381	0.171497	0.0733785	2021	0.121849	0.166279	0.0804693	-1.58389
DALYs (Disability-Adjusted Life Years)	Croatia	Male	Age-standardized	Diet high in red meat	Percent	1990	0.135648	0.286327	-7.77669e-05	2021	0.136138	0.288204	-8.77321e-05	0.361674
DALYs (Disability-Adjusted Life Years)	Czechia	Male	Age-standardized	Secondhand smoke	Percent	1990	0.0110567	0.024588	-0.002594	2021	0.00933185	0.0210166	-0.00196533	-15.6004
DALYs (Disability-Adjusted Life Years)	Czechia	Male	Age-standardized	Alcohol use	Percent	1990	0.142516	0.190252	0.0880767	2021	0.146498	0.191801	0.101823	2.79407
DALYs (Disability-Adjusted Life Years)	Czechia	Male	Age-standardized	Diet high in red meat	Percent	1990	0.136297	0.288675	-2.66164e-05	2021	0.136274	0.288939	-6.45463e-05	-0.0167304
DALYs (Disability-Adjusted Life Years)	Hungary	Male	Age-standardized	Alcohol use	Percent	1990	0.133827	0.17758	0.0850668	2021	0.130859	0.173507	0.0905665	-2.21734
DALYs (Disability-Adjusted Life Years)	Hungary	Male	Age-standardized	Diet high in red meat	Percent	1990	0.136245	0.288698	-2.65343e-05	2021	0.136295	0.288735	-7.74322e-05	0.0365988
DALYs (Disability-Adjusted Life Years)	Hungary	Male	Age-standardized	Secondhand smoke	Percent	1990	0.0107999	0.0241248	-0.00247832	2021	0.00898336	0.0196168	-0.00212417	-16.8198
DALYs (Disability-Adjusted Life Years)	North Macedonia	Male	Age-standardized	Alcohol use	Percent	1990	0.128415	0.174642	0.0771804	2021	0.116097	0.155197	0.076556	-9.59233
DALYs (Disability-Adjusted Life Years)	North Macedonia	Male	Age-standardized	Secondhand smoke	Percent	1990	0.0160409	0.035579	-0.00399974	2021	0.0147274	0.0330479	-0.00365587	-8.188
DALYs (Disability-Adjusted Life Years)	North Macedonia	Male	Age-standardized	Diet high in red meat	Percent	1990	0.135435	0.287386	-7.55832e-05	2021	0.135057	0.287068	-6.68034e-05	-0.278808
DALYs (Disability-Adjusted Life Years)	Montenegro	Male	Age-standardized	Alcohol use	Percent	1990	0.113414	0.157161	0.066519	2021	0.112139	0.149812	0.0750108	-1.12383
DALYs (Disability-Adjusted Life Years)	Montenegro	Male	Age-standardized	Secondhand smoke	Percent	1990	0.0130565	0.0292788	-0.00281662	2021	0.0132626	0.0289076	-0.00301784	1.57875
DALYs (Disability-Adjusted Life Years)	Montenegro	Male	Age-standardized	Diet high in red meat	Percent	1990	0.13633	0.288493	-1.41801e-05	2021	0.136437	0.28905	-6.75998e-05	0.0778942
DALYs (Disability-Adjusted Life Years)	Poland	Male	Age-standardized	Alcohol use	Percent	1990	0.113006	0.152564	0.0681852	2021	0.126211	0.166386	0.0872008	11.6858
DALYs (Disability-Adjusted Life Years)	Poland	Male	Age-standardized	Diet high in red meat	Percent	1990	0.136372	0.288542	-4.82165e-05	2021	0.136414	0.288972	-5.74643e-05	0.0308606
DALYs (Disability-Adjusted Life Years)	Poland	Male	Age-standardized	Secondhand smoke	Percent	1990	0.0111305	0.0242504	-0.00253342	2021	0.00938111	0.0214672	-0.00219789	-15.7168
DALYs (Disability-Adjusted Life Years)	Romania	Male	Age-standardized	Secondhand smoke	Percent	1990	0.0100295	0.0223846	-0.00224476	2021	0.0101612	0.0227254	-0.00253002	1.3126
DALYs (Disability-Adjusted Life Years)	Romania	Male	Age-standardized	Alcohol use	Percent	1990	0.124514	0.168391	0.0779672	2021	0.134266	0.175193	0.0918111	7.83148
DALYs (Disability-Adjusted Life Years)	Romania	Male	Age-standardized	Diet high in red meat	Percent	1990	0.136204	0.28851	-8.45659e-05	2021	0.136304	0.288663	-8.31128e-05	0.0732843
DALYs (Disability-Adjusted Life Years)	Serbia	Male	Age-standardized	Secondhand smoke	Percent	1990	0.0124681	0.0269284	-0.00287066	2021	0.0129935	0.0291963	-0.00304575	4.21409
DALYs (Disability-Adjusted Life Years)	Serbia	Male	Age-standardized	Alcohol use	Percent	1990	0.102815	0.144263	0.0607164	2021	0.112208	0.149679	0.0752823	9.13608
DALYs (Disability-Adjusted Life Years)	Serbia	Male	Age-standardized	Diet high in red meat	Percent	1990	0.135919	0.287974	-7.58139e-05	2021	0.136046	0.288964	-8.32683e-05	0.0939878
DALYs (Disability-Adjusted Life Years)	Slovakia	Male	Age-standardized	Alcohol use	Percent	1990	0.145486	0.192489	0.0920358	2021	0.138251	0.182835	0.09568	-4.97312
DALYs (Disability-Adjusted Life Years)	Slovakia	Male	Age-standardized	Secondhand smoke	Percent	1990	0.0119484	0.0267983	-0.00271679	2021	0.0106797	0.0246204	-0.00256837	-10.6186
DALYs (Disability-Adjusted Life Years)	Slovakia	Male	Age-standardized	Diet high in red meat	Percent	1990	0.136301	0.288498	-0.000122362	2021	0.136304	0.288735	-8.56656e-05	0.00256354
DALYs (Disability-Adjusted Life Years)	Slovenia	Male	Age-standardized	Alcohol use	Percent	1990	0.131662	0.17738	0.0777511	2021	0.0930107	0.141648	0.0470582	-29.3563
DALYs (Disability-Adjusted Life Years)	Slovenia	Male	Age-standardized	Diet high in red meat	Percent	1990	0.136158	0.288406	-3.40447e-05	2021	0.136313	0.288662	-7.82689e-05	0.113737
DALYs (Disability-Adjusted Life Years)	Slovenia	Male	Age-standardized	Secondhand smoke	Percent	1990	0.012105	0.0265444	-0.00286939	2021	0.0103787	0.0231022	-0.00247809	-14.2605
DALYs (Disability-Adjusted Life Years)	Eastern Europe	Male	Age-standardized	Alcohol use	Percent	1990	0.111336	0.154359	0.064805	2021	0.105901	0.150127	0.0647027	-4.8821
DALYs (Disability-Adjusted Life Years)	Eastern Europe	Male	Age-standardized	Secondhand smoke	Percent	1990	0.00709491	0.0160258	-0.00159515	2021	0.00698453	0.0161068	-0.00158521	-1.55576
DALYs (Disability-Adjusted Life Years)	Eastern Europe	Male	Age-standardized	Diet high in red meat	Percent	1990	0.13613	0.288506	-5.01999e-05	2021	0.136031	0.287703	-3.52624e-05	-0.0725329
DALYs (Disability-Adjusted Life Years)	Belarus	Male	Age-standardized	Alcohol use	Percent	1990	0.121893	0.169014	0.0722257	2021	0.113353	0.161374	0.0648632	-7.00645
DALYs (Disability-Adjusted Life Years)	Belarus	Male	Age-standardized	Diet high in red meat	Percent	1990	0.136039	0.288308	-3.50198e-05	2021	0.136205	0.288605	-4.77725e-05	0.121543
DALYs (Disability-Adjusted Life Years)	Belarus	Male	Age-standardized	Secondhand smoke	Percent	1990	0.00649632	0.0143732	-0.00152982	2021	0.00575191	0.0128068	-0.00134938	-11.459
DALYs (Disability-Adjusted Life Years)	Estonia	Male	Age-standardized	Secondhand smoke	Percent	1990	0.00933766	0.0207627	-0.00235931	2021	0.00775227	0.0177344	-0.0017292	-16.9785
DALYs (Disability-Adjusted Life Years)	Estonia	Male	Age-standardized	Alcohol use	Percent	1990	0.105478	0.146587	0.0597189	2021	0.113883	0.168527	0.0636094	7.96909
DALYs (Disability-Adjusted Life Years)	Estonia	Male	Age-standardized	Diet high in red meat	Percent	1990	0.13598	0.288034	-4.66401e-05	2021	0.136434	0.289035	-8.89454e-05	0.333429
DALYs (Disability-Adjusted Life Years)	Latvia	Male	Age-standardized	Secondhand smoke	Percent	1990	0.00954346	0.0218327	-0.00225132	2021	0.00843141	0.018802	-0.00194267	-11.6525
DALYs (Disability-Adjusted Life Years)	Latvia	Male	Age-standardized	Alcohol use	Percent	1990	0.109576	0.153391	0.0635359	2021	0.130043	0.183934	0.0774995	18.6786
DALYs (Disability-Adjusted Life Years)	Latvia	Male	Age-standardized	Diet high in red meat	Percent	1990	0.135977	0.287958	-1.65045e-05	2021	0.136403	0.288868	-6.21519e-05	0.31317
DALYs (Disability-Adjusted Life Years)	Lithuania	Male	Age-standardized	Secondhand smoke	Percent	1990	0.00788519	0.0179398	-0.00179273	2021	0.00739283	0.0171767	-0.00168927	-6.24413
DALYs (Disability-Adjusted Life Years)	Lithuania	Male	Age-standardized	Alcohol use	Percent	1990	0.113728	0.157852	0.0681046	2021	0.122036	0.17528	0.0718998	7.3047
DALYs (Disability-Adjusted Life Years)	Lithuania	Male	Age-standardized	Diet high in red meat	Percent	1990	0.136019	0.288017	-3.53478e-05	2021	0.136471	0.28905	-7.40432e-05	0.332557
DALYs (Disability-Adjusted Life Years)	Republic of Moldova	Male	Age-standardized	Alcohol use	Percent	1990	0.130847	0.180774	0.0721194	2021	0.120699	0.173926	0.0712997	-7.75548
DALYs (Disability-Adjusted Life Years)	Republic of Moldova	Male	Age-standardized	Secondhand smoke	Percent	1990	0.00703668	0.0161304	-0.00156914	2021	0.00628337	0.0143053	-0.0014374	-10.7055
DALYs (Disability-Adjusted Life Years)	Republic of Moldova	Male	Age-standardized	Diet high in red meat	Percent	1990	0.135872	0.288051	-9.63037e-05	2021	0.134748	0.28621	-4.98887e-05	-0.827913
DALYs (Disability-Adjusted Life Years)	Russian Federation	Male	Age-standardized	Alcohol use	Percent	1990	0.109552	0.151346	0.0625927	2021	0.104975	0.15015	0.0636529	-4.17738
DALYs (Disability-Adjusted Life Years)	Russian Federation	Male	Age-standardized	Secondhand smoke	Percent	1990	0.00654717	0.0148003	-0.00144334	2021	0.0067862	0.0157873	-0.001491	3.65094
DALYs (Disability-Adjusted Life Years)	Russian Federation	Male	Age-standardized	Diet high in red meat	Percent	1990	0.136049	0.288069	-5.45889e-05	2021	0.135953	0.287546	-4.01851e-05	-0.0705695
DALYs (Disability-Adjusted Life Years)	Ukraine	Male	Age-standardized	Secondhand smoke	Percent	1990	0.00918453	0.0205214	-0.00215576	2021	0.00749962	0.0169397	-0.00176151	-18.3451
DALYs (Disability-Adjusted Life Years)	Ukraine	Male	Age-standardized	Alcohol use	Percent	1990	0.109641	0.153434	0.0614961	2021	0.1051	0.149723	0.0613404	-4.14234
DALYs (Disability-Adjusted Life Years)	Ukraine	Male	Age-standardized	Diet high in red meat	Percent	1990	0.136591	0.289483	-5.79306e-05	2021	0.136434	0.288222	-6.13142e-05	-0.114732
DALYs (Disability-Adjusted Life Years)	High-income Asia Pacific	Male	Age-standardized	Secondhand smoke	Percent	1990	0.00758827	0.0169173	-0.0017283	2021	0.00685096	0.0154481	-0.00166102	-9.7164
DALYs (Disability-Adjusted Life Years)	High-income Asia Pacific	Male	Age-standardized	Alcohol use	Percent	1990	0.110562	0.145249	0.076633	2021	0.09823	0.131056	0.067875	-11.1538
DALYs (Disability-Adjusted Life Years)	High-income Asia Pacific	Male	Age-standardized	Diet high in red meat	Percent	1990	0.132904	0.28309	-4.78515e-05	2021	0.133131	0.282613	-3.6959e-05	0.171081
DALYs (Disability-Adjusted Life Years)	Brunei Darussalam	Male	Age-standardized	Secondhand smoke	Percent	1990	0.00703032	0.0162064	-0.00153816	2021	0.00665314	0.0151208	-0.00144909	-5.36496
DALYs (Disability-Adjusted Life Years)	Brunei Darussalam	Male	Age-standardized	Alcohol use	Percent	1990	0.0155043	0.0216347	0.00972167	2021	0.00484604	0.00902818	0.000470936	-68.7439
DALYs (Disability-Adjusted Life Years)	Brunei Darussalam	Male	Age-standardized	Diet high in red meat	Percent	1990	0.135215	0.286447	-6.44722e-05	2021	0.134271	0.284258	-4.98131e-05	-0.698381
DALYs (Disability-Adjusted Life Years)	Singapore	Male	Age-standardized	Secondhand smoke	Percent	1990	0.00725477	0.0161704	-0.00159543	2021	0.00634495	0.0140231	-0.00142529	-12.541
DALYs (Disability-Adjusted Life Years)	Singapore	Male	Age-standardized	Alcohol use	Percent	1990	0.0329043	0.0484063	0.0181587	2021	0.0306312	0.0460875	0.017782	-6.90821
DALYs (Disability-Adjusted Life Years)	Singapore	Male	Age-standardized	Diet high in red meat	Percent	1990	0.135969	0.28792	-7.12616e-05	2021	0.135641	0.28699	-0.000100776	-0.241494
DALYs (Disability-Adjusted Life Years)	Western Europe	Male	Age-standardized	Secondhand smoke	Percent	1990	0.00880948	0.0198549	-0.00201723	2021	0.00755486	0.0171802	-0.00180497	-14.2417
DALYs (Disability-Adjusted Life Years)	Western Europe	Male	Age-standardized	Alcohol use	Percent	1990	0.131401	0.177399	0.0802383	2021	0.129013	0.168172	0.0883388	-1.81735
DALYs (Disability-Adjusted Life Years)	Western Europe	Male	Age-standardized	Diet high in red meat	Percent	1990	0.136179	0.288316	-4.53017e-05	2021	0.136295	0.288618	-6.14932e-05	0.0853176
DALYs (Disability-Adjusted Life Years)	Cyprus	Male	Age-standardized	Secondhand smoke	Percent	1990	0.00805248	0.0175346	-0.00185382	2021	0.00780097	0.017247	-0.00172281	-3.12338
DALYs (Disability-Adjusted Life Years)	Cyprus	Male	Age-standardized	Alcohol use	Percent	1990	0.107381	0.148915	0.0576706	2021	0.115744	0.153408	0.0786797	7.78845
DALYs (Disability-Adjusted Life Years)	Cyprus	Male	Age-standardized	Diet high in red meat	Percent	1990	0.136369	0.288968	-7.05936e-05	2021	0.136358	0.288971	-7.33568e-05	-0.00758354
DALYs (Disability-Adjusted Life Years)	Greece	Male	Age-standardized	Alcohol use	Percent	1990	0.125698	0.173577	0.0722473	2021	0.118904	0.156407	0.0807704	-5.40544
DALYs (Disability-Adjusted Life Years)	Greece	Male	Age-standardized	Diet high in red meat	Percent	1990	0.136313	0.288677	-9.64282e-05	2021	0.136418	0.288926	-6.07532e-05	0.0774498
DALYs (Disability-Adjusted Life Years)	Greece	Male	Age-standardized	Secondhand smoke	Percent	1990	0.0100883	0.022895	-0.00229941	2021	0.00997178	0.0225316	-0.00239598	-1.1553
DALYs (Disability-Adjusted Life Years)	Israel	Male	Age-standardized	Alcohol use	Percent	1990	0.0279935	0.0498998	0.0123664	2021	0.0523177	0.0776245	0.0302227	86.892
DALYs (Disability-Adjusted Life Years)	Israel	Male	Age-standardized	Diet high in red meat	Percent	1990	0.136052	0.288229	-8.80301e-05	2021	0.136342	0.288579	-6.44276e-05	0.212813
DALYs (Disability-Adjusted Life Years)	Israel	Male	Age-standardized	Secondhand smoke	Percent	1990	0.00931491	0.0206238	-0.00223979	2021	0.00790127	0.017529	-0.00191939	-15.176
DALYs (Disability-Adjusted Life Years)	North Africa and Middle East	Male	Age-standardized	Secondhand smoke	Percent	1990	0.0112444	0.0254159	-0.00272693	2021	0.0108881	0.0245379	-0.00251389	-3.16876
DALYs (Disability-Adjusted Life Years)	North Africa and Middle East	Male	Age-standardized	Alcohol use	Percent	1990	0.0112054	0.0166154	0.0064173	2021	0.00931503	0.0136029	0.00486736	-16.8702
DALYs (Disability-Adjusted Life Years)	North Africa and Middle East	Male	Age-standardized	Diet high in red meat	Percent	1990	0.128537	0.273525	-3.81269e-05	2021	0.125936	0.266987	-4.11883e-05	-2.02363
DALYs (Disability-Adjusted Life Years)	Bahrain	Male	Age-standardized	Secondhand smoke	Percent	1990	0.00996942	0.0223271	-0.00231655	2021	0.0101838	0.0238837	-0.00241252	2.14996
DALYs (Disability-Adjusted Life Years)	Bahrain	Male	Age-standardized	Alcohol use	Percent	1990	0.0135067	0.0200261	0.00728946	2021	0.00797762	0.0116539	0.00441125	-40.9357
DALYs (Disability-Adjusted Life Years)	Bahrain	Male	Age-standardized	Diet high in red meat	Percent	1990	0.132956	0.28567	-3.00227e-05	2021	0.132826	0.282933	-3.6872e-05	-0.0977632
DALYs (Disability-Adjusted Life Years)	Egypt	Male	Age-standardized	Secondhand smoke	Percent	1990	0.010905	0.0245534	-0.0026419	2021	0.00979212	0.0218081	-0.00234231	-10.2053
DALYs (Disability-Adjusted Life Years)	Egypt	Male	Age-standardized	Alcohol use	Percent	1990	0.00231148	0.00348057	0.00118106	2021	0.00321345	0.00489422	0.00173188	39.0215
DALYs (Disability-Adjusted Life Years)	Egypt	Male	Age-standardized	Diet high in red meat	Percent	1990	0.130001	0.276154	-2.31448e-05	2021	0.133201	0.28362	-4.8991e-05	2.46173
DALYs (Disability-Adjusted Life Years)	Iran (Islamic Republic of)	Male	Age-standardized	Alcohol use	Percent	1990	2.7094e-06	1.4703e-05	0	2021	0.00984347	0.014031	0.00586024	363208
DALYs (Disability-Adjusted Life Years)	Iran (Islamic Republic of)	Male	Age-standardized	Secondhand smoke	Percent	1990	0.00760531	0.0171704	-0.00173749	2021	0.00669167	0.0153135	-0.00141516	-12.0133
DALYs (Disability-Adjusted Life Years)	Iran (Islamic Republic of)	Male	Age-standardized	Diet high in red meat	Percent	1990	0.129069	0.273651	-4.04136e-05	2021	0.123792	0.262011	-2.91123e-05	-4.08808
DALYs (Disability-Adjusted Life Years)	Iraq	Male	Age-standardized	Alcohol use	Percent	1990	0.00258357	0.00366161	0.00144689	2021	0.00171719	0.00251219	0.000940848	-33.5344
DALYs (Disability-Adjusted Life Years)	Iraq	Male	Age-standardized	Diet high in red meat	Percent	1990	0.116815	0.250647	-9.62025e-06	2021	0.0936444	0.199348	-6.274e-06	-19.8355
DALYs (Disability-Adjusted Life Years)	Iraq	Male	Age-standardized	Secondhand smoke	Percent	1990	0.013495	0.0300963	-0.00318764	2021	0.0124525	0.0274708	-0.0030199	-7.72511
DALYs (Disability-Adjusted Life Years)	Jordan	Male	Age-standardized	Secondhand smoke	Percent	1990	0.0131459	0.0291412	-0.00319344	2021	0.01138	0.0253841	-0.00278611	-13.4329
DALYs (Disability-Adjusted Life Years)	Jordan	Male	Age-standardized	Alcohol use	Percent	1990	0.00379632	0.00559622	0.00208823	2021	0.0039683	0.0058597	0.00204457	4.5304
DALYs (Disability-Adjusted Life Years)	Jordan	Male	Age-standardized	Diet high in red meat	Percent	1990	0.132378	0.282337	-4.9013e-05	2021	0.131301	0.280711	-3.91295e-05	-0.813732
DALYs (Disability-Adjusted Life Years)	Kuwait	Male	Age-standardized	Secondhand smoke	Percent	1990	0.0108815	0.0245768	-0.00242799	2021	0.0106243	0.0237282	-0.00236322	-2.36353
DALYs (Disability-Adjusted Life Years)	Kuwait	Male	Age-standardized	Alcohol use	Percent	1990	0	0	0	2021	0.00114274	0.00260368	7.01895e-05	#DIV/0!
DALYs (Disability-Adjusted Life Years)	Kuwait	Male	Age-standardized	Diet high in red meat	Percent	1990	0.135754	0.287694	-7.99387e-05	2021	0.13529	0.28663	-7.37976e-05	-0.341779
DALYs (Disability-Adjusted Life Years)	Lebanon	Male	Age-standardized	Secondhand smoke	Percent	1990	0.0122823	0.0279966	-0.00283515	2021	0.0130478	0.0287628	-0.0030841	6.23269
DALYs (Disability-Adjusted Life Years)	Lebanon	Male	Age-standardized	Alcohol use	Percent	1990	0.0363681	0.0525385	0.0196518	2021	0.0237455	0.0355522	0.0122402	-34.7078
DALYs (Disability-Adjusted Life Years)	Lebanon	Male	Age-standardized	Diet high in red meat	Percent	1990	0.135121	0.286024	-7.02011e-05	2021	0.135274	0.286935	-7.03027e-05	0.113354
DALYs (Disability-Adjusted Life Years)	Palestine	Male	Age-standardized	Secondhand smoke	Percent	1990	0.0109931	0.0244897	-0.00254301	2021	0.00991102	0.0221889	-0.0022718	-9.84359
DALYs (Disability-Adjusted Life Years)	Palestine	Male	Age-standardized	Alcohol use	Percent	1990	0.0122438	0.018113	0.00681115	2021	0.010471	0.0154015	0.00583716	-14.4789
DALYs (Disability-Adjusted Life Years)	Palestine	Male	Age-standardized	Diet high in red meat	Percent	1990	0.12272	0.262134	-1.17026e-05	2021	0.115782	0.249527	-6.57326e-06	-5.65373
DALYs (Disability-Adjusted Life Years)	Oman	Male	Age-standardized	Secondhand smoke	Percent	1990	0.00926029	0.0209673	-0.00213033	2021	0.00935395	0.0211395	-0.00212875	1.01143
DALYs (Disability-Adjusted Life Years)	Oman	Male	Age-standardized	Alcohol use	Percent	1990	0.00365469	0.00596053	0.00154212	2021	0.00408503	0.00662601	0.00194853	11.7749
DALYs (Disability-Adjusted Life Years)	Oman	Male	Age-standardized	Diet high in red meat	Percent	1990	0.135507	0.287421	-6.18481e-05	2021	0.13582	0.287092	-6.43038e-05	0.230967
DALYs (Disability-Adjusted Life Years)	Qatar	Male	Age-standardized	Secondhand smoke	Percent	1990	0.0110116	0.0244373	-0.00261711	2021	0.0110703	0.0251764	-0.00259133	0.532531
DALYs (Disability-Adjusted Life Years)	Qatar	Male	Age-standardized	Alcohol use	Percent	1990	0.00657044	0.00993716	0.00331536	2021	0.00606693	0.00927723	0.00316901	-7.66318
DALYs (Disability-Adjusted Life Years)	Qatar	Male	Age-standardized	Diet high in red meat	Percent	1990	0.134189	0.285272	-4.87242e-05	2021	0.134291	0.285412	-6.36313e-05	0.0757284
DALYs (Disability-Adjusted Life Years)	Saudi Arabia	Male	Age-standardized	Secondhand smoke	Percent	1990	0.0105119	0.0235505	-0.00226365	2021	0.0104685	0.0234359	-0.00245805	-0.412244
DALYs (Disability-Adjusted Life Years)	Saudi Arabia	Male	Age-standardized	Alcohol use	Percent	1990	0.0034383	0.00605289	0.0011038	2021	0.00217143	0.00407965	0.000438647	-36.8459
DALYs (Disability-Adjusted Life Years)	Saudi Arabia	Male	Age-standardized	Diet high in red meat	Percent	1990	0.130686	0.279037	-3.35236e-05	2021	0.128415	0.271523	-1.64345e-05	-1.73742
DALYs (Disability-Adjusted Life Years)	Syrian Arab Republic	Male	Age-standardized	Secondhand smoke	Percent	1990	0.0116268	0.0258069	-0.00260138	2021	0.010849	0.0245438	-0.00238178	-6.6899
DALYs (Disability-Adjusted Life Years)	Syrian Arab Republic	Male	Age-standardized	Alcohol use	Percent	1990	0.0142613	0.02078	0.00784512	2021	0.00825523	0.0126498	0.00411756	-42.1144
DALYs (Disability-Adjusted Life Years)	Syrian Arab Republic	Male	Age-standardized	Diet high in red meat	Percent	1990	0.134175	0.284302	-6.41764e-05	2021	0.131899	0.280461	-1.87018e-05	-1.6964
DALYs (Disability-Adjusted Life Years)	Turkey	Male	Age-standardized	Secondhand smoke	Percent	1990	0.0113616	0.0254118	-0.00273362	2021	0.0118315	0.0272516	-0.0028411	4.13629
DALYs (Disability-Adjusted Life Years)	Turkey	Male	Age-standardized	Alcohol use	Percent	1990	0.0237014	0.0342673	0.013147	2021	0.0234408	0.033677	0.0129541	-1.0997
DALYs (Disability-Adjusted Life Years)	Turkey	Male	Age-standardized	Diet high in red meat	Percent	1990	0.132453	0.28136	-2.15736e-05	2021	0.131734	0.279313	-5.53976e-05	-0.542957
DALYs (Disability-Adjusted Life Years)	United Arab Emirates	Male	Age-standardized	Alcohol use	Percent	1990	0.0347589	0.0539726	0.0170988	2021	0.0243576	0.037129	0.0120433	-29.9243
DALYs (Disability-Adjusted Life Years)	United Arab Emirates	Male	Age-standardized	Secondhand smoke	Percent	1990	0.0130451	0.0290396	-0.00302605	2021	0.0126837	0.0284606	-0.00323282	-2.77013
DALYs (Disability-Adjusted Life Years)	United Arab Emirates	Male	Age-standardized	Diet high in red meat	Percent	1990	0.135219	0.286716	-6.26601e-05	2021	0.133342	0.281326	-6.31388e-05	-1.38838
DALYs (Disability-Adjusted Life Years)	Yemen	Male	Age-standardized	Secondhand smoke	Percent	1990	0.0105606	0.0239987	-0.00250873	2021	0.0116739	0.0264561	-0.00272833	10.5419
DALYs (Disability-Adjusted Life Years)	Yemen	Male	Age-standardized	Alcohol use	Percent	1990	0.0136266	0.0197022	0.00740292	2021	0.00522104	0.00788122	0.00281731	-61.6849
DALYs (Disability-Adjusted Life Years)	Yemen	Male	Age-standardized	Diet high in red meat	Percent	1990	0.118961	0.25486	-1.0176e-05	2021	0.119789	0.255014	-8.7692e-06	0.696399
DALYs (Disability-Adjusted Life Years)	South Asia	Male	Age-standardized	Secondhand smoke	Percent	1990	0.0111238	0.0248783	-0.002614	2021	0.00995435	0.0220366	-0.00227941	-10.513
DALYs (Disability-Adjusted Life Years)	South Asia	Male	Age-standardized	Alcohol use	Percent	1990	0.02455	0.0378486	0.00670216	2021	0.0382765	0.0551298	0.0199189	55.9129
DALYs (Disability-Adjusted Life Years)	South Asia	Male	Age-standardized	Diet high in red meat	Percent	1990	0.0683073	0.149025	-9.05536e-06	2021	0.0677986	0.149653	-6.52984e-06	-0.744682
DALYs (Disability-Adjusted Life Years)	Afghanistan	Male	Age-standardized	Secondhand smoke	Percent	1990	0.00923461	0.0209308	-0.0021431	2021	0.0100533	0.0230816	-0.00244008	8.86552
DALYs (Disability-Adjusted Life Years)	Afghanistan	Male	Age-standardized	Alcohol use	Percent	1990	0	0	0	2021	0.00147411	0.00284452	0.00054999	#DIV/0!
DALYs (Disability-Adjusted Life Years)	Afghanistan	Male	Age-standardized	Diet high in red meat	Percent	1990	0.135245	0.286535	-0.000105041	2021	0.132358	0.28021	-3.68996e-05	-2.13516
DALYs (Disability-Adjusted Life Years)	Bangladesh	Male	Age-standardized	Secondhand smoke	Percent	1990	0.0112003	0.0254671	-0.00260289	2021	0.010337	0.0226558	-0.00234889	-7.70811
DALYs (Disability-Adjusted Life Years)	Bangladesh	Male	Age-standardized	Alcohol use	Percent	1990	0.00129022	0.00402088	0	2021	0.0050384	0.00907348	0.000308901	290.507
DALYs (Disability-Adjusted Life Years)	Bangladesh	Male	Age-standardized	Diet high in red meat	Percent	1990	0.0461648	0.102253	-2.84836e-06	2021	0.0579305	0.132887	-4.17155e-06	25.4862
DALYs (Disability-Adjusted Life Years)	Bhutan	Male	Age-standardized	Secondhand smoke	Percent	1990	0.010169	0.0232458	-0.00254164	2021	0.00947514	0.0208499	-0.00220263	-6.82297
DALYs (Disability-Adjusted Life Years)	Bhutan	Male	Age-standardized	Alcohol use	Percent	1990	0.045463	0.0656265	0.015023	2021	0.0100314	0.0212864	0.00208772	-77.9349
DALYs (Disability-Adjusted Life Years)	Bhutan	Male	Age-standardized	Diet high in red meat	Percent	1990	0.0908019	0.199438	-7.36808e-06	2021	0.0976932	0.223362	-7.38866e-06	7.58944
DALYs (Disability-Adjusted Life Years)	India	Male	Age-standardized	Secondhand smoke	Percent	1990	0.010418	0.0233063	-0.00245266	2021	0.00926356	0.0204658	-0.00202343	-11.0815
DALYs (Disability-Adjusted Life Years)	India	Male	Age-standardized	Alcohol use	Percent	1990	0.0333837	0.0503703	0.00952748	2021	0.0469064	0.0668692	0.0244707	40.5071
DALYs (Disability-Adjusted Life Years)	India	Male	Age-standardized	Diet high in red meat	Percent	1990	0.050422	0.11163	-9.56455e-07	2021	0.0539358	0.12021	-1.23999e-06	6.96885
DALYs (Disability-Adjusted Life Years)	Nepal	Male	Age-standardized	Secondhand smoke	Percent	1990	0.0126938	0.028373	-0.00302268	2021	0.0116583	0.0261272	-0.00267164	-8.15701
DALYs (Disability-Adjusted Life Years)	Nepal	Male	Age-standardized	Alcohol use	Percent	1990	0.00376064	0.0112999	8.55503e-05	2021	0.0427168	0.0666492	0.0187556	1035.89
DALYs (Disability-Adjusted Life Years)	Nepal	Male	Age-standardized	Diet high in red meat	Percent	1990	0.129655	0.276553	-1.74103e-05	2021	0.130446	0.27818	-3.14766e-05	0.610344
DALYs (Disability-Adjusted Life Years)	Pakistan	Male	Age-standardized	Secondhand smoke	Percent	1990	0.0134921	0.029581	-0.00316955	2021	0.0125698	0.0273733	-0.00292544	-6.83603
DALYs (Disability-Adjusted Life Years)	Pakistan	Male	Age-standardized	Alcohol use	Percent	1990	0.00768555	0.0142991	0.000928087	2021	0.0127317	0.021051	0.00457732	65.6582
DALYs (Disability-Adjusted Life Years)	Pakistan	Male	Age-standardized	Diet high in red meat	Percent	1990	0.127027	0.272708	-3.85758e-05	2021	0.128059	0.273899	-3.14782e-05	0.812017
DALYs (Disability-Adjusted Life Years)	High-middle SDI	Male	Age-standardized	Secondhand smoke	Percent	1990	0.00923838	0.0205621	-0.00211447	2021	0.00969733	0.0216065	-0.00220822	4.9678
DALYs (Disability-Adjusted Life Years)	High-middle SDI	Male	Age-standardized	Alcohol use	Percent	1990	0.102757	0.135721	0.0682637	2021	0.0966731	0.127421	0.0684335	-5.92043
DALYs (Disability-Adjusted Life Years)	High-middle SDI	Male	Age-standardized	Diet high in red meat	Percent	1990	0.133732	0.283575	-4.36602e-05	2021	0.133127	0.281861	-4.33518e-05	-0.45277
DALYs (Disability-Adjusted Life Years)	High SDI	Male	Age-standardized	Secondhand smoke	Percent	1990	0.00806791	0.0180507	-0.00189156	2021	0.00662114	0.0148985	-0.00161293	-17.9324
DALYs (Disability-Adjusted Life Years)	High SDI	Male	Age-standardized	Alcohol use	Percent	1990	0.102499	0.145998	0.0624168	2021	0.1074	0.142355	0.0755919	4.781
DALYs (Disability-Adjusted Life Years)	High SDI	Male	Age-standardized	Diet high in red meat	Percent	1990	0.13595	0.288062	-5.2539e-05	2021	0.135755	0.287477	-5.08298e-05	-0.143873
DALYs (Disability-Adjusted Life Years)	Low-middle SDI	Male	Age-standardized	Secondhand smoke	Percent	1990	0.00986282	0.022277	-0.00234031	2021	0.00896175	0.0199216	-0.00205615	-9.13599
DALYs (Disability-Adjusted Life Years)	Low-middle SDI	Male	Age-standardized	Alcohol use	Percent	1990	0.0367876	0.0520869	0.0158236	2021	0.0475729	0.0640757	0.0286923	29.3177
DALYs (Disability-Adjusted Life Years)	Low-middle SDI	Male	Age-standardized	Diet high in red meat	Percent	1990	0.091951	0.196432	-2.17416e-05	2021	0.0937998	0.201367	-2.03597e-05	2.01062
DALYs (Disability-Adjusted Life Years)	Low SDI	Male	Age-standardized	Secondhand smoke	Percent	1990	0.00727856	0.0163038	-0.00176509	2021	0.00667671	0.0149322	-0.00157873	-8.26875
DALYs (Disability-Adjusted Life Years)	Low SDI	Male	Age-standardized	Alcohol use	Percent	1990	0.0429024	0.0612455	0.0143467	2021	0.0539443	0.0735932	0.0325219	25.7372
DALYs (Disability-Adjusted Life Years)	Low SDI	Male	Age-standardized	Diet high in red meat	Percent	1990	0.104817	0.224338	-1.53248e-05	2021	0.105922	0.22646	-1.97552e-05	1.05439
DALYs (Disability-Adjusted Life Years)	Middle SDI	Male	Age-standardized	Secondhand smoke	Percent	1990	0.00974962	0.0217791	-0.00228648	2021	0.00921886	0.0207671	-0.00208417	-5.44396
DALYs (Disability-Adjusted Life Years)	Middle SDI	Male	Age-standardized	Alcohol use	Percent	1990	0.0677277	0.0879501	0.0481056	2021	0.0771961	0.101971	0.0550135	13.9801
DALYs (Disability-Adjusted Life Years)	Middle SDI	Male	Age-standardized	Diet high in red meat	Percent	1990	0.118044	0.249418	-3.42549e-05	2021	0.119441	0.253974	-3.24046e-05	1.1831
